# Supplementary material for: Nitrogen cycling and microbial cooperation in the terrestrial subsurface
Source: ISME J. 2022 Aug 8;16(11):2561–73. doi: 10.1038/s41396-022-01300-0 (PMC9562985; doi:10.1038/s41396-022-01300-0)
Supplement: Supplementary file 2 — Dataset 1 [file 41396_2022_1300_MOESM2_ESM.xlsx]

## Sheet: Table S1
Table S1. Sample details including well location and groundwater geochemistry. BD = Below detection limit. N/A = Parameter was not measured.
Detection limit / resolution															-	± 0.1 mV	± 0.1 mg/L	0.5 g/m3	0.5 g/m3	0.1 g/m3	0.0010 g/m3	0.002 g/m3	0.010 g/m3	0.5 g/m3	0.004 g/m3	0.004 g/m3	± 0.01 pH units	± 0.1 °C	1 μS/cm	1.0 g/m3	3.0 g/m3	10 g/m3	0.00053 g/m3	0.021 g/m3	0.02 g/m3
Site	Sample ID	Well ID	Sampling date	Amount of groundwater filtered (L)	Sample type (Sonicated/attached fraction enriched = SGW; non sonicated = GW)	Lithology	Aquifer name	Aquifer type	Region	Oxygenation regime	Amplicons	Metagenomics	Transcriptomics	Land cover	Borehole depth (m)	Oxidation-Reduction Potential/ORP (mV)	Dissolved oxygen/DO	Total organic carbon/TOC (g/m3)	Dissolved organic carbon/DOC	Total Kjeldahl Nitrogen (TKN) (g/m3)	Nitrate-N (g/m3)	Nitrite-N (g/m3)	Ammoniacal-N (g/m3)	Sulfate (g/m3)	Phosphate (g/m3)	Dissolved reactive phosphorus (g/m3)	pH	Temperature (°C)	Conductivity (µS/cm)	Total Alkalinity (g/m3 as CaCO3)	Total suspended solids (TSS) (mg/L)	Total dissolved solids (g/m3)	Total Copper (g/m3)	Total Iron (g/m3)	Dissolved Iron (g/m3)	Liters filtered per DNA extraction (ddPCR)	Number of DNA extractions (ddPCR)	Liters filtered per RNA extraction (ddPCR)	Number of RNA extractions (ddPCR)	Date of drilling (where known)
7418027	Auc01	7418027	2018-10-09	30	GW	Shellbed	Waitemata	Confined	Auckland	Anoxic	yes	no	no	Urban	47.6	-129.4	-0.03	N/A	0.6	N/A	BD	0.0018	0.133	BD	BD	BD	7.35	17.474	298	BD	N/A	220	BD	3.4	0.07	0.817844	1	2.16179	1	[1985-11-26 12:00:00 Day;Unknown Person. Brown Brothers]
7419007	Auc02	7419007	2018-10-09	20	GW	Sand/gravel	Waitemata	Confined	Auckland	Anoxic	yes	no	no	Urban	64	-200.7	-0.06	N/A	0.7	N/A	BD	BD	0.88	BD	0.48	0.155	8.39	18.271	325	BD	N/A	250	BD	0.45	0.34	0.670471	1	1.44947	1
7419009	Auc03	7419009	2018-10-09	10	GW	Basalt	Waitemata	Semi-confined	Auckland	Anoxic	yes	no	no	Urban	46.7	-196.7	-0.06	N/A	BD	N/A	0.0051	BD	0.105	2.5	0.107	0.035	8.09	17.245	344	BD	N/A	200	BD	0.64	0.11	0.291139	1	N/A	N/A
BW24/0037	Can01	BW24/0037	2019-05-31	10	GW	Gravel/peat	Waimakariri-Ashley plains	Unknown	Canterbury	Dysoxic	yes	no	no	Reserve	26.45	-65.8	1.73	4.4	4	N/A	BD	BD	BD	2.1	0.111	0.036	7.57	12.8	429.6	142	N/A	260	N/A	N/A	N/A	0.334699	1	0.924658	1
K38/0148	Can02	K38/0148	2019-05-27	17	GW	Sand/gravel	Rangitata-Levels plains	Unconfined	Canterbury	Oxic	yes	no	no	Agriculture	9.14	224.9	7.35	2	1.4	N/A	1.56	BD	BD	6.9	0.015	0.005	6	13.2	123.1	41	N/A	53	N/A	N/A	N/A	0.614828	1	N/A	N/A
K38/0240	Can03	K38/0240	2019-05-27	35	GW	Sand/gravel	Rangitata-Levels plains	Confined	Canterbury	Oxic	yes	no	no	Urban	7.7	203.3	8.08	2.1	0.6	N/A	2.3	BD	BD	9.7	0.016	0.005	6.17	13.4	143.4	45	N/A	87	N/A	N/A	N/A	1.42901	1	3.57316	1
J37/0087	Can04	J37/0087	2019-05-29	20	GW	Sand/gravel	Fairlie Basin	Unknown	Canterbury	Oxic	yes	no	no	Urban	8.3	154	6.77	3.5	2.9	N/A	3.1	BD	BD	18	0.018	0.006	5.81	12.5	134.6	24	N/A	97	N/A	N/A	N/A	0.527046	1	1.24641	1
J37/0012	Can05	J37/0012	2019-05-27	20	GW	Sand/gravel	Rangitata-Levels plains	Unconfined	Canterbury	Oxic	yes	no	no	Urban	6.7	223.4	7.54	1.5	2.7	N/A	3.1	BD	BD	8.5	BD	BD	5.83	12.1	135	33	N/A	24	N/A	N/A	N/A	0.692935	1	N/A	N/A
L36/0725	Can06	L36/0725	2019-05-30	10	GW	Sand/gravel	Central plains	Unknown	Canterbury	Oxic	yes	no	no	Agriculture	69.8	177	5.21	0.7	1	N/A	3.9	BD	BD	6.7	0.016	0.005	6.77	12.3	163	56	N/A	115	N/A	N/A	N/A	0.327332	1	0.961472	1
L36/0477	Can07	L36/0477	2019-05-30	26	GW	Sand/gravel	Central plains	Unknown	Canterbury	Oxic	yes	no	no	Agriculture	48	173	10.01	BD	1.6	N/A	5	BD	BD	11.2	BD	BD	7.27	12	216.8	68	N/A	144	N/A	N/A	N/A	0.855143	1	3.33443	1
L37/0439	Can08	L37/0439	2019-05-29	20	GW	Sand/gravel	Rakaia-Ashburton plains	Unconfined	Canterbury	Oxic	yes	no	no	Urban	9.14	186.6	7.11	1.8	BD	N/A	5.3	BD	BD	12.3	0.067	0.022	6.6	13.5	195.4	54	N/A	132	N/A	N/A	N/A	0.5	1	2.13849	1
K38/1017	Can09	K38/1017	2019-05-27	30	GW	Sand/gravel	Rangitata-Levels plains	Unknown	Canterbury	Oxic	yes	no	no	Agriculture	12	229	7.39	BD	1.2	N/A	5.3	BD	BD	14.4	0.024	0.008	6.02	12.9	196.8	47	N/A	112	N/A	N/A	N/A	1.21655	1	N/A	N/A
J38/0169	Can10	J38/0169	2019-05-29	15	GW	Sand/gravel	Rangitata-Levels plains	Unconfined	Canterbury	Oxic	yes	no	no	Agriculture	5.4	202.4	5.1	2.9	2.4	N/A	5.9	BD	BD	28	0.061	0.02	5.89	13.3	280.5	42	N/A	185	N/A	N/A	N/A	0.828786	1	1.31596	1
J37/0013	Can11	J37/0013	2019-05-28	20	GW	Sand/gravel	Fairlie Basin	Unconfined	Canterbury	Oxic	yes	no	no	Urban	6	212.8	8.22	3.3	3.2	N/A	6.4	BD	0.011	17.1	BD	BD	5.46	12.9	146.3	11.5	N/A	130	N/A	N/A	N/A	0.722543	1	1.46686	1
K38/0404	Can12	K38/0404	2019-05-27	30	GW	Sand/gravel	Rangitata-Levels plains	Unconfined	Canterbury	Oxic	yes	no	no	Agriculture	7.3	212	9.3	1.7	1.6	N/A	7.3	BD	0.015	13	0.021	0.007	6.05	13.2	197.5	40	N/A	122	N/A	N/A	N/A	1.08789	1	N/A	N/A
L37/0914	Can13	L37/0914	2019-05-29	13	GW	Sand/gravel	Rakaia-Ashburton plains	Unknown	Canterbury	Oxic	yes	no	no	Urban	20	193.6	5.11	1.7	BD	N/A	8.2	BD	BD	15.4	0.02	0.007	6.37	12.4	237.9	59	N/A	170	N/A	N/A	N/A	0.549648	1	N/A	N/A
L36/0224	Can14	L36/0224	2019-05-30	15	GW	Sand/gravel	Central plains	Unknown	Canterbury	Oxic	yes	no	no	Agriculture	10.6	194.6	9.26	0.5	2.3	N/A	9.1	BD	BD	23	0.014	0.005	6.31	13.4	287.4	62	N/A	250	N/A	N/A	N/A	0.564263	1	N/A	N/A
L36/0003	Can15	L36/0003	2019-05-29	40	GW	Sand/gravel	Rakaia-Ashburton plains	Unknown	Canterbury	Oxic	yes	no	no	Urban	11.2	195.4	8.08	1.4	1.6	N/A	12.4	BD	BD	13.5	0.026	0.008	5.98	12.4	241.1	36	N/A	181	N/A	N/A	N/A	1.1987	1	N/A	N/A
J37/0073	Can16	J37/0073	2019-05-29	40	GW	Sand/gravel	Fairlie Basin	Unknown	Canterbury	Oxic	yes	no	no	Agriculture	10.15	219.7	6.6	0.8	1.2	N/A	13.1	BD	BD	21	0.028	0.009	5.87	11.9	233.3	26	N/A	200	N/A	N/A	N/A	2.40216	1	2.87075	1
L36/0200	Can17	L36/0200	2019-05-30	13	GW	Sand/gravel	Central plains	Unknown	Canterbury	Oxic	yes	no	no	Agriculture	30.8	176.4	10.61	BD	1.1	N/A	13.9	BD	BD	15.1	BD	BD	7.01	12.2	351.6	85	N/A	200	N/A	N/A	N/A	0.13	1	N/A	N/A
L37/0297	Can18	L37/0297	2019-05-29	20	GW	Sand/gravel	Rakaia-Ashburton plains	Semi-confined	Canterbury	Oxic	yes	no	no	Agriculture	25	162.5	8.47	1.7	BD	N/A	22	0.005	0.041	49	BD	BD	6.94	12.5	568	67	N/A	410	N/A	N/A	N/A	0.570749	1	1.49254	1
Site A	gwa01	B8	2018-04-16	20	GW	Sand/gravel	Central plains	Unconfined	Canterbury	Oxic	yes	no	no	Farm	18	198.6	7.8	0.6	0.6	BD	3.9	BD	0.015	6.3	0.026	0.008	6.62	13.6	187.3	40	0.146	136	BD	0.082	N/A	0.63591	1	N/A	N/A
Site A	gwa03	B19	2018-04-16	30	GW	Sand/gravel	Central plains	Unconfined	Canterbury	Oxic	yes	no	no	Farm	17.21	214.4	7.4	1.6	1	0.15	2.9	BD	0.012	6	0.033	0.011	6.12	16.9	168.6	40	0.119	119	0.00109	0.103	N/A	1.34928	1	3.54152	1
Site A	gwa04	B19	2018-04-16	15	SGW	Sand/gravel	Central plains	Unconfined	Canterbury	Oxic	yes	no	no	Farm	17.21	214.4	7.4	1.2	0.9	N/A	2.9	BD	0.012	6	0.033	0.011	6.12	16.9	168.6	40	0.371	119	N/A	N/A	N/A	0.548917	1	N/A	N/A
Site B	gwa05	RF2	2018-04-17	60	GW	Sand/gravel	Central plains	Unconfined	Canterbury	Oxic	yes	no	no	Farm	6.1	175.3	4.2	BD	1.4	0.23	4.3	BD	BD	9.8	0.013	0.004	6.91	15.5	177.7	43	0.058	116	BD	0.081	N/A	1.98462	1	N/A	N/A
Site B	gwa06	RF2	2018-04-17	15	SGW	Sand/gravel	Central plains	Unconfined	Canterbury	Oxic	yes	no	no	Farm	6.1	175.3	4.2	2.3	1.4	N/A	4.3	BD	BD	9.8	0.013	0.004	6.91	15.5	177.7	43	0.117	116	N/A	N/A	N/A	0.405405	1	N/A	N/A
Site B	gwa07	RF3	2018-04-17	90	GW	Sand/gravel	Central plains	Unconfined	Canterbury	Oxic	yes	no	no	Farm	6.915	211	4.3	1.7	1.1	0.23	6.5	BD	BD	12.1	0.017	0.006	6.17	15.8	214.4	45	0.038	148	BD	BD	N/A	2.91196	1	7.98123	1
Site B	gwa08	RF3	2018-04-17	5	SGW	Sand/gravel	Central plains	Unconfined	Canterbury	Oxic	yes	no	no	Farm	6.915	211	4.3	2.3	1.4	N/A	6.5	BD	BD	12.1	0.017	0.006	6.17	15.8	214.4	45	0.182	148	N/A	N/A	N/A	0.201145	1	N/A	N/A
Site C	gwa09	SR1	2018-04-18	50	GW	Sand/gravel	Central plains	Unconfined	Canterbury	Oxic	yes	no	no	Farm	5.895	214.6	4.1	2.2	1.7	0.12	0.34	BD	0.017	4.3	BD	BD	6.45	14	101.9	37	0.1	67	0.00075	B/D	N/A	2.21757	1	N/A	N/A
Site C	gwa10	SR1	2018-04-18	15	SGW	Sand/gravel	Central plains	Unconfined	Canterbury	Oxic	yes	no	no	Farm	5.895	214.6	4.1	1.5	BD	N/A	0.34	BD	0.017	4.3	BD	BD	6.45	14	101.9	37	0.12	67	N/A	N/A	N/A	0.25025	1	N/A	N/A
Site C	gwa11	SR2	2018-04-18	15	GW	Sand/gravel	Central plains	Unconfined	Canterbury	Oxic	yes	no	no	Farm	8.32	183.6	3.7	1.4	1.1	0.15	0.22	BD	BD	4.2	BD	BD	7	13.5	101.8	39	0.05	67	BD	BD	N/A	0.521092	1	1.12916	1
Site C	gwa12	SR2	2018-04-18	15	SGW	Sand/gravel	Central plains	Unconfined	Canterbury	Oxic	yes	no	no	Farm	8.32	183.6	3.7	2	0.9	N/A	0.22	BD	BD	4.2	BD	BD	7	13.5	101.8	39	0.08	67	N/A	N/A	N/A	0.396993	1	N/A	N/A
Site D	gwa13	E1	2018-04-19	15	GW	Sand/gravel	Waimakariri-Ashley plains	Unconfined	Canterbury	Dysoxic	yes	no	no	Reserve	4.5	191.9	0.4	1.1	BD	0.15	6.5	BD	BD	12.9	0.034	0.011	6.73	14.7	230.7	56	0.072	160	0.00102	0.104	N/A	0.474344	1	N/A	N/A
Site D	gwa14	N3	2018-04-19	15	GW	Sand/gravel	Waimakariri-Ashley plains	Unconfined	Canterbury	Suboxic	yes	no	no	Reserve	4.5	60	0.1	5.9	5.2	0.62	3.7	0.043	BD	12.5	0.023	0.008	6.22	14.6	230	60	0.202	161	0.0034	0.69	N/A	0.538512	1	1.58813	1
Site A	gwj01	B8	2018-08-02	3	GW	Sand/gravel	Central plains	Unconfined	Canterbury	Oxic	yes	yes	no	Farm	18	210.4	5.6	0.5	1	BD	5.3	BD	BD	7	0.026	0.009	6.4	12.9	195.4	41	BD	126	0.00064	0.59	N/A	N/A	N/A	N/A	N/A
Site A	gwj02	B8	2018-08-02	0.5	SGW	Sand/gravel	Central plains	Unconfined	Canterbury	Oxic	yes	yes	no	Farm	18	210.4	5.6	15	BD	N/A	5.3	BD	BD	7	0.03	0.009	6.4	12.9	195.4	41	0.591	126	N/A	N/A	N/A	N/A	N/A	N/A	N/A
Site A	gwj03	B19	2018-08-02	5	GW	Sand/gravel	Central plains	Unconfined	Canterbury	Oxic	yes	yes	no	Farm	17.21	214.3	7.3	0.5	0.5	BD	3.3	BD	BD	6	0.034	0.011	6.85	11.7	147.2	34	BD	99	0.00056	0.31	N/A	N/A	N/A	N/A	N/A
Site A	gwj04	B19	2018-08-02	0.5	SGW	Sand/gravel	Central plains	Unconfined	Canterbury	Oxic	yes	yes	no	Farm	17.21	214.3	7.3	5	0.5	N/A	3.3	BD	BD	6	0.034	0.011	6.85	11.7	147.2	34	2.526	99	N/A	N/A	N/A	N/A	N/A	N/A	N/A
Site B	gwj05	RF2	2018-07-31	25	GW	Sand/gravel	Central plains	Unconfined	Canterbury	Oxic	yes	yes	no	Farm	6.1	208.6	4.43	0.5	1	BD	9.3	BD	BD	13.8	0.019	0.006	6.54	11	253.2	43	0.099	185	BD	BD	N/A	N/A	N/A	N/A	N/A
Site B	gwj06	RF2	2018-07-31	5	SGW	Sand/gravel	Central plains	Unconfined	Canterbury	Oxic	yes	yes	no	Farm	6.1	208.6	4.43	1.3	1.2	N/A	9.3	BD	BD	13.8	0.019	0.006	6.54	11	253.2	43	0.101	185	N/A	N/A	N/A	N/A	N/A	N/A	N/A
Site B	gwj07	RF3	2018-07-31	30	GW	Sand/gravel	Central plains	Unconfined	Canterbury	Oxic	yes	yes	no	Farm	6.915	198.7	4.27	0.5	BD	0.17	12.6	BD	BD	16.7	0.015	0.005	6.68	12.3	238.2	46	0.201	220	BD	BD	N/A	N/A	N/A	N/A	N/A
Site B	gwj08	RF3	2018-07-31	1.5	SGW	Sand/gravel	Central plains	Unconfined	Canterbury	Oxic	yes	yes	no	Farm	6.915	198.7	4.27	0.5	0.8	N/A	12.6	BD	BD	16.7	0.015	0.005	6.68	12.3	238.2	46	0.491	220	N/A	N/A	N/A	N/A	N/A	N/A	N/A
Site C	gwj09	SR1	2018-08-01	15	GW	Sand/gravel	Central plains	Unconfined	Canterbury	Oxic	yes	yes	yes	Farm	5.895	202.8	6.83	0.5	BD	BD	0.47	BD	BD	4	0.013	0.004	6.97	8.1	96.4	36	0.099	54	BD	0.023	N/A	N/A	N/A	N/A	N/A
Site C	gwj10	SR1	2018-08-01	5	SGW	Sand/gravel	Central plains	Unconfined	Canterbury	Oxic	yes	yes	no	Farm	5.895	202.8	6.83	2.8	BD	N/A	0.47	BD	BD	4	BD	0.004	6.97	8.1	96.4	36	BD	54	N/A	N/A	N/A	N/A	N/A	N/A	N/A
Site C	gwj11	SR2	2018-08-01	10	GW	Sand/gravel	Central plains	Unconfined	Canterbury	Oxic	yes	yes	yes	Farm	8.32	187.8	7.5	0.5	0.8	0.12	0.45	BD	BD	3.8	BD	0.004	7.2	7.3	95.5	37	BD	62	BD	0.022	N/A	N/A	N/A	N/A	N/A
Site C	gwj12	SR2	2018-08-01	5	SGW	Sand/gravel	Central plains	Unconfined	Canterbury	Oxic	yes	yes	no	Farm	8.32	187.8	7.5	0.9	0.8	N/A	0.45	BD	BD	3.8	BD	BD	7.2	7.3	95.5	37	BD	62	N/A	N/A	N/A	N/A	N/A	N/A	N/A
Site D	gwj13	E1	2018-07-30	15	GW	Sand/gravel	Waimakariri-Ashley plains	Unconfined	Canterbury	Dysoxic	yes	yes	yes	Reserve	4.5	197.3	1.06	2.8	3.1	0.32	6.7	BD	BD	12.8	0.024	0.008	6.66	10.8	239.3	56	BD	155	0.00165	BD	N/A	N/A	N/A	N/A	N/A
Site D	gwj14	E1	2018-07-30	1	SGW	Sand/gravel	Waimakariri-Ashley plains	Unconfined	Canterbury	Dysoxic	yes	yes	yes	Reserve	4.5	197.3	1.06	26	4	N/A	6.7	BD	BD	12.8	0.024	0.008	6.66	10.8	239.3	56	2.173	155	N/A	N/A	N/A	N/A	N/A	N/A	N/A
Site D	gwj15	N3	2018-07-30	5	GW	Sand/gravel	Waimakariri-Ashley plains	Unconfined	Canterbury	Dysoxic	yes	yes	yes	Reserve	4.5	129.3	0.37	12	10.1	1.04	4.4	0.031	BD	11.3	0.027	0.009	6.49	9	228.4	62	BD	157	0.0041	0.25	N/A	N/A	N/A	N/A	N/A
Site D	gwj16	N3	2018-07-30	0.5	SGW	Sand/gravel	Waimakariri-Ashley plains	Unconfined	Canterbury	Dysoxic	yes	yes	yes	Reserve	4.5	129.3	0.37	77	26	N/A	4.4	0.031	BD	11.3	0.027	0.009	6.49	9	228.4	62	3.018	157	N/A	N/A	N/A	N/A	N/A	N/A	N/A
72_4093	Wai01	72_4093	2019-04-30	3	GW	Ignimbrite	Taupo ignimbrites	Unknown	Taupo	Dysoxic	yes	no	no	Urban	6	N/A	0.57	2.2	1.5	N/A	BD	BD	0.51	BD	0.38	BD	6.32	12.8	100.4	41	N/A	130	BD	4.9	5.1	0.0896835	1	N/A	N/A
72_4958	Wai02	72_4958	2019-04-30	5	GW	Sand/Silt	Taupo ignimbrites	Unknown	Taupo	Dysoxic	yes	no	no	Stock	25.5	N/A	0.6	0.7	1.1	N/A	BD	BD	0.031	5	0.19	BD	6.52	13	99.8	32	N/A	135	0.0018	5.6	4.4	0.242113	1	N/A	N/A
68_320	Wai03	68_320	2019-05-01	5	GW	Ignimbrite	Taupo ignimbrites	Unknown	Taupo	Dysoxic	yes	no	no	Motor camp	62	N/A	2.79	0.9	0.8	N/A	0.05	0.003	4.4	46	0.18	0.01	7.54	13.9	362.8	26	N/A	250	0.0074	5.6	BD	0.231362	1	0.513573	1
72_1081	Wai04	72_1081	2019-04-30	5	GW	Sand/gravel	Taupo ignimbrites	Unconfined	Taupo	Dysoxic	yes	no	no	Urban	4.6	N/A	1.32	2.8	1.6	N/A	0.09	BD	BD	BD	0.14	0.009	6.1	15.2	87.6	33	N/A	57	BD	7.4	8.1	0.122186	1	0.509276	1
68_964	Wai05	68_964	2019-04-30	10	GW	Sand/gravel	Taupo ignimbrites	Unknown	Taupo	Oxic	yes	no	no	Agriculture	5	N/A	4.08	1.3	1.6	N/A	0.45	BD	BD	2.3	0.17	0.053	6.2	15.8	84.4	32	N/A	57	BD	0.061	0.05	0.179372	1	0.902105	1
72_1082	Wai06	72_1082	2019-04-30	10	GW	Ignimbrite	Taupo ignimbrites	Unconfined	Taupo	Oxic	yes	no	no	Pine Forest - Closed Canopy	7.98	N/A	6.32	0.7	BD	N/A	2.1	BD	BD	2.5	0.03	0.006	6.03	13.2	94	25	N/A	113	BD	BD	BD	0.225108	1	N/A	N/A
68_301	Wai07	68_301	2019-05-01	20	GW	Ignimbrite	Taupo ignimbrites	Confined	Taupo	Oxic	yes	no	no	Dairy	53.6	N/A	4.48	0.9	BD	N/A	2.3	BD	BD	9	0.33	0.104	6.63	11.7	116.2	33	N/A	78	BD	BD	0.02	1.03714	1	N/A	N/A
72_1011	Wai08	72_1011	2019-05-01	10	GW	Ignimbrite	Taupo ignimbrites	Unconfined	Taupo	Oxic	yes	no	no	Agriculture	5.88	N/A	7.22	1	BD	N/A	2.7	BD	BD	6.9	0.28	0.065	6.59	12.3	120.5	35	N/A	83	BD	BD	BD	0.120482	1	0.775777	1
72_356	Wai09	72_356	2019-05-01	20	GW	Ignimbrite	Taupo ignimbrites	Confined	Taupo	Oxic	yes	no	no	Urban	42	N/A	7.04	BD	0.9	N/A	5.7	BD	BD	4.2	0.15	0.045	6.27	12	96.2	30	N/A	66	0.0024	0.08	BD	0.677116	1	2.1322	1
R27/0320	Wel01	R27/0320	2019-03-07	40	GW	Sand/gravel	Hutt Valley	Confined	Wellington	Suboxic	yes	no	no	Industrial	114.6	-33.4	0.03	1.2	BD	N/A	BD	BD	0.122	2.2	0.43	0.137	7.14	15.8	182.3	51	N/A	106	N/A	N/A	0.1	1.39942	1	N/A	N/A
S27/0588	Wel02	S27/0588	2019-03-14	20	GW	Sand/gravel	Wairarapa Valley	Confined	Wellington	Suboxic	yes	no	no	Agriculture	11.7	-4.3	0.07	0.8	2.9	N/A	BD	0.003	0.064	7.4	0.37	0.014	6.45	13.8	198.4	44	N/A	98	N/A	N/A	4.32	0.634006	1	N/A	N/A
S27/0344	Wel03	S27/0344	2019-03-14	40	GW	Sand/gravel	Wairarapa Valley	Confined	Wellington	Suboxic	yes	no	no	Dairy	16	75.3	0.06	BD	1.2	N/A	BD	BD	0.075	18.8	BD	0.046	6.23	14.1	305.2	67	N/A	172	N/A	N/A	0.808	0.945728	1	N/A	N/A
S27/0602	Wel04	S27/0602	2019-03-13	25	GW	Sand/gravel	Wairarapa Valley	Confined	Wellington	Suboxic	yes	no	no	Dairy	60.95	-41.9	0.07	3.1	1.6	N/A	BD	BD	2.8	BD	6.4	1.44	6.9	14.8	501	120	N/A	290	N/A	N/A	3.8	0.80965	1	N/A	N/A
S27/0433	Wel05	S27/0433	2019-03-13	23	GW	Sand/gravel	Wairarapa Valley	Confined	Wellington	Suboxic	yes	no	no	Dairy	44.6	-67.1	0.08	5.8	5.5	N/A	BD	BD	6.5	BD	8.2	0.031	6.72	14.7	795	260	N/A	440	N/A	N/A	10.69	0.423475	1	1.68814	1
S26/0576	Wel06	S26/0576	2019-03-11	40	GW	Sand/gravel	Wairarapa Valley	Confined	Wellington	Suboxic	yes	no	no	Dairy	31	-15.8	0.17	BD	1.8	N/A	BD	BD	0.35	3.8	1.39	0.29	6.7	13.6	233.3	81	N/A	168	N/A	N/A	1.336	1.31812	1	N/A	N/A
S27/0435	Wel07	S27/0435	2019-03-13	25	GW	Sand/gravel	Wairarapa Valley	Confined	Wellington	Dysoxic	yes	no	no	Dairy	44	-54.2	0.33	5.9	5	N/A	0.006	BD	8.3	BD	16.4	3.1	6.57	14	402.3	127	N/A	230	N/A	N/A	6.94	0.848988	1	2.25753	1
R26/6503	Wel08	R26/6503	2019-03-05	50	GW	Sand/gravel	Kapiti Coast	Confined	Wellington	Suboxic	yes	no	no	Park/Reserve	14.8	41.9	0.03	2.9	0.7	N/A	0.0191	BD	0.123	15.6	0.27	0.071	6.44	14.1	310.3	69	N/A	192	N/A	N/A	1.71	1.17502	1	N/A	N/A	[1972-10-17 12:00:00 Day;Unknown Person. Webb and Sons]
R27/1183	Wel09	R27/1183	2019-03-07	12	GW	Sand/gravel	Hutt Valley	Confined	Wellington	Dysoxic	yes	no	no	Urban	25	199.9	1.5	0.9	0.8	N/A	0.309	BD	BD	3.77	BD	0.009	6.04	14.6	101.4	22	N/A	97	N/A	N/A	BD	0.469851	1	N/A	N/A	[1983-03-04 12:00:00 Day;Unknown Person. Griffiths Drilling Co. Ltd]
R25/5165	Wel10	R25/5165	2019-03-05	23	GW	Sand/gravel	Kapiti Coast	Unconfined	Wellington	Suboxic	yes	no	no	Urban	8	1.6	0.19	2.5	1.8	N/A	0.448	0.004	0.246	11.76	0.65	0.161	6.67	15.5	215.3	26	N/A	142	N/A	N/A	3.85	0.696053	1	1.93548	1
T26/0259	Wel11	T26/0259	2019-03-12	50	GW	Sand/gravel	Wairarapa Valley	Unconfined	Wellington	Oxic	yes	no	no	Agriculture	6.1	180.9	5.13	1.3	0.6	N/A	0.63	BD	BD	4.4	0.03	0.008	5.85	15.6	88.7	26	N/A	65	N/A	N/A	BD	1.41509	1	N/A	N/A
R27/1137	Wel12	R27/1137	2019-03-07	40	GW	Sand/gravel	Hutt Valley	Unconfined	Wellington	Dysoxic	yes	no	no	Industrial	20.4	226.9	2.75	0.7	0.6	N/A	1.31	BD	BD	5.61	0.03	0.009	5.71	14.9	120.2	25	N/A	79	N/A	N/A	0.034	0.993631	1	N/A	N/A
T26/0206	Wel13	T26/0206	2019-03-12	40	GW	Sand/gravel	Wairarapa Valley	Unconfined	Wellington	Dysoxic	yes	no	no	Horticultural	28.7	110.2	0.78	2.1	0.5	N/A	2.06	0.011	BD	1.7	0.18	0.054	7.03	14.8	169.5	56	N/A	115	N/A	N/A	BD	1.21581	1	N/A	N/A
R25/5233	Wel14	R25/5233	2019-03-06	30	GW	Sand/gravel	Kapiti Coast	Semi-confined	Wellington	Oxic	yes	no	no	Dairy	18.7	178.2	3.04	BD	0.9	N/A	2.39	BD	BD	8.28	0.02	0.011	5.74	15.1	162	37	N/A	103	N/A	N/A	BD	0.619024	1	N/A	N/A
T26/0099	Wel15	T26/0099	2019-03-12	40	GW	Sand/gravel	Wairarapa Valley	Unconfined	Wellington	Oxic	yes	no	no	Horticultural	15	190.6	5.32	0.8	1	N/A	2.58	BD	BD	8.6	0.06	0.014	6.03	14.1	148.2	34	N/A	113	N/A	N/A	BD	1.08555	1	N/A	N/A
S26/0299	Wel16	S26/0299	2019-03-12	40	GW	Sand/gravel	Wairarapa Valley	Unconfined	Wellington	Oxic	yes	no	no	Agriculture	8.1	228.6	8.65	1.1	1	N/A	2.61	BD	BD	7.5	0.06	0.023	5.51	16.1	99.4	17	N/A	81	N/A	N/A	BD	1.48936	1	N/A	N/A	[1985-03-11 12:00:00 Day;Unknown Person. Drillwell Exploration Ltd]
S26/0439	Wel17	S26/0439	2019-03-11	10	GW	Sand/gravel	Wairarapa Valley	Unconfined	Wellington	Oxic	yes	no	no	Dairy	11.5	151.7	7.42	1.6	0.7	N/A	2.75	BD	BD	9.11	0.18	0.021	6.07	14.2	163.2	36	N/A	119	N/A	N/A	0.032	0.409968	1	N/A	N/A
S27/0522	Wel18	S27/0522	2019-03-11	30	GW	Sand/gravel	Wairarapa Valley	Confined	Wellington	Oxic	yes	no	no	Urban	21	99.5	5.81	BD	0.9	N/A	3.22	BD	BD	33.6	0.02	BD	6.54	14.9	796	95	N/A	460	N/A	N/A	0.186	0.954545	1	2.51185	1
R25/5190	Wel19	R25/5190	2019-03-05	40	GW	Sand/gravel	Kapiti Coast	Unconfined	Wellington	Oxic	yes	no	no	Agriculture	5	132.1	5.03	2.5	3	N/A	3.29	BD	0.02	6.47	0.2	0.053	6.53	15.7	317.1	75	N/A	220	N/A	N/A	BD	1.11593	1	3.12935	1
S26/0705	Wel20	S26/0705	2019-03-14	50	GW	Sand/gravel	Wairarapa Valley	Semi-confined	Wellington	Dysoxic	yes	no	no	Dairy	27.4	164.9	0.69	1.2	0.8	N/A	3.7	BD	BD	8.8	0.06	0.026	6	13.6	164.9	34	N/A	109	N/A	N/A	BD	1.58228	1	N/A	N/A
S25/5322	Wel21	S25/5322	2019-03-06	15	GW	Sand/gravel	Kapiti Coast	Semi-confined	Wellington	Oxic	yes	no	no	Horticultural	27	166.7	5.43	BD	0.8	N/A	9.4	BD	BD	7.84	0.13	0.041	6.35	14.8	330.9	66	N/A	250	N/A	N/A	BD	0.404605	1	N/A	N/A	[1981-01-11 12:00:00 Day;Unknown Person. Warren Lauder Welldrilling]

## Sheet: Table S2
Table S2. Primers and gBlock reference DNA fragments used for this study.
Target gene	Amplification	Primer name	Sequence	Cycling conditions	Reference
16S rRNA	PCR	515ʹF	GTGBCAGCMGCCGCGGTAA	95 °C for 5 mins, 35 cycles consisting of 45 s at 95 °C, 60 s at 50 °C, 90 s for 72 °C, followed by 72 °C for 10 mins.	Hugerth 2014;modified by Apprill 2015
16S rRNA	PCR	806ʹR	GGACTACNVGGGTWTCTAAT
Hydrazine synthase B	ddPCR	hzsB-396F	ARGGHTGGGGHAGYTGGAAG	95 °C for 10 min, 40 cycles consisting of 60 s at 95 °C, 60 s at 59 °C and 45 s at 72 °C; followed by 72 °C for 15 min, 4 °C for 5 min and 90 °C for 5 mins, held at 12 °C.	Wang 2012
Hydrazine synthase B	ddPCR	hzsB-742R	GTYCCHACRTCATGVGTCTG
Archeal ammonia monooxygenase A	ddPCR	Arch-amoAF	STAATGGTCTGGCTTAGACG	95°C for 5 min; 40 cycles consisting of 95°C for 45 s, 53°C for 60 s, and 72°C for 90 s; followed by 72 °C for 15 min, 4 °C for 5 min and 90 °C for 5 mins, held at 12 °C.	Francis 2005
Archeal ammonia monooxygenase A	ddPCR	Arch-amoAR	GCGGCCATCCATCTGTATGT
Bacterial ammonia monooxygenase A	ddPCR	amoA1F	GGGGTTTCTACTGGTGGT	95°C for 5 min; 40 cycles consisting 95 °C for 30 s, 40 s at 55.8 °C and 40 s at 72 °C; followed by 72 °C for 2 min, 4 °C for 5 min and 90 °C for 5 mins, held at 12 °C.	Rotthauwe 1997; modifed by Hornek 2006
Bacterial ammonia monooxygenase A	ddPCR	amoA-modR	CCCCTCBGSAAAVCCTTCTTC
Nitrous oxide reductase Z, Clade I	ddPCR	nosZ1F	WCSYTGTTCMTCGACAGCCAG	95°C for 5 min; 40 cycles consisting 95 °C for 15 s, 15 s at 58 °C and 30 s at 72 °C; followed by 72 °C for 5 min, 4 °C for 5 min and 90 °C for 5 mins, held at 12 °C.	Henry 2006
Nitrous oxide reductase Z, Clade I	ddPCR	nosZ1R	ATGTCGATCARCTGVKCRTTYTC
gBlock dsDNA fragments	Amplification	Name	Sequence	Reference	GenBank
arch-amoA	ddPCR	gi409108657-arch-amoA	GTAATGGTCTGGCTTAGACGTACAACGCACTACCTATTCATAGTAGTCGTTGCTGTCAACAGCACGCTGCTAACCATCAACGCAGGAGACTACATCTTCTACACAGACTGGGCGTGGACGTCCTTTGTAGTATTCTCGATCTCACAGTCGACGATGCTCGCTGTGGGTGCGATATACTACATGTTGTTCACGGGTGTCCCAGGCACGGCCACATACTATGCCACGATTATGACAATCTATACATGGGTTGCAAAGGGCGCATGGTTTGCGCTAGGCTATCCATACGACTTCGTCGTGGTGCCAGTGTGGATTCCGTCGGCAATGCTGTTGGACCTCACGTACTGGGCGACTAGACGCAACAAGCACGCTGCCATTATCATTGACGGTACGCTGGTTGGC…	Yang 2013	JX488453.1
bact-amoA	ddPCR	ATCC25196-bact_amoA	GGGGTTTCTACTGGTGGTCGCACTACCCCATGAACTTTGTATTCCCCTCCACCATGATTCCCGGCGCGCTGGTGATGGACACCGTCCTGCTTCTGACGCGCAACTGGATGATCACGGCACTGGTTGGCGGCGGCGCCTTTGGTTTGTTGTTCTATCCTGGCAACTGGACCATCTTCGGGCCGACCCACCTGCCGCTGGTGGCAGAAGGCGTGCTGCTCTCGGTAGCCGACTACACGGGCTTTCTGTATGTCCGTACCGGCACCCCTGAGTACGTGCGACTGATCGAACAAGGGTCACTGCGCACCTTTGGCGGTCACACCACCGTTATCGCCTCCTTCTTCTCCGCGTTCGTCTCCATGCTCATGTTCACCGTCTGGTGGTACTTTGGCAAGGTCTACT…	Norton 2008	CP000103.1
hzsB	ddPCR	clone-hzsB-MP3-17ss-02-hzsB	AAGGCTGGGGTAGTTGGAAGAACACGAAGTATATTCGTGGCGGAAGGTATCTGCCTCCGTTCAGGCACGAGGGTTTCACGGGGCATCCTGATGAGATCGTAGGGGCGACCAGTTCTCTGGACAGGGTATGTGGAAGGGACCCTGGGTTTGTGTTCAGGAGTGAGAATTTTTCTGAGGAGAGGTTGGAGGCGTTGATTTGTTACATTCGTGCGCTTGAGTTTACGGGAAGCCCGTTCAGGAATGAGGATGGGAGCTTATCCGAGGCGCAGCGGAGGGGTGAGGAGATATTTAACGACCCTGAGGTGGGATGCGCGGAGTGTCATCCTGGGGATTCATCAGATCCGCGGGCATTGTACAGTGACGCGCAGACGCATGACGTGGGGAC	Zhou 2014	KP002830.1
nosZ	ddPCR	ATCC13867_nosZ1	ACGCTGTTCATCGACAGCCAGCTGGTCAAATGGAACCTGGAAGACGCCCGCCGCGCCTACAAGGGCGAGAAGGTCGACTACATCCGACAGAAGCTCGACGTGCACTACCAACCGGGCCACAACCACGCGTCGCTGACCGAAACCAGCGAGGCGGACGGCAAGTGGGTCGTCGTGCTGAGCAAGTTCTCCAAGGACCGCTTCCTGCCCACCGGCCCGCTGCACCCGGAGAACGACCAGCTGATCGACAT	Ainala 2013	RFQ31542.1

## Sheet: Table S3
Table S3. Databases used for functional gene searches (Pfam, TIGRfam and KEGG) with respective cutoff scores (Pfam and TIGRfam). BlastP (NCBI nr database) and KEGG (similarity ≥40, query cover>70%, e-value = 0.001).
Name	Gene name	Process/Gene type	ID	Database	Cutoff Score
Nitrite:nitrate oxidoreductase alpha subunit	nxrA	Nitrite oxidation	nitrite oxidoreductase (nxrA)	Custom (Anantharaman et al. 2016)	370
Nitrite:nitrate oxidoreductase beta subunit	nxrB	Nitrite oxidation	nitrite oxidoreductase (nxrB)	Custom (Anantharaman et al. 2016)	252
Respiratory nitrite reductase	nirK	Nitrite reduction	TIGR02376	TIGRfam	169
Hydrazine dehydrogenase/ hydrazine oxidase	hzoA	Anammox	K20935: hydrazine dehydrogenase;hzoA_alignment	KEGG;Custom (Anantharaman et al. 2016)	325
Hydrazine synthase subunit B	hzsB	Anammox	BlastP/KEGG	BlastP/KEGG
Respiratory nitrate reductase	narG	Respiratory nitrate reduction	TIGR01580	TIGRfam	600
Respiratory nitrate reductase	narH	Respiratory nitrate reduction	TIGR01660	TIGRfam	348
Cytochrome c nitrite reductase large subunit	nrfA	Respiratory nitrite reduction	PF02335;TIGR03152	Pfam/TIGRfam	57/576
Nitrite reductase small subunit	nrfH	Respiratory nitrite reduction	TIGR03153	TIGRfam	75
Nitric oxide reductase subunit B	norB	Denitrification	nitric oxide reductase norB	Anantharaman et al., 2016	79
Nitric oxide reductase subunit C	norC	Denitrification	nitric oxide reductase norC	Anantharaman et al., 2016	50
Nitrous oxidase accessory protein	nosD	Denitrification	PF05048/TIGR04247	Pfam/TIGRfam	23.5/290
Nitrous oxide reductase	nosZ	Denitrification	TIGR04246	TIGRfam	550
Respiratory nitrite reductase	nirS	Nitrite reduction	Nitrite reductase (nirS)	Anantharaman et al., 2016	200
Ammonia monooxygenase/ Particulate methane monooxygenase alpha subunit	amoA/pmoA	Ammonia oxidation	TIGR03080	TIGRfam	92
Ammonia monooxygenase/ Particulate methane monooxygenase beta subunit	amoB/pmoB	Ammonia oxidation	TIGR03079/UniProt	TIGRfam	202
Ammonia monooxygenase/ Particulate methane monooxygenase gamma subunit	amoC/pmoC	Ammonia oxidation	TIGR03078/Uniprot	TIGRfam	124
Periplasmic nitrate reductase	napA	Nitrate reduction	TIGR01706	TIGRfam	472
Periplasmic nitrate reductase, electron transfer subunit	napB	Nitrate reduction	PF03892	Pfam	23.9

## Sheet: Table S4
Table S4. Metagenome (DNA) and metatranscriptome (RNA) sequencing and assembly summary statistics.
		DNA									RNA
Sample	Site	Number of bases (Gbp) (raw sequence)	Number of bases (Gbp) (trimmed sequence)	Number of reads	Number of contigs	Total ATCG bases in contigs	Number of contigs (>2kb)	Total bases in contigs > 2kb (Mbp)	Percent (%) of reads mapped to binned contigs	Contig N50	Number of bases (Gbp) (raw sequence)	Number of bases (Gbp) (trimmed sequence)
gwj01	Site A	18.7278	15.99	149225404	128165	294842051	128051	591.382	8.14	4948	NA	NA
gwj02	Site A	35.0615	24.39	279374416	40840	201833733	40789	161.329	3.54	3861	NA	NA
gwj03	Site A	16.636	14.03	132557926	54378	231569544	54326	231.663	3.42	4203	NA	NA
gwj04	Site A	16.852	14.95	134278830	71815	250905142	71720	250.971	1.83	3285	NA	NA
gwj05	Site B	14.7532	12.08	117555108	64822	294842051	64747	295.018	8.11	4681	NA	NA
gwj06	Site B	20.7285	15.54	165167496	49187	201833733	49132	201.91	2.51	3974	NA	NA
gwj07	Site B	13.3046	10.95	106013104	81853	381970704	81770	382.171	7.8	5109	NA	NA
gwj08	Site B	39.94	34.81	288110060	277479	1028609503	277165	1029.16	2.86	3602	NA	NA
gwj09	Site C	21.1911	17.63	168853776	66494	263767296	66415	263.861	3.2	3820	34.12	23.48
gwj10	Site C	20.822	18.18	165912032	21967	73727793	21935	73.7853	0.64	3090	NA	NA
gwj11	Site C	40.79	35.64	294182888	245346	1004004630	245093	1004.42	4.1	4041	29.82	22.1
gwj12	Site C	28.2919	23.06	225433284	129960	430499582	129792	430.653	3.56	3072	NA	NA
gwj13	Site D	32.92	25.49	216406810	380658	1525011997	380320	1526.25	2.73	4120	50	37.02
gwj14	Site D	20.2127	17.42	161057714	93791	347242144	93672	347.395	1.63	3567	32.52	23.27
gwj15	Site D	14.0782	11.61	112177242	104330	450026775	104234	450.258	3.19	4555	35.88	28.2
gwj16	Site D	35.31	29.81	247170186	293263	1326898241	292997	1327.48	3.38	4890	28.53	23.48

## Sheet: Table S5
Table S5. NCycDB output showing number of reads assigned to each gene per metagenome (GW = groundwater; SGW = sonicated groundwater).
Protein	Well																Pathway
	BW8 GW	BW8 SGW	BW19 GW	BW19 SGW	RF2 GW	RF2 SGW	RF3 GW	RF3 SGW	SR1 GW	SR1 SGW	SR2 GW	SR2 SGW	E1 GW	E1 SGW	N3 GW	N3 SGW
	Site A	Site A	Site A	Site A	Site B	Site B	Site B	Site B	Site C	Site C	Site C	Site C	Site D	Site D	Site D	Site D
Hdh	12	3	6	1	9	2	3	0	1	0	0	0	116	59	56	91	Anammox
Hzo	48	11	37	14	31	10	19	39	5	12	1	9	342	195	162	256	Anammox
HzsA	52	19	33	17	28	29	18	15	15	15	9	10	344	207	143	253	Anammox
HzsB	60	16	61	32	50	42	43	40	32	52	36	31	273	156	119	189	Anammox
HzsC	22	4	11	0	13	6	2	1	4	0	3	0	165	91	54	117	Anammox
NR	5499	4487	6415	7957	5490	6616	4734	9216	5772	7642	5240	5044	4712	7908	3887	4456	Assimilatory nitrate reduction
NarB	5154	3987	5433	5898	4931	6295	4828	6335	5479	6344	5402	4043	4312	6304	5904	6119	Assimilatory nitrate reduction
NarC	4667	3423	4789	5522	5753	5167	6140	6040	4690	4650	4353	3447	6426	7104	3705	4213	Assimilatory nitrate reduction
NasA	10782	9574	11071	12602	11156	12102	10378	12557	11372	12187	11103	8677	10797	12303	8836	9920	Assimilatory nitrate reduction
NasB	532	340	467	509	442	563	458	590	396	578	334	313	363	640	499	652	Assimilatory nitrate reduction
NasC	3	1	4	4	5	5	2	8	4	6	1	5	1	1	3	2	Assimilatory nitrate reduction
NirA	6557	5605	6913	7866	10298	7834	12263	9571	8332	7641	7763	6189	9202	7881	6089	5723	Assimilatory nitrate reduction
NirK	6785	5923	6752	7533	8373	7752	8300	9253	6013	6458	5976	5503	6606	6783	4428	4383	Denitrification
NirS	2291	2077	2327	2982	2580	2896	2388	2688	1705	2369	1566	1405	3111	4076	3681	3967	Denitrification
NorB	1494	1219	1188	949	1431	1870	854	638	891	1523	735	569	1257	2678	2446	3819	Denitrification
NorC	475	282	498	659	414	616	360	575	344	473	362	327	624	889	529	603	Denitrification
NosZ	4296	3608	4691	6052	4956	5651	5069	6006	3998	5079	3998	3452	5349	6636	4194	4681	Denitrification
NapA	3389	3175	3757	4967	3466	4629	3261	4832	2812	4441	2644	2329	4045	6411	3454	5023	Denitrification/ Dissimilatory nitrate reduction to ammonia
NapB	43	45	56	52	51	99	37	36	44	79	43	22	35	152	95	158	Denitrification/ Dissimilatory nitrate reduction to ammonia
NapC	365	345	358	492	244	579	210	468	172	444	179	171	182	496	570	678	Denitrification/ Dissimilatory nitrate reduction to ammonia
NarG	5303	5835	5819	8364	6008	6942	4558	10829	3181	5027	3016	2899	11268	12467	6879	7547	Denitrification/ Dissimilatory nitrate reduction to ammonia
NarH	2243	2583	2391	3002	2525	2709	1908	3959	1424	1848	1351	1115	4150	4401	3039	3340	Denitrification/ Dissimilatory nitrate reduction to ammonia
NarI	787	808	788	746	533	835	327	579	420	594	324	242	624	1024	699	1107	Denitrification/ Dissimilatory nitrate reduction to ammonia
NarJ	980	872	851	864	523	951	344	754	456	747	466	395	368	828	1255	1421	Denitrification/ Dissimilatory nitrate reduction to ammonia
NarV	35	53	28	24	17	29	7	8	13	18	8	5	9	33	196	200	Denitrification/ Dissimilatory nitrate reduction to ammonia
NarW	0	2	0	1	0	2	3	2	1	0	0	0	2	1	3	7	Denitrification/ Dissimilatory nitrate reduction to ammonia
NarY	277	185	286	124	141	268	109	167	213	208	93	70	79	258	301	377	Denitrification/ Dissimilatory nitrate reduction to ammonia
NarZ	1776	1782	1453	1468	1061	1588	660	1038	815	1156	687	539	1349	2060	1706	2443	Denitrification/ Dissimilatory nitrate reduction to ammonia
NirB	8364	6871	7501	7377	8315	7672	7171	7501	8726	7228	8712	6154	6416	7182	8166	8537	Dissimilatory nitrate reduction to ammonia
NirD	5396	4421	5318	6858	6428	5735	7344	8444	5466	5544	5175	4599	5454	5741	3163	3561	Dissimilatory nitrate reduction to ammonia
NrfA	436	470	618	616	499	783	404	691	430	768	408	365	311	773	341	920	Dissimilatory nitrate reduction to ammonia
NrfB	8	12	8	13	2	5	2	11	5	1	3	3	9	20	14	28	Dissimilatory nitrate reduction to ammonia
NrfC	5877	5576	6244	8140	5479	7114	4827	8895	5046	6620	4985	4302	7957	11864	8330	12927	Dissimilatory nitrate reduction to ammonia
NrfD	26	30	55	85	42	58	35	62	17	58	20	17	118	192	99	170	Dissimilatory nitrate reduction to ammonia
AmoA_A	210	240	154	234	151	231	176	403	47	112	61	85	96	129	22	30	Nitrification
AmoA_B	83	59	57	61	34	101	20	49	20	57	17	15	19	38	9	13	Nitrification
AmoB_A	217	213	144	230	133	214	199	356	73	119	81	84	93	119	14	34	Nitrification
AmoB_B	104	69	94	150	35	145	26	109	30	84	17	34	29	71	10	4	Nitrification
AmoC_A	235	177	157	216	175	270	181	423	73	98	84	107	83	139	11	42	Nitrification
AmoC_B	204	157	213	299	76	273	59	141	52	231	59	65	37	99	9	10	Nitrification
Hao	751	733	921	1185	607	1078	469	1144	398	865	413	354	917	1387	616	1002	Nitrification
NxrA	33	96	43	98	77	84	30	229	11	30	8	27	186	244	139	136	Nitrification
NxrB	832	1021	849	1478	776	1067	663	2028	367	724	370	437	1569	1836	454	393	Nitrification
PmoA	97	142	62	92	139	132	58	124	33	68	36	46	45	64	45	60	nitrite-dependent anaerobic methane oxidation
PmoB	220	166	122	174	275	300	112	199	136	181	129	92	104	165	165	199	nitrite-dependent anaerobic methane oxidation
PmoC	107	91	60	54	130	144	64	78	41	54	27	14	25	42	86	101	nitrite-dependent anaerobic methane oxidation
AnfG	0	0	2	0	3	5	0	1	0	0	0	0	0	0	6	12	Nitrogen fixation
NifD	685	518	329	162	328	647	176	54	218	211	238	137	166	597	1491	2915	Nitrogen fixation
NifH	618	314	352	179	269	385	205	146	236	273	215	135	298	450	959	1531	Nitrogen fixation
NifK	589	281	293	136	238	440	127	39	177	179	180	106	143	441	1107	2229	Nitrogen fixation
NifW	53	38	23	17	44	90	16	8	19	10	26	16	5	21	95	134	Nitrogen fixation
AnsB	2317	1947	2392	2449	2958	2763	3031	2941	2848	2964	2758	2342	2497	2910	2735	2671	Organic degradation and synthesis
AsnB	30642	24100	33848	36467	44013	39475	46961	38969	40179	37017	40649	30998	37364	39537	27408	27914	Organic degradation and synthesis
Gdh_K00260	1159	760	1133	1007	1487	891	1792	1243	1472	698	1444	1181	1712	1068	976	779	Organic degradation and synthesis
Gdh_K00261	11823	9922	12240	13327	13476	12395	14835	15253	11811	11566	11782	10134	13362	14461	10838	10612	Organic degradation and synthesis
Gdh_K00262	2819	2424	2871	2967	3289	2770	3163	3002	2716	2528	2844	2508	2694	3549	3090	4563	Organic degradation and synthesis
Gdh_K15371	11895	10261	11176	10290	11359	11621	10348	9688	10522	11148	9706	8629	7281	9898	11268	10498	Organic degradation and synthesis
GlnA	30023	27938	32383	35393	33761	36306	35031	37315	31231	34351	29542	24716	27178	34759	27338	28996	Organic degradation and synthesis
GlsA	6684	4438	7229	7780	6829	8251	6199	7253	6752	8877	6483	5924	5402	7830	6909	7247	Organic degradation and synthesis
Gs_K00264	499	409	420	369	604	483	650	372	573	416	575	511	570	421	490	452	Organic degradation and synthesis
Gs_K00265	12544	15160	13397	13940	15291	15946	15274	13970	12667	14631	11456	9806	10704	14822	16924	17808	Organic degradation and synthesis
Gs_K00266	24370	22062	26397	30755	25964	30035	23293	30809	23904	29557	23442	19743	27615	39525	33075	47815	Organic degradation and synthesis
Gs_K00284	6725	6393	7168	7947	12688	7625	13897	10072	11443	7746	11445	7794	11927	8096	6412	5894	Organic degradation and synthesis
Nao	78	51	109	44	64	115	86	81	95	103	44	59	37	122	93	116	Organic degradation and synthesis
Nmo	22080	18961	22112	22208	23511	23771	23143	22703	20642	22370	20321	17782	20701	22711	23063	24568	Organic degradation and synthesis
UreA	1036	959	983	1262	809	1138	774	1330	866	1170	759	693	669	1229	1016	961	Organic degradation and synthesis
UreB	928	961	858	1102	804	980	685	1139	853	1096	738	693	610	1116	892	928	Organic degradation and synthesis
UreC	4703	5066	4635	6026	3762	5204	3518	6167	3669	5622	3677	3251	2924	5623	4238	4283	Organic degradation and synthesis
Hcp	443	164	325	228	428	341	353	174	317	283	244	202	523	607	1314	2718	Other

## Sheet: Table S6
Table S6. Linear discriminate analysis comparing the abundance of protein-coding sequences encoding nitrogen-cycling proteins (NCycDB) between sites A-D.
Protein	log (highest mean among all the sites)	Site where significantly higher (out of sites A-D)	log (LDA score)	p-value (Kruskall-Wallis test)
Gs_K00266	5.09737	Site D	4.29355	0.0440769
Hcp	3.64261	Site D	3.19638	0.0361281
Hdh	2.44296	Site D	2.79457	0.00915639
Hzo	2.91405	Site D	2.87442	0.00769161
HzsA	2.90904	Site D	2.74924	0.0106631
HzsB	2.80136	Site D	2.73087	0.0368553
HzsC	2.56291	Site D	2.6699	0.0192705
NarG	4.50925	Site D	3.94918	0.0177111
NarH	4.10335	Site D	3.56949	0.0101335
NarV	2.58054	Site D	2.46808	0.0440769
NarZ	3.80499	Site D	3.2274	0.0173566
NirS	4.10069	Site D	3.45596	0.00548423
NrfB	1.77324	Site D	3.22418	0.0158458
NrfC	4.53897	Site D	3.8753	0.0221122
NrfD	2.68511	Site D	3.17106	0.0168379
NxrA	2.77469	Site D	2.68171	0.0208153
AnsB	4.03293	Site C	3.05103	0.00869537
AsnB	5.16812	Site C	4.21568	0.0326972
NasA	4.63015	Site C	3.66399	0.00673312
AmoC_A	2.93234	Site B	2.69592	0.008607
NirK	4.44387	Site B	3.66856	0.0128059
AmoA_A	2.90343	Site A	2.61675	0.00834719
AmoA_B	2.39382	Site A	2.68331	0.0320503
AmoB_A	2.88389	Site A	2.73895	0.00834719
AmoB_B	2.58787	Site A	2.58314	0.0399098
AmoC_B	2.91032	Site A	2.63993	0.0440769
GlnA	5.07465	Site A	4.00773	0.0317315
NarI	3.47529	Site A	2.9283	0.0227901
PmoA	2.58185	Site A	2.78748	0.0252002
AnfG	1.18892	-	-	-
Gdh_K00260	3.68377	-	-	-
Gdh_K00261	4.66465	-	-	-
Gdh_K00262	4.07059	-	-	-
Gdh_K15371	4.61835	-	-	-
GlsA	4.44064	-	-	-
Gs_K00264	3.31791	-	-	-
Gs_K00265	4.72081	-	-	-
Gs_K00284	4.58135	-	-	-
Hao	3.52636	-	-	-
Nao	2.48833	-	-	-
NapA	4.20061	-	-	-
NapB	2.56212	-	-	-
NapC	3.21202	-	-	-
NarB	4.31936	-	-	-
NarC	4.28074	-	-	-
NarJ	3.53139	-	-	-
NarW	1.04615	-	-	-
NarY	2.93317	-	-	-
NasB	3.25889	-	-	-
NasC	1.21242	-	-	-
NifD	3.64202	-	-	-
NifH	3.44147	-	-	-
NifK	3.52184	-	-	-
NifW	2.3408	-	-	-
NirA	4.52005	-	-	-
NirB	4.48394	-	-	-
NirD	4.36236	-	-	-
Nmo	4.90768	-	-	-
NorB	3.93371	-	-	-
NorC	3.34808	-	-	-
NosZ	4.25216	-	-	-
NR	4.36747	-	-	-
NrfA	3.30456	-	-	-
NxrB	3.59423	-	-	-
PmoB	2.86389	-	-	-
PmoC	2.53683	-	-	-
UreA	3.60224	-	-	-
UreB	3.56239	-	-	-
UreC	4.28663	-	-	-

## Sheet: Table S7
Table S7. Nitrogen cycling MAG and gene attributes and gene expression (mapped transcripts, modifed TPM).													Genome coverage (normalised to library size)																Modified TPM
													Sample (pl=planktonic; af-attached-fraction enriched)																Sample (pl=planktonic; af-attached-fraction enriched)
													gwj01 pl	gwj02 af	gwj03 pl	gwj04 af	gwj05 pl	gwj06 af	gwj07 pl	gwj08 af	gwj09 pl	gwj10 af	gwj11 pl	gwj12 af	gwj13 pl	gwj14 af	gwj15 pl	gwj16 af	gwj09 pl	gwj11 pl	gwj13 pl	gwj14 af	gwj15 pl	gwj16 af
Bin ID	GTDB taxonomy	Contamination (CheckM)	Completeness (CheckM)	Strain heterogenity (CheckM)	Completeness (SCG Patescibacteria only)	Contamination (SCG Patescibacteria only)	GC content (%)	Estimated genome size (Mbp)	Nitrogen cycling gene	Pathways encoded	Contig and gene ID	CDS Protein	Site A	Site A	Site A	Site A	Site B	Site B	Site B	Site B	Site C	Site C	Site C	Site C	Site D	Site D	Site D	Site D	Site C	Site C	Site D	Site D	Site D	Site D
nzgw11	d_Archaea;p_Crenarchaeota;c_Nitrososphaeria;o_Nitrososphaerales;f_Nitrosopumilaceae;g_Nitrosotenuis;s_	3.56	81.72	50	0	0	39	1.4466	amoA	ammonia oxidation	NODE_4781_length_12859_cov_3.661642_14	MFTGSMVWLRRCTHYLFIVVVAVNSTLLTINAGDYIFYSDWAWTSFVIFSISQTLMLVVGACYYLTFTGVPGTATYYALIMTVYTWVAKGAWFALGYPYDFIVTPVWLPSAMLLDLAYWATKKNKHSLILFGGVMCGMSLPLFNMVNLITVADPLETAFKYPRPTLPPYMTPIEPAVGKFYNSPVALGAGAGAVLSVTMAALGCKLNTWTYRWMAAWSKWD*	0.961181	1.77738	0.172657	0.141025	0.229238	0.416184	0.232531	4.56339	0.0310631	1.16477	0.0652211	0.0838088	0.0487069	0.0412869	0.00828033	0.00142253	1.93981	1.41398	1.60051	12.5838	0.0547686	0.208292
nzgw12	d_Archaea;p_Crenarchaeota;c_Nitrososphaeria;o_Nitrososphaerales;f_Nitrosopumilaceae;g_UBA8516;s_	2.43	85.85	66.67	0	0	37	1.96113	amoA	ammonia oxidation	NODE_178_length_32707_cov_25.556497_21	MVWLRRCTHYLFIVVVAVNSTLLTINAGDYIFYSDWAWTSFVIFSLSQTLMLIVGAAYYLTFTGVPGTATYYALIMTVYTWVAKAAWFSLGYPYDFIVTPVWIPSALLLDLVYWATKKNKHSLILMGGVLVGMSLPLFNMINLMLVADPLETAFKYPRPTLPPYMTPIEPQVGKFYNSPVALGAGAGAVLAPTMAALGCKLTTWTYRWMAAWSKWD*	139.806	38.0819	33.6871	6.34215	0.161192	0.226683	0.135408	0.637468	0.530186	16.0779	0.602438	1.40843	0.0357052	0.0772313	0.00678796	0.00374139	2.09684	1.91457	0.876853	11.743	0.644351	2.67886
nzgw14	d_Archaea;p_Crenarchaeota;c_Nitrososphaeria;o_Nitrososphaerales;f_Nitrosopumilaceae;g_UBA8516;s_	0	76.05	0	0	0	35	1.25301	amoA	ammonia oxidation	NODE_493_length_27459_cov_18.299400_5	MVWLRRCTHYLFIVVVAVNSTLLTINAGDYIFYSDWAWTSFVVFSLSQTLMLIVGAAYYLTFTGVPGTATYYALIMTVYTWIAKAAWFSLGYPYDFVVTPVWIPSALLLDLVYWATKKNKHSLILMGGVLVGMSLPLFNMINLMLVADPLETAFKYPRPTLPPYMTPIEPQVGKFYNSPVALGAGAGAVLAPTMAALGCKLTTWTYRWMAAWSKWD*	0.13057	0.131176	8.99451	14.1244	13.9061	36.9583	3.30482	19.1734	4.54814	133.365	6.53999	8.85888	0.359408	1.35588	0.00456498	0.040258	3.48225	4.89278	0.92159	10.0033	0.168092	0.456623
nzgw15	d_Archaea;p_Crenarchaeota;c_Nitrososphaeria;o_Nitrososphaerales;f_Nitrososphaeraceae;g_;s_	0.97	98.54	0	0	0	35	1.80932	amoA	ammonia oxidation	NODE_1734_length_15818_cov_6.378671_14	MVWLRRTTHYLFIVVVAVNSTLLTINAGDYIFYTDWAWTSFVVFSISQSTMLVVGAIYYMLFTGVPGTATYYATIMTIYTWVAKGAWFALGYPYDFIVTPVWIPSAMLLDLTYWATRRNKHAAIIIGGTLVGLSLPMFNMINLLLVRDPLEVAFKYPRPTLPPYMTPIEPQVGKFYNSPVALGSGAGAVLSVPIAALGAKLNTWTYRWMAAWSKWD*	0.0276436	0.020764	0.0754262	0.184902	1.90601	7.09176	0.834168	9.2559	0.247289	11.5426	0.515171	0.949273	0.0306117	0.154885	0.00241619	0.00032285	0.449323	0.297821	0.0268424	0.086985	0.0280153	0
nzgw16	d_Archaea;p_Crenarchaeota;c_Nitrososphaeria;o_Nitrososphaerales;f_Nitrososphaeraceae;g_Nitrososphaera;s_	0.97	98.06	0	0	0	51	1.50635	amoA	ammonia oxidation	NODE_5898_length_11695_cov_4.797391_14	MVWLRRTTHYLFIVVVAVNSTLLTINAGDYIFYTDWMWTSFVVFSISQSTMLAVGSIYYMLFTGVPGTATYYATIMTIYTWVAKGAWFALGYPYDFIVVPVWIPSAMLLDLTYWATRRNKHAAILIGGSLIGLSFPLFNMVNLLLVRDPLEVAFKYPRPTLPAYMTPIEPQVGKFYNSPVALGSGAGAVLTVPIAALGAKLNTWTYRWMAAWSKWD*	0.00435209	0	0.0082018	0.0172277	0.701587	1.36738	1.30274	6.51883	0.504012	7.31991	0.704681	0.856505	0.314503	0.572816	0	0	0	0.680734	0	0.217463	0	0
nzgw279	d_Bacteria;p_Nitrospirota;c_Nitrospiria;o_Nitrospirales;f_Nitrospiraceae;g_Palsa-1315;s_	5.45	73.02	0	0	0	57	3.95	amoA	comammox	NODE_3856_length_6800_cov_6.883965_5	MALFRTAEIIKASKLPPEGVKLSRMIDAVYFLPIAYLGVFATFHMHFDLLAGDWDFWIDWKDRQFWVTVTPIVEVMYPGAIMYYFWTFYRQPFGATLSITGLLVGKWITIVLAWYWWANFPMNFVMPATMVPSALILDCTLLLTRSWMLTAIFGVWAFAMVFNPVNCALFCYSHQPMVVDGQLLSLADYMGFTYVRTGTPEYIRIIEVGSLRTFGGHTVWISAFFSAFISMLMYTIWWQVGHFVGQAFFWVKGRRGKMTRMNDTMIVGTDAFAARHGTPDGIAPRLAGATSGATLAEGKS*	0.403443	0.288942	11.9641	25.0209	0.299889	0.964807	0.0477878	0.158947	0.238761	24.6308	0.102235	0.125495	0.00839923	0.052118	0.000475966	0.00515146	2.18653	0.460089	0.0387031	1.94401	0	0
nzgw8	d_Archaea;p_Crenarchaeota;c_Nitrososphaeria;o_Nitrososphaerales;f_Nitrosopumilaceae;g_Nitrosoarchaeum;s_	1.46	99.03	50	0	0	33	1.8072	amoA	ammonia oxidation	NODE_1677_length_26295_cov_21.543669_31	MVWLRRCTHYLFIVVVAVNSTLLTINAGDYIFYTDWAWTSFTVFSISQTLMLAVGATYYLTFTGVPGTATYYGLIMTVYTWVAKGAWFALGYPYDFIVTPIWLPSAMLLDLAYWATKKNKHSLILFGGVLVGMSLPLFNMVNLITVADPLETAFKYPRPTLPPYMTPIEPQVGKFYNSPVALGAGAGSVLSVTFTALGCKLNTWTYRWMAAWSKWD*	63.6264	8.19691	4.09614	2.01556	0.0624977	0.208632	0.0413451	0.109233	0.0645092	0.568137	0.0715659	0.0339392	0.00469626	0.00163917	0.0327336	0.107212	4.11879	1.61674	3.05109	8.08961	0	0.0304416
nzgw9	d_Archaea;p_Crenarchaeota;c_Nitrososphaeria;o_Nitrososphaerales;f_Nitrosopumilaceae;g_Nitrosoarchaeum;s_	1.94	96.12	0	0	0	33	1.35611	amoA	ammonia oxidation	NODE_126_length_99142_cov_10.496571_29	MVWLRRCTHYLFIVVVAVNSTLLTINAGDYIFYTDWAWTSFTVFSISQTLMLCVGATYYLTFTGVPGTATYYALIMTVYTWIAKGAWFALGYPYDFIVTPIWLPSAMLLDLAYWATKKNKHSLILFGGVLVGMSLPLFNMVNLITVADPLETAFKYPRPTLPPYMTPIEPQVGKFYNSPVALGAGAGAVLSVTFTALGCKLNTWTYRWMAAWSKWD*	2.33839	0.465342	0.775839	0.539522	3.10737	4.97729	4.80507	2.38227	7.84067	35.3371	12.7635	6.71826	0.0839078	0.190365	0.00218165	0.00349812	8.79923	6.04152	1.2258	3.56639	0	0
nzgw11	d_Archaea;p_Crenarchaeota;c_Nitrososphaeria;o_Nitrososphaerales;f_Nitrosopumilaceae;g_Nitrosotenuis;s_	3.56	81.72	50	0	0	39	1.4466	amoB	ammonia oxidation	NODE_4781_length_12859_cov_3.661642_18	MVDKKIFVLALAVVLALGTLGPNLAHMFQTAEAHGVQAQLQSRFVKIEDETFNRQSLQTGEELVISGKFVSLVERDLRGWNSIFSESTNAGNRWEILARSPPGNVFQIPGNAVIPYEIRAKALEPGVYHVHTQLNVASVGPGLGPGQTVVVTGEPILKPIPYTNIMYQSIIIGVGYVITFATRPWQVI	0.961181	1.77738	0.172657	0.141025	0.229238	0.416184	0.232531	4.56339	0.0310631	1.16477	0.0652211	0.0838088	0.0487069	0.0412869	0.00828033	0.00142253	0.730843	0	0.174642	2.49679	0.0964971	0.104854
nzgw12	d_Archaea;p_Crenarchaeota;c_Nitrososphaeria;o_Nitrososphaerales;f_Nitrosopumilaceae;g_UBA8516;s_	2.43	85.85	66.67	0	0	37	1.96113	amoB	ammonia oxidation	NODE_178_length_32707_cov_25.556497_18	MTMINKKLIVAALGVIVALGAVGPAIGQMLQQAEAHGVQAQLQSRFVRIEDETLSRQSMNTGELLTIKGTLVSLIQRDLRGWLSVFAESTNAGNRWEFVSRDPPGNVIDIPGNGVVDYTLVVKALEPAVYHVHTQLNIASIGPGLGPGQTVVVEGEKILKPIPYANIAYQSIIIAVGYVVTFATRPWQVI	139.806	38.0819	33.6871	6.34215	0.161192	0.226683	0.135408	0.637468	0.530186	16.0779	0.602438	1.40843	0.0357052	0.0772313	0.00678796	0.00374139	1.10606	0.870075	0.0406618	2.47065	0	0
nzgw14	d_Archaea;p_Crenarchaeota;c_Nitrososphaeria;o_Nitrososphaerales;f_Nitrosopumilaceae;g_UBA8516;s_	0	76.05	0	0	0	35	1.25301	amoB	ammonia oxidation	NODE_493_length_27459_cov_18.299400_2	MTMINKKLIVAALGVIVALGAVGPTIGQMIQQAEAHGVQAQLQSRFVRIEDETFSRQSLNTGELLTVKGTLVSLIQRDLRGWLSVYGESTNAGNRWEFISRDPPGNVFDIPGNGVVDYTLVVKALEPGVYHMHTQLNIASIGPGLGPGQTVVVEGEKILKPIPYANIAYQSIIIAVGYVVTFATRPWQVI	0.13057	0.131176	8.99451	14.1244	13.9061	36.9583	3.30482	19.1734	4.54814	133.365	6.53999	8.85888	0.359408	1.35588	0.00456498	0.040258	2.46735	1.20844	0.254137	8.20255	0.0318289	0
nzgw15	d_Archaea;p_Crenarchaeota;c_Nitrososphaeria;o_Nitrososphaerales;f_Nitrososphaeraceae;g_;s_	0.97	98.54	0	0	0	35	1.80932	amoB	ammonia oxidation	NODE_1734_length_15818_cov_6.378671_12	MSTSTIIAIAQTAEGHGVQAQLQSRFVRIQDEAFSAQTLNTGDQLVVTGNLQSLVNKPLRAWLSLFSESTNAGNRWEFVARDPPGNIFDIPPQGTIPYSVTAKALEPGIYHVHTQLNVEHVGPGLGPGQTIQVSGPAILKPVPWGNVAYQVILIGAGLGVTFATRPWQVI	0.0276436	0.020764	0.0754262	0.184902	1.90601	7.09176	0.834168	9.2559	0.247289	11.5426	0.515171	0.949273	0.0306117	0.154885	0.00241619	0.00032285	0.285097	0.215964	0	0	0	0
nzgw279	d_Bacteria;p_Nitrospirota;c_Nitrospiria;o_Nitrospirales;f_Nitrospiraceae;g_Palsa-1315;s_	5.45	73.02	0	0	0	57	3.95	amoB	comammox	NODE_3856_length_6800_cov_6.883965_4	MNAKNTFKLCVIGSLGVATLGLTLAFNASTAAAHGERSQEPFLRMRTAQWYDTRWNPQKVSVNDDAVLSGKMHISEDWPRAVVKPNRTFINVGSPSSVFTRLSSKVNGIPMMTSGPMEIGGDYEFVIKLRGRLPGHHHIHPMLAVNGAGPIAGPGGWMDIAGNYKDFNNPAKLLVGGTIDTETAGLAAGLFWHALWGILGFSWIAWFAIRPMFLIRARVLAQEGGDALLNDPVDRVVAYGMLGVVFVLIAIAFFTADSMYPYTIPLQAGEPKIKATHLKSDLTMKVLAADYDVPGRALRMTLQVTNSGEQPLRIGEFTTAGIRFLNKVGVANNMDPNYPAEIMALDGLHIEDESPINPGESKEIKLDSRDSLWEVQRLMDLVHDPDQRFGGLVMSWDES…	0.403443	0.288942	11.9641	25.0209	0.299889	0.964807	0.0477878	0.158947	0.238761	24.6308	0.102235	0.125495	0.00839923	0.052118	0.000475966	0.00515146	0.442845	0.700092	0.0368076	2.63903	0	0
nzgw8	d_Archaea;p_Crenarchaeota;c_Nitrososphaeria;o_Nitrososphaerales;f_Nitrosopumilaceae;g_Nitrosoarchaeum;s_	1.46	99.03	50	0	0	33	1.8072	amoB	ammonia oxidation	NODE_1677_length_26295_cov_21.543669_28	MVEKKIFVLGLAAVLALGTLGINWVDAIIPAADAHGVQAQLQSRFVRIEDETFNRQSLQTGETLTVQGTLVSLVERDLRGWISIFSESTNAGNRWEMLARDPPGNVFDIPGNSVVHYSLSAKALEAGVYHVHTQLNIAKVGPGLGPGQTVVVEGEPIIKPIPYTNIAYQSIIIGVGYVITFATRPWQVI	63.6264	8.19691	4.09614	2.01556	0.0624977	0.208632	0.0413451	0.109233	0.0645092	0.568137	0.0715659	0.0339392	0.00469626	0.00163917	0.0327336	0.107212	1.28293	0.437327	0.408759	2.18561	0.0319964	0.0347675
nzgw9	d_Archaea;p_Crenarchaeota;c_Nitrososphaeria;o_Nitrososphaerales;f_Nitrosopumilaceae;g_Nitrosoarchaeum;s_	1.94	96.12	0	0	0	33	1.35611	amoB	ammonia oxidation	NODE_126_length_99142_cov_10.496571_26	MVEKKIFVLGLTVVLALGTLGFNWIDSILPTADAHGVQAQLQSRFIRIEDETFNRQSLQTGETLTVQGTLVSLVERDLRGWISIFSESTNAGNRWEMLARDPPGNVFDIPGNAVVEYSLSAKALEAGVYHVHTQLNVAKVGPGLGPGQTVVVEGEPIIKPIPYTNIAYQSIIIGVGYVITFATRPWQVI	2.33839	0.465342	0.775839	0.539522	3.10737	4.97729	4.80507	2.38227	7.84067	35.3371	12.7635	6.71826	0.0839078	0.190365	0.00218165	0.00349812	8.33907	3.88735	1.41022	6.85488	0.0319964	0.104302
nzgw11	d_Archaea;p_Crenarchaeota;c_Nitrososphaeria;o_Nitrososphaerales;f_Nitrosopumilaceae;g_Nitrosotenuis;s_	3.56	81.72	50	0	0	39	1.4466	amoC	ammonia oxidation	NODE_4781_length_12859_cov_3.661642_16	MAQMPALIPKEVEIQRLKKIWLIVIAMGSTAASVEVDNFVDGSLHQTSIRDSAFTPAHWWLYSHFVALPLGWGAAAIYDRKVPILRGPNNSMNTGLKMTILGYLATMFTIGVNEMWHFWFVEEIFAVPNHWMFNMGVVVAFMGALAYVVRVYARLVELGAETPGENPYVAEMYKLALEGKLYSRSIP	0.961181	1.77738	0.172657	0.141025	0.229238	0.416184	0.232531	4.56339	0.0310631	1.16477	0.0652211	0.0838088	0.0487069	0.0412869	0.00828033	0.00142253	1.03727	0.638415	1.13604	8.23304	0.614399	2.74071
nzgw12	d_Archaea;p_Crenarchaeota;c_Nitrososphaeria;o_Nitrososphaerales;f_Nitrosopumilaceae;g_UBA8516;s_	2.43	85.85	66.67	0	0	37	1.96113	amoC	ammonia oxidation	NODE_178_length_32707_cov_25.556497_19	MAQMPALIPKEVEIQRLKKIWMIVIAMGSTAASVEVDNFVDGSLHQTSIRDSAFTPAHWWLYSHFVALPLGWGAVSIYDRKVPILRGPNNSMNTGLKMTILGYLATMFTIGVNEMWHFWYVEEIFAVPNHWMFNMGVVVAFMGALAYVVRVYARLVELGAETPGENPYVAEMYKMALEGKLYSRSIP	139.806	38.0819	33.6871	6.34215	0.161192	0.226683	0.135408	0.637468	0.530186	16.0779	0.602438	1.40843	0.0357052	0.0772313	0.00678796	0.00374139	6.65579	6.04039	1.22899	18.4239	0.582062	1.96769
nzgw14	d_Archaea;p_Crenarchaeota;c_Nitrososphaeria;o_Nitrososphaerales;f_Nitrosopumilaceae;g_UBA8516;s_	0	76.05	0	0	0	35	1.25301	amoC	ammonia oxidation	NODE_493_length_27459_cov_18.299400_3	MFYIWSKHQVYMAQMPALIPKEVEIQRLKKIWMIVISMGSTAASVEVDNFVDGSLHQTSIRDSAFTPAHWWLYSHFVALPLGWGAVSIYDRKVPILRGPNNSMNTGLKMTILGYLATMFTIGVNEMWHFWYVEEIFAVPNHWMFNMGVVVAFMGALAYVVRVYARLVELGAETPGENPYVAEMYKMALEGKLYSRSIP	0.13057	0.131176	8.99451	14.1244	13.9061	36.9583	3.30482	19.1734	4.54814	133.365	6.53999	8.85888	0.359408	1.35588	0.00456498	0.040258	2.69481	3.89712	0.887869	7.30368	0.213845	1.3278
nzgw279	d_Bacteria;p_Nitrospirota;c_Nitrospiria;o_Nitrospirales;f_Nitrospiraceae;g_Palsa-1315;s_	5.45	73.02	0	0	0	57	3.95	amoC	comammox	NODE_3856_length_6800_cov_6.883965_6	VAAQIVARMSNLCDVVWNNESKDCLHVIPY*	0.403443	0.288942	11.9641	25.0209	0.299889	0.964807	0.0477878	0.158947	0.238761	24.6308	0.102235	0.125495	0.00839923	0.052118	0.000475966	0.00515146	0	0	0.187897	0.913343	0	0
nzgw8	d_Archaea;p_Crenarchaeota;c_Nitrososphaeria;o_Nitrososphaerales;f_Nitrosopumilaceae;g_Nitrosoarchaeum;s_	1.46	99.03	50	0	0	33	1.8072	amoC	ammonia oxidation	NODE_1677_length_26295_cov_21.543669_29	MAQMPALIPKEVEIQRLKKIWLIVIAMGSTAASVEVDNFVDGSLHQTSIRDSAFTPAHWWLYSHFITLPLGWAAAAIYDRKVPVLRGPNNSINTGLKMTILGYLATMFTIGVNEMWHFWFVEEIFAVPNHWMFNMGVVVAFMGALAYVVRVYARLVELGAETPGENPYVAEMYKMALEGKLYSRAIP*	63.6264	8.19691	4.09614	2.01556	0.0624977	0.208632	0.0413451	0.109233	0.0645092	0.568137	0.0715659	0.0339392	0.00469626	0.00163917	0.0327336	0.107212	2.76604	1.37505	0.464745	4.01612	0.194021	0.245961
nzgw9	d_Archaea;p_Crenarchaeota;c_Nitrososphaeria;o_Nitrososphaerales;f_Nitrosopumilaceae;g_Nitrosoarchaeum;s_	1.94	96.12	0	0	0	33	1.35611	amoC	ammonia oxidation	NODE_126_length_99142_cov_10.496571_27	MAQMPALIPKEVEIQRLKKIWLIVIAMGSTAASVEVDNFVDGSLHQTSIRDSAFTPAHWWLYSHFITLPLGWAAAAIYDRKVPVLRGPNNSINTGLKMTILGYLATMFTIGVNEMWHFWFVEEIFAVPNHWMFNMGVVVAFMGALAYVVRVYARLVELGAETPGENPYVAEMYKMALEGKLYSRAIP*	2.33839	0.465342	0.775839	0.539522	3.10737	4.97729	4.80507	2.38227	7.84067	35.3371	12.7635	6.71826	0.0839078	0.190365	0.00218165	0.00349812	19.8809	11.2459	2.26176	7.42982	0.452715	1.68659
nzgw279	d_Bacteria;p_Nitrospirota;c_Nitrospiria;o_Nitrospirales;f_Nitrospiraceae;g_Palsa-1315;s_	5.45	73.02	0	0	0	57	3.95	hao	comammox	NODE_709_length_14981_cov_6.594953_12	MTDKFWLRCGLLVCGVLLAGTAQANFPSVPKETYEALKLDRSADPKQLHEALVKRYLDPAEGFGKGKYGQYWEPISFSKYLDPGSFYKPPTSVKDVATRQQCVKCHTDESPGWVNMWKRSAHANLDKIRKLTPKDDTFYKKASLEEIEANLRSLGKLGPNEQLKEVGCIDCHYDINTKKKADHRADLRMPTADVCGNCHLKEFAERESERDTITWPQNQWPKGRPSHALDYRANVEVEVYAGMSQREIADGCTMCHVQQNKCDGCHTRHEFSVANSRKPEACGTCHSGADHINWEAYTMSKHGKEYESKGKTWNWDLQLKDMVAKGGQAAPTCASCHMEYQGKFTHNVVRKVRWANYPFVPGIRENIKSEWSEKRLDAWVKTCTTCHSERFARAYLEYM…	0.403443	0.288942	11.9641	25.0209	0.299889	0.964807	0.0477878	0.158947	0.238761	24.6308	0.102235	0.125495	0.00839923	0.052118	0.000475966	0.00515146	0.142799	0.0811288	0.04436	0.530777	0	0
nzgw511	d_Bacteria;p_Planctomycetota;c_Brocadiae;o_Brocadiales;f_2-02-FULL-50-16-A;g_2-12-FULL-52-36;s_	1.14	95.39	0	0	0	46	2.59913	hzoA	anammox	NODE_10874_length_6971_cov_3.740584_3	MEHKRNTLSLAFLVMAVLGFFFCYTHSGTVLAFWGKKEKEGPAKATVPTQEFFSKLRKEPIQPDNSGAISHGGGLTLTYTIPKELFPAEGRYGKLFNFLPLIRWYAPDEYYNNVKYHPGSPVEGEFTRDQCILCHTVQTPGVVAQWKRSEHANPPEGKEQVGCDNCHGTNHQKLQMPGYSSCGGCHPKQLTGHRDGEQGSHTHAYHVSVLEAGWQIEKPAEEVSACATCHAIAENRCDGCHTRHDFSVSEARKPNNCGVCHTGLDHYEYEMYKQSYHGMIYEAEGASWDWTKPLKPENYKVPSCAFCHMKGGEHNVMKDSTIYSHMGTSEVDRGAPQYKVMRDGWIKTCQGCHSPRFARDQLEAMDGAVKLSFTKYREATGIVAALYEEGLLDPMPEDL…	0.00129422	0.000465813	0	0	0.00165585	0.00464239	0.00183316	0.000199257	0	0	0.00097787	0.000292599	0.220802	0.115541	7.13412	11.8018	0	0	0.00369829	0.0179769	0.382128	0.817863
nzgw511	d_Bacteria;p_Planctomycetota;c_Brocadiae;o_Brocadiales;f_2-02-FULL-50-16-A;g_2-12-FULL-52-36;s_	1.14	95.39	0	0	0	46	2.59913	hzoA	anammox	NODE_1745_length_18699_cov_4.533911_6	MPRIFLLTGCLFAYLWLGTGWQYGYSQEKRTFQEEMAALRGDKAGPDDSGDVYHGGGLSAYYTGHKELFPGKGKYGQLFNFLPMVRWYDPDYYYNNATFRPGSTVVGQYTGQECIVCHTVANPQVVVQWKKSRHSSPGEGKEVVGCEKCHGTDHEKLLMPPYNTCGECHPQQVTGHRDGGRGSHAHAYHLDLIEEGCYIEKPAEEVSACLTCHAIAENRCDGCHTRHEFSAIEARRPTSCGVCHSGPEQYEYEMYMQSYHGMIYQGEAHGWDFSQPLVAKNYKAPTCAYCHMQQGEHNVRKFSTAYTYMGTSLVDRGAPRYREIRDWWVKACQGCHSSRFARDQLEAMDEAVKLSFTKYREAMAIVVDLLKEGLLDPMPKDLAPDWMGRHNFSLLPDGY…	0.00129422	0.000465813	0	0	0.00165585	0.00464239	0.00183316	0.000199257	0	0	0.00097787	0.000292599	0.220802	0.115541	7.13412	11.8018	0	0	0	0	0.073098	0.0926668
nzgw511	d_Bacteria;p_Planctomycetota;c_Brocadiae;o_Brocadiales;f_2-02-FULL-50-16-A;g_2-12-FULL-52-36;s_	1.14	95.39	0	0	0	46	2.59913	hzoA	anammox	NODE_301_length_50417_cov_4.362315_6	MNRFKGSLVIVLLAMAGFFLLESHAVFADPDPATFQEVASQVFGQGVGKCDTGDLYIFGLTSNFVPPEYVDGRGPYKSFFKFLPVVRWYDPENYFVNKNSVEGVYKGEECVLCHSVQTPTIVKDWKASGHGNPRPTEEVAKQYYLGDHNAIAQKTAEVEKRIGQEITVVTCDKCHGNDHQKLRMPTWQVCQSCHPEQTTGHRSGGLGSHTHAFTVNVLEFSWHVGKPPEEVNGCQQCHAIVENRCDGCHTRHKFNTAESRKGAACRYCHLGVDHREWEMYNSSMHGILNEEEASIQDWTKPVKKGNHRVPACAYCHMQDGDHNVQRFGTQYSDMGMFEMDRGAPKHAAKREAWIKKCMDCHSPNFAKDQLRAMDYGVRLSFTKWREAANIIVGCYLEGI…	0.00129422	0.000465813	0	0	0.00165585	0.00464239	0.00183316	0.000199257	0	0	0.00097787	0.000292599	0.220802	0.115541	7.13412	11.8018	0	0	0	0	0	0
nzgw511	d_Bacteria;p_Planctomycetota;c_Brocadiae;o_Brocadiales;f_2-02-FULL-50-16-A;g_2-12-FULL-52-36;s_	1.14	95.39	0	0	0	46	2.59913	hzoA	anammox	NODE_565_length_36295_cov_4.030326_10	MPRSLKVLFFLGLVLSLFFIYSFNGGPNSDVYAVEIITHWVPHEVYGMPGDPDNSGKIFFSGLGAKYMGAPKDGPPWPGKYGKFYRTLPAYRYYIPDGMYNRDELRPPNPIKGVFRNEQCLGCHEVMTPGIVRDWKKSRHAKVEPAAVGCPTCHGSDHQKLHMPSSKTCGTEDCHAQQYTESQQGGIGSHASCSSFAQVECAWSIERPPGDTAGCVFCHTSSEERCSTCHARHRFDPRTARKSEQCKTCHWGKDHRDWEAYDISIHGVVYQTGKWDPKLFDWEKKLADADYTGPTCAYCHMRGGHHNVQKLCTVYTSMGMSMCDRGAPLWKEKRDSWVSVCDDCHSPRFAREILQACDESVKDASLKYRETFKVAEDLYRDGVLDPMPKDLAPDWSGQH…	0.00129422	0.000465813	0	0	0.00165585	0.00464239	0.00183316	0.000199257	0	0	0.00097787	0.000292599	0.220802	0.115541	7.13412	11.8018	0	0	0.420953	0.983443	12.8023	15.4876
nzgw512	d_Bacteria;p_Planctomycetota;c_Brocadiae;o_Brocadiales;f_Brocadiaceae;g_;s_	3.3	93.14	25	0	0	42	2.9379	hzoA	anammox	NODE_19257_length_5345_cov_2.482772_1	MLEILKKPLSRLAGATLAVAGITLLTCTMGNSIAKAEGPTFQDVASQVFGQAVGPDNDGTLYVFGLTAKYTSPQYVDAWGPYKSFLKFLPSIRWYDPEHYWTSGSQTEGVYKSEECVLCHTVQTPTIVKDWKKSTHGNTEGRRGIVTKDGKPYEGAVGCDKCHGNDHQKLYMPTWKNCNECHPKETSEHRAGGLGSHTHAFTVNTLEFSWQTGKPAEEVAGCAECHAIAENRCDGCHTRHVFSPAEARKPTACRYCHMGVDHDEWKMYSDSIHGCLYEAESATMDWSKPVKKGNYRVPTCAYCHMQDGNHNPQQFGTIYSDMGMFEVDRGSPKHKAKRDAWIKKCQDCHSPRFAADKLKEMDDGVRLSFTKWREAAAVIVGCFLDGVVDPMPEGSPPDW…	0.196141	0.0809156	0.0709019	0.0156853	0.0347314	0.10847	0.0389919	0.0105957	0.00414034	0.0127201	0.00554658	0.00233388	0.599819	0.513753	3.23951	13.0037	0	0.103156	0.885834	3.35686	1.07548	3.06303
nzgw512	d_Bacteria;p_Planctomycetota;c_Brocadiae;o_Brocadiales;f_Brocadiaceae;g_;s_	3.3	93.14	25	0	0	42	2.9379	hzoA	anammox	NODE_19257_length_5345_cov_2.482772_4	MHKFLKVTLASALIGFGTMGVVSNLMMKEVKAVEIITHWVPHEVYGQIGEPDNNGKVFFSGLGAKYAGYPKHENPPPYPGKYSKFWRTLPAYRYYIPDYTYNRDEVRPSNPIKGTFQNEQCIGCHSVMTPGIVRDYKKSAHAKAEPSPTGCDTCHGNNHQKLTMPSSKACGTSDCHETQYSEQGQGGIGSHASCSSFAQVECAWSIERPPGDTAGCTFCHTSSEERCSTCHQRHQFSPAVARHSEQCKTCHWGKDHRDWEAYDIGLHGVVYQV	0.196141	0.0809156	0.0709019	0.0156853	0.0347314	0.10847	0.0389919	0.0105957	0.00414034	0.0127201	0.00554658	0.00233388	0.599819	0.513753	3.23951	13.0037	0.0892885	0	2.60303	10.5096	2.53861	4.67005
nzgw512	d_Bacteria;p_Planctomycetota;c_Brocadiae;o_Brocadiales;f_Brocadiaceae;g_;s_	3.3	93.14	25	0	0	42	2.9379	hzoA	anammox	NODE_26123_length_4651_cov_8.346799_1	MLEVLKKPLSRFAGVASAIAGVALLTCTLGSGNVMAEGPTFQDVASQVFGQPVGPDNDGTLYVFGLTAKYTSPQYVQGWGPYKSFLKFLPSIRWYDPVHYWTNGSQNEGVFKNEECVLCHTVQTPTIVKDWKKSAHGNLEIRRGLGIKAKDGKPVEGVVGCDVCHGNDHQKLFMPTYKNCGECHPKETAEHRAGGLGSHTHAFTVNVLEFSWHVGKPAEEVAGCAECHAIAENRCDGCHTRHVFSPAEARKPTACRFCHMGVDHDEWAMYNTSIHGCLYEAESATMDWSKPVKKGNYRVPTCAYCHMQDGNHNPQQYGTIYSDMGMFEVDRGAPKHKAKRDAWIKKCQDCHSPRFAADKLKEMDDGVRLSFTKWREAAAVIVGCFLDGVVDPMPEGSPP…	0.196141	0.0809156	0.0709019	0.0156853	0.0347314	0.10847	0.0389919	0.0105957	0.00414034	0.0127201	0.00554658	0.00233388	0.599819	0.513753	3.23951	13.0037	0.105719	0.0171607	0.469161	2.54367	16.7577	32.0345
nzgw512	d_Bacteria;p_Planctomycetota;c_Brocadiae;o_Brocadiales;f_Brocadiaceae;g_;s_	3.3	93.14	25	0	0	42	2.9379	hzoA	anammox	NODE_3853_length_11780_cov_8.373360_3	MDRWMKIVAISGICALVGSFHVGCKQPGVKTAEVVAPPTEEKKVAAVQKEEVKTQAPCPEEAKVCVSGKVEETASHPKDKRSIQEIVTALSGGKVGPDNTGDLYSGGLTATYTPPEEVLPGEGKFGKLFKFLPLIRWYDPDHYYTPNLNVSGEFKHEECLMCHQIQTPGIVAQWKKSKHATTDKGVVGCDKCHGNNHQQLHMPTWQHCGECHPEQKAGHRAGKVGSHTQAFHVSVVEATWQISKPEAEVTACATCHAIAENRCDGCHTRHDFSLAEARKPNNCGICHTGLDHYEYEMYKESYHGMIYESEQHSWDWSKPLKPANYKTPTCAFCHMKDGEHNAQKASTINSHMGTALVDRGSPKFKESRQNWINTCKGCHSPRFAADQLEAMDEAVKVSF…	0.196141	0.0809156	0.0709019	0.0156853	0.0347314	0.10847	0.0389919	0.0105957	0.00414034	0.0127201	0.00554658	0.00233388	0.599819	0.513753	3.23951	13.0037	0	0	0	0.0340104	0.492917	0.916483
nzgw513	d_Bacteria;p_Planctomycetota;c_Brocadiae;o_Brocadiales;f_Brocadiaceae;g_2-12-FULL-39-13;s_	1.71	95.6	66.67	0	0	39	2.13924	hzoA	anammox	NODE_1503_length_13999_cov_6.948047_10	MLEILKKPLSRLAGATLAVAGITLLTCTMGNSIAKAEGPTFQDVASQVFGQAVGPDNDGTLYVFGLTAKYTSPQYVDAWGPYKSFLKFLPSIRWYDPEHYWTSGSQTEGVYKSEECVLCHTVQTPTIVKDWKKSTHGNTEGRRGIVTKDGKPYEGAVGCDKCHGNDHQKLYMPTWKNCNECHPKETSEHRAGGLGSHTHAFTVNTLEFSWQTGKPAEEVAGCAECHAIAENRCDGCHTRHVFSPAEARKPTACRYCHMGVDHDEWKMYSDSIHGCLYEAESATMDWSKPVKKGNYRVPTCAYCHMQDGNHNPQQFGTIYSDMGMFEVDRGSPKHKAKRDAWIKKCQDCHSPRFAADKLKEMDDGVRLSFTKWREAAAVIVGCFLDGVVDPMPEGSPPDW…	0.00311991	0	0	0	0.699873	0.0880032	0.344689	0.0312219	0.0276851	0.0115329	0.0252231	0.00952223	18.693	4.24659	6.99815	5.16329	0.0151308	0.0171927	0.831599	2.91748	1.21133	3.34596
nzgw513	d_Bacteria;p_Planctomycetota;c_Brocadiae;o_Brocadiales;f_Brocadiaceae;g_2-12-FULL-39-13;s_	1.71	95.6	66.67	0	0	39	2.13924	hzoA	anammox	NODE_852_length_19084_cov_6.589516_19	MNVGLRFTISVGIFALLGCCLLGCEQPGVKKTEAPAVSQQAEEKAVVAKQEEVKAETSTTEAQKEAKSCCAAKKEETASHPTDKRTIQQIISDLTGAKIGPDNSGDLYSGGLTATYTRPEEVFPGEGKFGKLFNFLPLIRWYDPDHYYTPNMNVSGEFKHEECVMCHTVQTPGIVAQWKKSKHASTEKGVVGCDKCHGNNHQQLHMPSWQHCGECHPEQKAGHRGGKIGSHTYAFHVSTVEATWQIAKPEAEVTACATCHAIAENRCDGCHTRHDFSLAEARKPNNCGICHTGLDHYEYEMYRESYHGMIYEAEQNTWDWSKPMKPENYKTPTCAFCHMKDGEHNAQKACTINSHMGTALVDRGAPQFKESRQNWINTCKGCHSPRFAADQLEAMDEAV…	0.00311991	0	0	0	0.699873	0.0880032	0.344689	0.0312219	0.0276851	0.0115329	0.0252231	0.00952223	18.693	4.24659	6.99815	5.16329	0	0	0.184088	0.422088	0.261008	0.29543
nzgw514	d_Bacteria;p_Planctomycetota;c_Brocadiae;o_Brocadiales;f_Brocadiaceae;g_XYD2-FULL-41-16;s_	3.85	85.16	25	0	0	42.1	3.15	hzoA	anammox	NODE_5239_length_12280_cov_4.533350_3	MSRGIKFTVAMGIVALFGCIQLGCEQPGVKKTGAASPQGGEKAVVAKQPEVSAPEEKKESKSCCAAKKEETASHPTDKRTIQQIISEITGGKIGPDNSGDLYSGGLTATYTRPEEVFPGEGKFGKLFNFLPLIRWYDPDHYYTPNMNVSGEFKHEECVMCHTVQTPGIVAQWKKSKHASTEKGVVGCDKCHGNNHQQLHMPTWQHCGECHPEQKAGHRGGKIGSHTYAFHVSTVEATWQIAKPEAEVTACATCHAIAENRCDGCHTRHDFSLSEARKPNNCGICHTGLDHYEYEMYRESYHGMIYEAEQNTWDWSKPMKPENYKTPTCAFCHMKGGEHNTQKSATINSHMGTALVDRGAPKFKESRQNWINTCKGCHSPRFAADQLEAMDEAVKVSFIK…	12.7777	0.977614	5.64328	0.107676	0.184707	0.0322707	0.250109	0.018821	0.000700425	0.0129112	0	0	0.169211	0.189367	0.00832187	0.0137605	0	0	0.165019	0.682668	0.13192	0.226963
nzgw511	d_Bacteria;p_Planctomycetota;c_Brocadiae;o_Brocadiales;f_2-02-FULL-50-16-A;g_2-12-FULL-52-36;s_	1.14	95.39	0	0	0	46	2.59913	hzsB	anammox	NODE_1550_length_20024_cov_4.509722_22	MKRSRFLAGILGAAMLSFVLAQTTYAGFIQGTRVKTEHPSPFQISTSPDGNTLFVVNQSGHSVTFVDAKANKVIGEVAVEVQPEYAACTPDGKTLYVCNAESDSVSVVDIPSKSVKKTIKVGDWPCSVKVTTDGKRAYVCCSGNLWNKIDIIDTSANEKVGEIDLPDYGPRDISISPDGKQAAAILDTTGEINRSVVFIDLNTNKVTEHRRIRHSANLRAVTYSPDGRYVLITEEKPKNWLPVCIAENGEVFTNNVVVVETRPGGKIAQMPLDELNNYDGNPYGIAIDKQGKYVYIGVRGMHRVTILDFEKIRRIVDGNTQDQLDLLADDLNLVNSYLVKRVPVGLGPSSVALSPDGKFCYAANYFSSNVSVIRTPQD*	0.00129422	0.000465813	0	0	0.00165585	0.00464239	0.00183316	0.000199257	0	0	0.00097787	0.000292599	0.220802	0.115541	7.13412	11.8018	0	0	0.379099	0.323727	6.78509	7.87818
nzgw511	d_Bacteria;p_Planctomycetota;c_Brocadiae;o_Brocadiales;f_2-02-FULL-50-16-A;g_2-12-FULL-52-36;s_	1.14	95.39	0	0	0	46	2.59913	hzsB	anammox	NODE_274_length_53891_cov_4.238758_6	MTRIILILTLLLGLSVPVRAETPLSGHDVNSLVFVTNRDSNDVVVIDLKDNQLIARFEIGPWCAPHMSMVSHDGRLLLTPRTKKNDFVAFDLKTGERFGPIPVGISPEHFEVSPDCKLCYVANFEEGTVSAIDLTQMTEVARIDGFAEPHGVTFTPDGSKAYIANFGAHEVGVVDTSTHQLIKRIAVGSAYKVAALNPDRYLTEIKGVANITPTPDGRYLYAADGDSGEVAVIDTATDSVITSIRVGVEPWRAYSSPDGSFMLVPNNGDKTVSVISTRNHKVVATLKGGEGMTGVNFTGNGRKAYIISSKEGAVYVYDLEKMREVKRLKLGTNITLETASTTADGNKLYLACSTTNSVYVIDGKDDHVSVVPNVGHSPWAVCILGGYNYCH*	0.00129422	0.000465813	0	0	0.00165585	0.00464239	0.00183316	0.000199257	0	0	0.00097787	0.000292599	0.220802	0.115541	7.13412	11.8018	0	0	0.00495307	0.0481524	0.20161	0.151664
nzgw514	d_Bacteria;p_Planctomycetota;c_Brocadiae;o_Brocadiales;f_Brocadiaceae;g_XYD2-FULL-41-16;s_	3.85	85.16	25	0	0	42.1	3.15	hzsB	anammox	NODE_4627_length_13316_cov_3.359682_2	MFKKIGLSVLCVAGLVILSQQVNAGNEPKSAIQQTFDPQSVVFVTNRDSSDIAVIDMKTNKVIDRIACGNCCNPHMTMATMDGKRLLTTGTQKNYAVIVDLKTREIKKVSLGIAPEHFVISHDGKWAYIGDMEEGAVSIVDLINSKEINRIQGFYEPHGFSMLPDMSKVYVSNLGAHEIGVIDVKSQKLIKTIYIGNTHVLASLNLDKRLSEINGIANPTLTADGRYLYAADGDSNQVAVIDTRTDNVIKTISVGAKPWRAYASPDGTKVLVPNNDAQTVSVIDVKSNKVITTFPGGEGMTGINFVNGGKKAYIISQPESAVYVIDLEKYKELKRIKFGEGLMLETATTTPDGKTVYLACSTNNSVYVIDGTTDNYVRISDVGLSPWAVEIIGGNSYCH*	12.7777	0.977614	5.64328	0.107676	0.184707	0.0322707	0.250109	0.018821	0.000700425	0.0129112	0	0	0.169211	0.189367	0.00832187	0.0137605	0	0	0	0	0	0
nzgw515	d_Bacteria;p_Planctomycetota;c_Brocadiae;o_MHYJ01;f_;g_;s_	1.14	88.07	0	0	0	68	5.82141	hzsB	anammox	NODE_8354_length_4772_cov_2.009675_2	MRGVAVLLVALGWGAEALGQASGSSILVLDPRGERVFVANTDANSISALDASTHRKLAEIPVGLGPRTLAVDARHDVLLSANFAEASVTFVALGTLTVVATLPVAHEPYGVVCSPTEDRAFVACSGAGVVEVIDTAARRVVAEVPVEPQPRGLAISTDGRRLYVSHFFTGEVSVVDTGSRQIVARVPAVPGGNMAQSIVLNPAGTRAWLPHLRSNTPARRMVFDGIVFPVVSAIDLASNQLVRRELIGLDAVDRPVNMPFAAALTRDGRRLCVVNSGSDDVSVIDLETGVAVAHLEVGSNPRGIALTPNGRKAFVANHVSGDVTVIDLAALRVIDTVGVTSDPRPAAEKRGQRVFFTSALAGVSRDRWVSCASCHFDGGLDGRTWNTVRGPRNTQSLLS…	0.153338	0.0372808	10.6857	6.39263	0.199653	0.59615	0.00768292	0.083446	0.0158141	0.960126	0.123045	0.642255	0	0	0	0	0	0	0	0	0	0
nzgw516	d_Bacteria;p_Planctomycetota;c_Brocadiae;o_MHYJ01;f_;g_;s_	4.55	84.78	75	0	0	67	6.02079	hzsB	anammox	NODE_124631_length_2838_cov_2.495031_3	MSKSLVCLIPILSAVLGSCTSDHFPETASGDSNGRPHVLVVLNKADGTASFLEGGTLRILGGAPAGEDPHEAVASPDGRLVYVANYGGGKDGRTVTVLDPARCAREAVIDLGEHRGPHGLALTRDGKTLWVTCEGSGALVAVDTASRKVVRAIPTGDKGSHMVVLTHDERRAFTANMHSDTVSVIDLRKGVLERLVTCEKGPEGIDLAPDGRSLWVGNRAAASVSIVDVKSLAVVGRIAVGEIPIRVRAWPDGGRILVSHYKSEDLRIYDAATRAEIRKMPIGGVPIGILPVPGTRSLAYVARSRAGTVAVVDLDTGETVREAPTGREPDGMTVANR*	0.115724	0.0383379	1.36275	0.634718	0.614498	0.21494	1.01901	0.187075	3.40512	7.85706	2.54295	1.64291	0.000122687	0	0	0.00010869	0	0	0	0	0	0
nzgw93	d_Bacteria;p_Actinobacteriota;c_Actinobacteria;o_Mycobacteriales;f_Mycobacteriaceae;g_Mycolicibacterium;s_	0.33	76.71	33.33	0	0	67	6.16999	napA	incomplete denitrification	NODE_4411_length_13335_cov_3.178825_13	MKVEDLLKPFPIKEFHPFPRAMMGPGAHEMVGPEALKMGFKKTLLMSSGLRGTDIVHNMAESLKWHGLEVVVYDQVESNPKDYNVMDSVKLYQEQECDSFISIGGGSTHDACKGARISIAHDGRNVNDFEGFNKSENPKNPPHIAISTTAGTGSETSWAYVITDTTTDPDNPHKYVAFDDACVATLAVDDPVLYFDCPVDYTAQCGFDVLAHASEPYVSRLNFEPSLGNAIRAIKLTAENLREATWNGQDLAGRQGMMYAQYIAAQAFNSGGLGIIHSISHAISAFYDTHHGLNNAIALPRVWAFNMPVAYKRFADIAEAMGVDTYGMTDVQAADAALAAAIRLLRDVNIIERFVDVKQDSYSKNRLGQGPTKFYENAPVI	0.0268849	0.0113164	0.131647	0.0624768	0.009911	0.00668665	3.97131	4.81566	0.00822412	0.0429529	0.0407987	0.0114352	0.00027633	0.000208973	0.000305351	0.000122402	0.255913	0.145393	0	0.0247713	0.12765	0.0173381
nzgw94	d_Bacteria;p_Actinobacteriota;c_Actinobacteria;o_Mycobacteriales;f_Mycobacteriaceae;g_Mycolicibacterium;s_	3.45	89.68	30.43	0	0	67	7.21132	napA	incomplete denitrification	NODE_1993_length_14878_cov_3.406045_10	MAIELNQIWDFPIKEFHPFPRALLGVGAHDIIGVEAKNLGFKRTLLMTTGLRGSGIIEELTGKIEYQGVEVVLYDKVESNPKDYNVMEAAALYQQEKCDSIISIGGGSSHDAAKGARVVIAHDGRNINEFEGFAKSTNKQNPPHIAVSTTAGTGSETSWAYVITDTSDMEHPHKWVGFDEATIVTLAIDDPLLYYTCPQHFTAYCGFDVLAHGSEPYVSRLDFAPSLGNALYSVELVAKHLREAVFEPRNLKAREGMMNAQYIAGQAFNSGGLGIVHSISHAVSAFFDSHHGLNNAIALPRVWEYNLPSRYERYAQMATAMGVDTRNMTTVQAADAAVEAAIRLAQDVGIPDNFSQVRTDSYAKNRMNTGKYAGKGEVISGDDKTVLAISEHIQGDWCT…	0.34954	0.128625	0.530759	0.303597	0.394924	0.218378	2.81499	8.51811	0.075213	0.395867	0.225681	0.149868	0.0062689	0.00118521	0.00259773	0.00052066	0.153307	2.54764	0.00457925	0	0.028676	0
nzgw98	d_Bacteria;p_Actinobacteriota;c_Actinobacteria;o_Mycobacteriales;f_Mycobacteriaceae;g_Rhodococcus;s_	2.42	99.34	14.29	0	0	63	6.26347	napA	incomplete denitrification	NODE_27_length_177604_cov_6.011269_150	MAIELNQIWDFPIKEFHPFPRALLGVGAHDIIGVEAKNLGFKRSLLVTTGLRGSGIIEELIGKIEYQGVEVVLFDKVESNPKDYNVMEAAALYQQEKCDSIISVGGGSSHDAAKGARIVIAHDGRNINEFEGFSKSTNKENPPHIAVSTTAGTGSETSWAYVITDTSDMDKPHKWVAFDEASIVTVAIDDPLLYYTCPQHFTAYCGFDVLAHGSEPFVSRLDFAPSLGNALYSVELVAKNLREAVYEPRNLKAREGMMNAQYIAGQAFNSGGLGIVHSISHAVSAFFDSHHGLNNAIALPRVWEYNLPSRYERYAQLAGALGVETRNLTTVQAADAAVEAAIRLAKDVGIPDNFGAINTGSYDKNRMNTGKYQGRGEVIPGDEKTVLKISEHIQDDWCT…	0.110289	0.0323362	0.321555	0.136652	0.0460223	0.0698817	3.44058	16.6515	0.0502223	0.237087	0.13938	0.0941363	0.00833444	0.00249003	0.00568502	0.00173195	0.0958166	1.26293	0.0091585	0.0222591	0	0
nzgw99	d_Bacteria;p_Actinobacteriota;c_Actinobacteria;o_Mycobacteriales;f_Mycobacteriaceae;g_Rhodococcus;s_Rhodococcus sp001647195	3.18	90.06	33.33	0	0	63	5.88628	napA	incomplete denitrification	NODE_41572_length_4753_cov_3.265328_3	MQVDELLKPFPIKEFHPFPRAMMGPGAHEMIGPEALKLGFKKTLVMTTGLRGTDTVHKIVESMKYHGLEVVLYDKVESNPKDYNVMDSVAMYTENKCDSFVSIGGGSAHDACKGARISVAHDGRSVNEFEGFNKSENPKNPPHIAVSTTAGTGSETSWAYVITDTTTDPDNPHKYVAFDDASVTSLAIDDPVLYYTCPTDYTAQCGFDVLAHASEPYVSRLNFEPSKGNALHAIKMTVQNLRAATWNGEDLPGREGMMYAQYIAAQAFNSGGLGIIHSISHAVSAFYDTHHGLNNAIALPRVWAFNMTADYRKFADIAVAMGIDTHGMSDQRASHAALEAAIQLLRDVGIPEKFADVDQNSYSKNRLGKGPTKFYENSPKIVGDDADIDRITHHVLGDA…	0.164405	0.0268835	0.176514	0.0533322	0.213123	0.0668849	1.45289	5.58757	0.0551001	0.252003	0.110542	0.0923409	0.0144993	0.000724962	0.016949	0.0050956	0.113113	0.449841	0	0	0.0564205	0.0459802
nzgw179	d_Bacteria;p_Campylobacterota;c_Campylobacteria;o_Campylobacterales;f_Sulfurimonadaceae;g_Sulfuricurvum;s_	1.64	93.77	20	0	0	43	2.28014	napB	incomplete denitrification	NODE_472_length_25658_cov_3.464816_4	MKANRIIGSLVAACILISGVYAAGSVNAGIDEKDLGMRKTEVYTEDGAVPDGTNYSKEAPGTSKKIQRAYVNAPPMIPHDISDLGEIDKNNNACLGCHMPDVAITMGATPIPKTHFTNFRPAVESDADDNFKSESNDQMIKKDLHGQLWQGRYNCTQCHAPQTQGKLRVESSFKADYTDKKGQKHKNKSYLIDEIEAGVKVGNGL*	0.0313569	0.347981	0	0.000537342	0.0140097	0.000486915	0.00211497	0.000459777	0.00134746	0.0165589	0.000451279	0.00033758	0.149104	9.39055	0.383559	0.125409	0	0	0	1.14537	0.0885337	0
nzgw255	d_Bacteria;p_Myxococcota;c_Polyangia;o_Polyangiales;f_Polyangiaceae;g_;s_	0.78	78.3	0	0	0	58	5.80221	napB	incomplete denitrification	NODE_56208_length_2410_cov_3.038008_3	MTKEFDEFEPPPSFQPEPSRPPSREQSRVRSPSPGRSVHILSVVGLSVAGAVFLSTVRCEQRRDQRMIVSPAPSATVSAPNYSDLRTMRRGPNSLPYPSQMEKLVALAPDASAGALSPTRIKLRAYQGAPPVIPHPIAADSVNDCLACHENGALVLGKIAPKMSHPRREVCTQCHVPDTVRDRVGTANPAPSALATNTFQGLWFEPDGGSL*	0.00165402	0	0.0066795	0	0.636668	0.0746631	11.2657	0.463827	0.0144995	0.0183424	0.0017139	0.00112182	0.00372552	0.000216724	0	0.000126942	0	0	0	0	0	0
nzgw530	d_Bacteria;p_Proteobacteria;c_Alphaproteobacteria;o_Rhodospirillales_B;f_Magnetospirillaceae;g_Magnetospirillum_A;s_Magnetospirillum_A sp900184795	2.24	86.84	20	0	0	66	4.883	napB	complete denitrification	NODE_3607_length_12037_cov_2.348607_10	MKTKIKAIALALALALGMGVTALGVAAGEVQALRHSNANEPDAPPAIYKVMEGTKHERAYRQQPPLVPHTTDKYEIDLKVNQCLRCHEWPYSDQEKAPKISDLHYIDRNGVRQDVVNGNRYFCKQCHVPQNDAKSLVDNKFQAATTNTNIR*	0.0132199	0.00821442	0.0126919	0.00592426	0.022339	0.0114686	11.2381	0.42085	0.0209334	0.0414917	0.026347	0.0199627	0.00317646	0.00366048	0.00100287	0.00120603	0	0	0	0	0	0.0434593
nzgw566	d_Bacteria;p_Proteobacteria;c_Gammaproteobacteria;o_Burkholderiales;f_Hydrogenophilaceae;g_UBA3361;s_	0.66	99.13	0	0	0	63	3.63357	napB	complete DNRA; complete denitrification	NODE_3_length_506284_cov_12.035982_274	MRKTLLLSAVLASLLSLPAFAVQDQAIPEDSLGLYNSSVYDVRNPDVFSYGGGDPGTNKRALRSYNSAPPMITHSTQDMLPITRDSNLCKDCHVQPDLLGQKIVKGMPIPAPASHYANVKKGELYMGRWNCTQCHRPQAKVDVLVTSTFKKAK*	0.00716134	0.00402733	0.0020244	0	0.0492477	0.00904912	0.0135246	0.000413456	0.00269269	0.00661806	0.00459923	0.00141666	0.353935	0.0213473	2.62737	39.7501	0	0	0	0	0.0789521	1.58711
nzgw567	d_Bacteria;p_Proteobacteria;c_Gammaproteobacteria;o_Burkholderiales;f_Rhodocyclaceae;g_Sterolibacterium;s_	2.79	90.09	35	0	0	65	4.77221	napB	incomplete denitrification	NODE_8557_length_7825_cov_8.664460_4	MNKTATILLLTLIAACASVEPLTSMRGSDVAAADSAPLPASYQGSAPGSQPRIARTFAQQPPLIPHDVANFLDINLKENTCLECHSPENHAAMSAPKIGDSHLLPGGDKVSAARYVCVSCHVPQIGASPLVENRFVGNLK*	0.00415874	0.000132071	0.000553229	0.00105641	0.0269168	0.00813679	0.011781	0.0010169	0.00375288	0.00542575	0.00543416	0.00149327	0.121053	0.036349	3.86938	21.2827	0	0	0	0	0	0.0936995
nzgw581	d_Bacteria;p_Proteobacteria;c_Gammaproteobacteria;o_Ga0077554;f_Ga007554;g_;s_	1.06	97.54	0	0	0	59	3.1481	napB	incomplete denitrification	NODE_152_length_55326_cov_9.094611_19	MMKLDIHMGLQRGLIVASAVFVMAGAAFAEDGLTSLRGNVPIGDSSPAPAISHWQRDDQLIERNFAEQPPLIPHHIKNYRIDLHSNKCLTCHNRATAQKTGAPEIGPTHFFDRDGNPTTGVSPRRYFCLQCHVPQKSVKPLVENTFRNANTE*	1.86576	1.40853	1.46006	0.576576	7.52654	32.7517	3.70677	3.04397	4.18528	6.42907	3.0533	2.51313	2.44382	0.229257	1.56375	0.562978	0	0	0	0	0	0
nzgw611	d_Bacteria;p_Verrucomicrobiota;c_Verrucomicrobiae;o_Opitutales;f_Opitutaceae;g_;s_	3.51	96.5	14.29	0	0	68	4.47028	napB	complete DNRA; incomplete denitrification	NODE_251_length_105058_cov_4.347342_2	MNPSSSPARTTGRKLAVVAGLVALTIGLSGFFMGLLQTDRAAARTRAIRAPAPLPTETAQLYPEAPRYGDLGDGRLRANRDWTVSLTTLARPEPAARYTPAVLTAADLARIRTTRTSRRQYDGAPPLAPHPTDQMSSAACLQCHGQPTVIAGLAVPQISHPRYTNCIQCHVSSVGPASGWRTPAEGLSDGNSFTGKAQPGQGTRAYVGAPPTIPHTTWMREDCMSCHGPGGTAALRTSHPNRQSCTQCHAPDATLDAHFAAGLPPPLPVADWKTNLPATIR*	0.00121001	0.000391953	0	0	0.00774053	0.00615535	0.00479884	0.000447098	0.000436769	0	0.00241359	0.000328271	0.0604626	0.00799071	0.0969755	7.30365	0	0	0	0	0	0
nzgw617	d_Bacteria;p_Verrucomicrobiota;c_Verrucomicrobiae;o_Opitutales;f_Opitutaceae;g_UBA6669;s_	2.19	78.42	20	0	0	65	5.33114	napB	complete DNRA; incomplete denitrification	NODE_38830_length_6385_cov_3.013889_1	MRTPARRLAVLAAFAAFATGVSGYFMGLRQSGPRADSVSAAVIQAPGAPSDGVPEAPTYGGLRTHAHQPNANWQPRVSDLPPAPLSWEGTPALSPQQQLEKHQLREARRAFTGAPPVVPHPVNQRNSASCLACHGKATRVAGLGVPQISHPAYTNCLQCHAAGTGPTSTWERPSAELSTPLLDNSFA	0.000253125	0	0.000858653	0.00218616	0.00518164	0.00198101	0.00143412	0.00128603	0.00114211	0	0.00114751	0.000515039	0.0584832	0.210343	0.153676	4.95224	0	0	0.0207658	0	0	0.0353252
nzgw100	d_Bacteria;p_Actinobacteriota;c_Actinobacteria;o_Mycobacteriales;f_Pseudonocardiaceae;g_GCA-003244245;s_	1.65	94.66	0	0	0	66	4.92535	narG	incomplete denitrification	NODE_11_length_381393_cov_22.875789_174	MVDTGDEGSSVGMDTDFADSLLRIGRHFQRGEASEDLRTLHQIGGRSADVFYRDRWAYDKVVRSTHGVNCTGSCSWKIYVKDGIITWEAQQTDYPSIGPDKPEYEPRGCPRGASFSWYTYSPARVRYPYVRGTLLELYREAKQRLKDPVLAWADVVDDPEKSRRYKASRGMGGFVRAEWWEATEIAAAAHVHTITRYGPDRVAGFSPIPAMSMVSHAAGARFISLIGGAMLSFYDWYADLPVASPQVFGDQTDVPESADWFDAGYLIMWGSNVPVTRTPDAHYMTEARYRGQKVVVVSPDYGDHTKFADEWLPARPGTDAALAMSMGHVILKEFFVDRQTPRFTDYVKRFTDLPFLVSLDKRGDAYVPGKFLTATDLGDTSEGAESKTVLLDGTTGEPV…	1.14525	0.128636	91.0752	2.92665	0.011096	0.030588	0.0420245	0.119117	0.00844416	0.556813	0.017589	0.00897804	0.00775049	0.00125599	0.000305873	0.000367836	0	0	0	0.0153088	0	0
nzgw101	d_Bacteria;p_Actinobacteriota;c_Actinobacteria;o_Nanopelagicales;f_Nanopelagicaceae;g_;s_	2.11	77.05	90	0	0	51	2.30521	narG	incomplete denitrification	NODE_508_length_38706_cov_5.020837_28	MGRDLQIETGVEESLVKFSRFFVKGEISSDLQSVTKAGGRSGDVFYRDRWSHDKVVRSTHGVNCTGSCSWKVYVKDGIITWETQQTDYPSVGPNSPEYEPRGCPRGAAFSWYTYSPTRIRFPYIRGVLLEMYREAKSRLGDPVLAWADVVDDPERRKKYHRARGKGGLVRANWTEISEIIAAAHVYTIKKYGPDRVFGFSPIPAMSMASHAAGARFISLMGGSMLSFYDWYADLPVASPQVFGDQTDVPESADWFNSTYLMMWGSNVPVTRTPDAHFMTEARYRGQKVIAVSPDYADNTKFADEWVAPHPGTDGALGMAMGHVILKEFFIDQQVPRFTDYVKKYTDLPYLVSLREKDGAWVPDKFLVASDLGDTSEGSKFKTVMLDSSTGKTFIPNGSL…	0.012522	0.00676032	0.00876515	0.0354058	0.466893	15.2938	0.0439185	0.0793178	0.0129142	0.747221	0.0137863	0.0117283	0.00650875	0.0114852	0	0.000320344	0	0	0	0	0	0
nzgw116	d_Bacteria;p_Bacteroidota;c_Bacteroidia;o_AKYH767;f_2-12-FULL-35-15;g_;s_	1.9	94.29	20	0	0	36	4.27164	narG	incomplete denitrification	NODE_24101_length_7912_cov_4.827237_1	YSWYLYSPIRVKYPLMRGALLDLFNREKQAVGGDPIKAWENLQNNPEKRKRYQRARGKGGFRRVKWDEVVELIAAANLYTVKKYGPDRIIGFSPIPAMSMLSYASGARYLQLMGGVNLSFYDWYCDLPTAYPEIWGEQTDVCESADWYNSKFCVSMGANLGMTRTPDIHFFSESKHNGTKTVVMSPDFSMVAKHADQWIPVHAGSDGAFWMAVTHVILKEFHADRQVPYFIDYVKRYTECPFLVELEKQGDHYLPMKLVRANRLAKYKDVENGDWKFLNIDSKTGKLMMPKGSVGQRWDKVKTGNWNLKFEDGETNEEFDPILTLLGKSDDVLQVEFTEFGLNKKAVRGVPVKYVETADGKKIPTVTVYDLTFGQYGVGRGLPGEYPKDYNDKNQAYTP…	0	0	0.000893904	0.00113796	0.0148345	0.000773375	0.00335923	0.000365135	0	0	0.000358387	0.000536183	10.617	0.545995	1.26045	0.0831015	0	0	0.0327333	0.00837434	0.0269712	0.0175842
nzgw127	d_Bacteria;p_Bacteroidota;c_Bacteroidia;o_AKYH767;f_Palsa-965;g_GCA-2737665;s_	2.78	73.75	11.11	0	0	39	4.38494	narG	incomplete denitrification	NODE_123699_length_3254_cov_2.465688_2	DWYNSKLCISMGANLGMTRTPDIHFFSESKHNGTKTIVMSPDFSMVAKHADQWIPVHAGSDGAFWMAVTHVILKEFHADRQVPYFIDYTKRYTDCPFLIELEKQGDHYVPMKMVRANRLSKYKNVENGDWKFLNIDSKSGELFMPKGSMGQRWDKNKIGNWNLKFEDGETNQEFDPTLTLLGKSDDVVQVEFVEYGLNKKSLSGVPVKSIEIADGKKIIAVTVYDLLFGQYGVGRGLPGDYPKDYNDKNAAYTPAWQEIFTGIGKETVLQLAHEWGNTAEITKGKCMVIVGAAICHWFHNDLMYRSAIMTQLLTGCNGVNGGGMNHYVGQEKLAPVDSWGTIMAAKDWQSANRLQQGPIWHYINSSQWRYEGLQSEYNKVPEESKLAHMHSADLVAMSV…	0	0.000526797	0	0.00070229	0.00457755	0.000636384	0.0013821	0.000450686	0.000880547	0	0.00103217	0.000441207	0.0485216	0.187648	2.33127	4.00957	0	0	0.00790877	0.00961087	0.074289	0.0874497
nzgw129	d_Bacteria;p_Bacteroidota;c_Bacteroidia;o_AKYH767-A;f_;g_;s_	1.11	92.14	0	0	0	45	3.04387	narG	incomplete denitrification	NODE_691_length_21670_cov_4.138707_1	TGIGRKTVIKFAREWADTAETTKGKCMVIVGAAINHWFHGNLMYRAAIQAQLFTGCNGVNGGGMNHYVGQEKLAPVDSWGTIMAAKDWQSANRLQAGPVWHYINSDQWRYDANQAQYNSIPDGSKYGNMHTADFSVMAVRNGWLPFYPQYDKNNIEIVKDAEKSGAKTDDEIKNYIVEQLKSKKLNYSIADCDAEINFPRNWFIWRGNALMSSAKGHEYMLDHYLGTHNNKIADEVAQELVSEIVWREAPKGKMDLVVDINFRMDTSALYSDIVLPTASWYEKADINSTDLHSFIHPLSAAVAPVWEAKSDWQIWQLLAKKVSELAQQYLPNPIKDAVNVPLSHDSADEITQPTIKDWGKGECEPVPGKSMHKIVIVERDYTQIYNKYISLGPNLKTNP…	0.000381484	0	0	0	0.00146423	0.000746393	0	0	0	0	0.000172942	0.000517476	17.864	0.553888	0.59256	0.0528761	0	0	0	0.0392156	0.0084201	0
nzgw129	d_Bacteria;p_Bacteroidota;c_Bacteroidia;o_AKYH767-A;f_;g_;s_	1.11	92.14	0	0	0	45	3.04387	narG	incomplete denitrification	NODE_502_length_25892_cov_4.299872_1	MSWIEDIISPKTRKWEEFYRNRWQYDKVVRSTHGVNCTGGCSWMIHVKDGIVVWETQALDYPLLEEGLPPYEPRGCQRGISYSWYLYSPIRVKYPLMRGALLDLFRQEKKSVDGDPIKAWENLQSDPEKRKRYQRARGKGGFRRATWNEVIELIAAANLYTVKKYGPDRIIGFSPIPAMSMMSYASGARYLQLMGGVNLSFYDWYCDLPCAYPEVWGEQTDVCESADWYNSKFCVSMGANLGMTRTPDIHFFSESKHNGTKTVVMSPDFSMVAKHADQWIPCHAGSDGAFWMAVTHVILKEYHVDRQVPYFMEYVKRYTDCPFLIELTKEGDHYLPGRLLRANRVAKYKNVENGDWKFLFLDSITGKPVMPKGTMGQRWDKEKENQGKWNLLYEDGMDN…	0.000381484	0	0	0	0.00146423	0.000746393	0	0	0	0	0.000172942	0.000517476	17.864	0.553888	0.59256	0.0528761	0	0	0.0182482	0.159663	0.0228546	0
nzgw160	d_Bacteria;p_Bacteroidota;c_UBA10030;o_UBA10030;f_UBA10030;g_;s_	3.83	71.53	38.46	0	0	53	3.294	narG	incomplete DNRA; incomplete denitrification	NODE_51310_length_3230_cov_3.344484_2	MNTQVQAVRNGWLPFYPQFKKNSIDVVKEAEAAGAKTNEEIVKKVVEDLKSRKLQFSVEDPDAPENWPRVWYIWRGNALMASAKGHEYFLRHYLGTHDNAVSEDLAKDSLKEVVWHEIAPQGKMDLVVDLNFRMDTSALYSDIVLPAATWYEKADLNSTDMHSFIHPLSAAVPPCWESKSDWEIFKAIARKFSELAAKHFPEPVKEIVATPLAHDTSAEIAQAQILDWTSGKVEAIPGKTMPNFSVVTRDFKNVYNQYISFGPLARQNGLGAHGTKYAIEDFYDEMVATGPTTSFNGKTFPSLKKDVEVCDAILRLATVTNGELAYRSYKNMEEKVGLPLAQLAEKNRGVRTDYKGLQAQPFRLLNSPMWSGITENGRAYSPFTYNVETQVPWRTLTGR…	7.6021	1.16009	0.271137	0.749917	0.000564987	0.000864008	0.00187645	0.00142774	0.00358651	0.0881487	0.00380367	0.0119804	0	0.00283523	0	0.000474482	0	0	0	0	0	0
nzgw164	d_Bacteria;p_Bdellovibrionota;c_Bacteriovoracia;o_Bacteriovoracales;f_Bacteriovoracaceae;g_GWA2-49-15;s_	1.79	82.73	0	0	0	44	4.69984	narG	incomplete denitrification	NODE_16373_length_7942_cov_3.011252_7	MGWIKDFFTPEKREWEAFYRNRWQHDKVIRSTHGVNCTGSCSWAIYVKDGLVTWEMQQTDYPSLDKTLPPYEPRGCQRGISFSWYLYSPLRVKYPYVRGILLDLWRAAKRENGNDSVKAWRSIMSDPEKRKSFQQARGKGGLRRAKWDEALDIIAASTVYTTQKYGPDRIIGFSPIPAMSMISYAGGARFLQLLGAVSMSFYDWYCDLPPASPEIWGEQTDVGESADWYNSKYIAVVGSNVSMTRTPDAHFLSEVRHNGAKVVVFSPDFSQVSKLGDWWIPSHAGQDGAFWMAVNHVILTEFFIQKETPYFIDYLKKYSDAPFLVKIEEEEGKLIPGKFLRASEVTEFKGAENDEWKLLVVDAKSHKLRMPLGTLGYRWQKQKGQWNLNHKDAEGMDFD…	6.95115	0.379023	3.50292	0.0333384	0	0.000267343	0	0.000126221	0	0	0.000247777	0	0.00281727	0.000751958	0.00219751	0	0	0	0	0	0	0
nzgw164	d_Bacteria;p_Bdellovibrionota;c_Bacteriovoracia;o_Bacteriovoracales;f_Bacteriovoracaceae;g_GWA2-49-15;s_	1.79	82.73	0	0	0	44	4.69984	narG	incomplete denitrification	NODE_26530_length_5999_cov_2.247193_6	MNWIQNTVNPKTRRWEEFYRNRWQHDKVVRSTHGVNCTGGCSWNIHVKDGIVVWETQALDYPELEKSLPPYEPRGCQRGISFSWYLYSPIRVKYPLMRGALLDLFKAEKELASGDVFKAWENIQSDPEKRKRYQEARGKGGFRRVTWDEALELIAVANLSTVKKYGPDRIIGFSPIPAMSMISYAAGSRFLQLMGGVNLSFYDWYCDLPSSFPEVWGEQTDVAESADWYNSKFIVAMGANLGMTRTPDVHFFSEARHNGTKTVVMSPDFSMVAKYADQWLPVHAGQDGAFWMAVTHVILKEFHVDKKVDYFLNYTKKYTDSPYLVELIEENGAFVPSKMLRANQVAKYKDIENGEWKFLNIDTTTGDLVCPGGSAGHRWGKKQGLWNMKFEDAETGKTY…	6.95115	0.379023	3.50292	0.0333384	0	0.000267343	0	0.000126221	0	0	0.000247777	0	0.00281727	0.000751958	0.00219751	0	0	0	0	0	0	0
nzgw164	d_Bacteria;p_Bdellovibrionota;c_Bacteriovoracia;o_Bacteriovoracales;f_Bacteriovoracaceae;g_GWA2-49-15;s_	1.79	82.73	0	0	0	44	4.69984	narG	incomplete denitrification	NODE_45008_length_4454_cov_2.419802_2	GANLGMTRTPDVHFFSEARHNGSKTVVMSPDFSMVAKYADQWLPVHAGQDGAFWMAVTHVLLKEFHVDKKVDYFINYTKKYTDSPFLVELINENGVYVPSKMLRANRIKKYAEIENGDWKFLNLDSSSDEFVCPGGSSGHRWGKKQGLWNMKYEDAETGKSYDPVLTLLGKHEAVLKVQFSEYGLGVKTSRGVPIKYVETVNGAKVPVTTVYDLIMAQYGVGRGMEGDYPASYDDKNAAYTPAWQEIFSGIGKDTLLQFARQWAKTAEVTNGKCMIIIGAGINHWYHNNLIYRAGTMALMLTGCIGVNGGGINHYVGQEKLAPMDSWSTIMSGRDWIPAARLQQAPIWHYLNSSQWRYDTNQSDYNTVPKNNLSGQHTADLIVKSVRNGWMPFFPQYTK…	6.95115	0.379023	3.50292	0.0333384	0	0.000267343	0	0.000126221	0	0	0.000247777	0	0.00281727	0.000751958	0.00219751	0	0	0	0	0.00979033	0	0
nzgw190	d_Bacteria;p_Cyanobacteria;c_Vampirovibrionia;o_Caenarcaniphilales;f_2-02-FULL-35-15;g_2-02-FULL-35-15;s_	3.42	83.56	0	0	0	32	2.56684	narG	incomplete denitrification	NODE_2974_length_13767_cov_2.653158_5	MSWIQDILNPDERTWEEFYRNRWSYDKIVRSTHGVNCTGSCSWNIYVKNGIVTWELQALDYPKLDSNVPPYEPRGCQRGISYSWYIYSPIRVKYPYIRGTLLDLWRDAKKKHEGDLLGAWKSIQENPTSRQEYQQARGKGGLRRSTWNEVNEIIATANIYTIKKYGSDRIIGFSPIPAMSMVSYAAGARFLQLMGGVSMSFYDWYCDLPPASPEIWGEQTDVAESADWYHSKFIAVVGSNVFMTRTPDAHFLVEARHNGSKVVVFSPDFSQTSKAGDEWIPIHQGQDAAFWMAVGHVILKEYFVDKKTGYFIDYLKDNTDTPFLVTLDKDNDGNWVCGKLLRASQIEETKNEENAEWKTFVFDAGSKSIKLPNGTLGFRWQKEKGKWNLQNKDGNNGQM…	0.530051	0.0241975	0.586678	0.0341869	1.15124	0.189208	0.88809	0.0369026	4.42184	3.58195	7.54558	2.43094	0.0815397	0	0.00326461	0	0	0	0.00320926	0	0	0
nzgw191	d_Bacteria;p_Cyanobacteria;c_Vampirovibrionia;o_Caenarcaniphilales;f_2-02-FULL-35-15;g_2-02-FULL-35-15;s_	2.56	83.25	33.33	0	0	33	2.44079	narG	incomplete denitrification	NODE_399_length_41269_cov_3.338923_17	MSWIKDILNPTERSWEEFYRNRWQHDKVVRSTHGVNCTGSCSWNIYIKNGIVAWELQALDYPKLGKDIPPYEPRGCQRGISYSWYIYSQLRVKYPYIRGLLLDLWREAKSKTNGDTVEAWKLIQENPESRKKYQNARGKGGLRRCSWDEANEIIAAANIYTISKYGSDRIIGFSPIPAMSMISYAAGARFLQLMGGVSMSFYDWYCDLPPASPEVWGEQTDVAESADWYHSKFVAVVGSNVFMTRTPDAHFLVEARHNGSKVVVFSPDFNQTCKAGDEWIPIHQGQDSAFWMSVGHVILKEFFSKNRTEYFEDYMKNFTDAPFLVKLNKNNRGAYEAEKLLNASEIEETKSQENAEWKSFVFDIKSNSIKLPNGTIGYRWQKEKGNWNLNNKEGMNGEE…	0.000518825	0	0.00234662	0	16.1999	1.86069	21.0474	1.13849	0.00515011	0	0.0068209	0.00140755	0.00346087	0	0.000695333	0	0	0	0	0	0	0
nzgw193	d_Bacteria;p_Cyanobacteria;c_Vampirovibrionia;o_Caenarcaniphilales;f_2-02-FULL-35-15;g_2-02-FULL-35-15;s_	0.85	94.02	0	0	0	32	2.96962	narG	incomplete denitrification	NODE_215_length_63731_cov_15.495362_24	MSWIQDIINPDERSWEEFYRNRWSYDKLVRSTHGVNCTGSCSWNIYVKNGIVTWELQALDYPKLDKGLPPYEPRGCQRGISYSWYIYSPLRVKYPYVRGVLLDLWKEAKKINNNDPVLAWKSIQENSELRKKYQEARGKGGLRRSSWDEAYEIMAAANIHTIQKYGTDRIIGFSPIPAMSMVSYASGARFLQLMGGVCLSFYDWYCDLPSASPEVWGEQTDVAESADWYHSKYIAVVGSNVFMTRTPDAHFLVEARHNGAKVVVFSPDLSMTSKAGDEWIPLHQGQDSAFWMAVGHVILKEFYQDKKTEYFNNYTKYNTDAPFLVTLDKNEDGSYTTGKLLRASQIEETKNEENAEWKTFVFDSKSNSIKLPVGTLGYRWQNKKGQWNLKNIDGVHDET…	1.77775	0.115744	1.75037	0.0240578	72.0578	6.63589	13.137	0.580642	2.82989	2.28803	3.07842	1.08222	0.0107177	0.000352399	0	0	0	0	0	0	0	0
nzgw195	d_Bacteria;p_Cyanobacteria;c_Vampirovibrionia;o_Obscuribacterales;f_Obscuribacteraceae;g_;s_	2.28	94.7	0	0	0	54	5.14392	narG	incomplete denitrification; nitrite oxidation/reduction	NODE_41682_length_4650_cov_3.226982_2	MSKILDKLMFFGKERFAGDHGLTTGQSRQWEDKYRNRWRHDKIVRSTHGVNCTGSCSWKIYVKDGLVCWETQQTDYPETRQDLPNHEPRGCPRGASYSWYLYSAARVKYPLVRSALLKAWRKARGQHKPVEAWASIVEDPLLSWQYKSQRGKGGFVRLSWEEANEIIAAANIYTIKKYGPDRIIGFSPIPAMSMVSYAAGSRYLSLIGGVAMSFYDFYCDLPASSPQTWGEQTDVPESADWYNSGFIIAWGANVPQTRTPDAHFMTEARYKGTPVVTITPDFSEASKFADLWLAPRQGTDAALALAFGHVILKEFYVDRQVDYFNEYAREKTDLPMLVRLEEKDGRYVPTSFLRAKDFTDNLGERNNPEWKTVALDEISGKIIAPRGSIGFRWGEKGLW…	7.66495	0.421475	4.1556	0.0407704	0	0	0.000307417	0.000100245	0	0.00481377	0	0	0.00171101	0.000199068	0	0	0	0	0	0	0	0
nzgw195	d_Bacteria;p_Cyanobacteria;c_Vampirovibrionia;o_Obscuribacterales;f_Obscuribacteraceae;g_;s_	2.28	94.7	0	0	0	54	5.14392	narG	incomplete denitrification; nitrite oxidation/reduction	NODE_10763_length_10244_cov_2.732984_4	MAWIKDIFAPKQRQWEDFYRSRWSYDKIVRSTHGVNCTGSCSWNVYVKNGIVTWELQALDYPTISKEIPPHEPRGCQRGISCSWYLYSPLRVKYPYMRGALIDLWRAAKRAHLDDPVAAWSSIVSDPESRKKYQSARGKGGFRRSSWAEVNELMAAANIHTIKTFGGDRIVGFSPIPAMSMVSYASGARLMQMLGGVCLSFYDWYCDLPPASPEIWGEQTDVAESADWFHSKFVATVGSNVLMTRTPDAHFLVEARHRGAKVVVFSPDFSQVSKVADEWIPIHQGQDGAFWMSVVHVILKEFYVDQKIPYFMEYVKKYSDAPFLVTLSKSASGKYKAGRLLRAEQLASTKDMENSQWKMFMLDAASDELVVPKGTVGHRWQQKKGEWNLLLQDTASGKA…	7.66495	0.421475	4.1556	0.0407704	0	0	0.000307417	0.000100245	0	0.00481377	0	0	0.00171101	0.000199068	0	0	0	0	0	0	0	0
nzgw216	d_Bacteria;p_FCPU426;c_Palsa-1180;o_Palsa-1180;f_Palsa-1180;g_PALSA-1180;s_	2.25	96.63	50	0	0	50	2.94969	narG	incomplete denitrification	NODE_202_length_37699_cov_3.545718_30	MTWIKDIFAPEQRTWEDFYRNRWSYDKIVRSTHGVNCTGSCSWNVYVKNGIVTWEMQALDYPILDKNLPPYEPRGCQRGISYSWYIYSPLRIKYPTIRGVLLDLWREAKKKFPDNPLEAWGSIVTNQESRKKYQTARGKGGFRRASWDEAYEIMSAANLYTVKEHGPDRVVGFSPIPAMSMVSYAAGARFLQLMGGVCLSFYDWYCDLPPASPEIWGEQTDVAESADWYHSKFIAVVGSNPLMTRTPDVHFLVEARHKGAKVTVFSPDFSMTSKIADEWVPLHQGQDGAFWMAVTHVILKEFYVDKTVPAFIDYMKRYSDSPFLVELEKGKDGRFRAGSQIRAGRFKDYKGVENADWKMVMWDEKSGKVKAPKGTMGHRWQKEKGDWNLKLEDSLTDEP…	0	0	0	0.000400576	0.0123428	0.0047188	0.00105111	0.000856883	0.000334834	0.0123443	0.00201851	0	0.796754	10.322	0.0298367	0.0185384	0	0	0	0.116805	0	0
nzgw249	d_Bacteria;p_Myxococcota;c_Myxococcia;o_Myxococcales;f_Myxococcaceae;g_;s_	2.55	80.65	44.44	0	0	69	7.21156	narG	incomplete denitrification	NODE_27674_length_7470_cov_2.123690_6	MSWIKDIVSPQTRSWEEFYRNRWQHDKVVRSTHGVNCTGGCSWNIHVKDGIVTWEMQALDYPLIDPKLPPYEPRGCQRGISYSWYLYSPIRVKYPYVRGALIDLWREARKKFEDPVEAWASIQADEKQRASYQRCRGKGGFRRTSWEEVLELVAASTVHTVKKHGPDRVTGFSPIPAMSMLSYASGARFLQLLGGVCLSFYDWYCDLPPASPEVWGEQTDVGESADWYNSKFTAVMGSNLNMTRTPDCHFAAEARHNGTKLVVFAPDFNQVAKYGDQWVPIHAGQDGAFWSAVNHVLLKEFHADKQTPYFTDYLRRYSDGPMLVTLVKDGDAYKAGKLLRANQLAKYKDQELGDWKFLVLDKKTNAPRMVGGSVGQRWQAQGGQWNLEFRDPTDGAELD…	0	0	0	0	0.0030151	0	0	8.37281e-05	0	0.00201031	0.000493084	0	5.98857	0.337193	0.543967	0.0417798	0	0	0.0257507	0.00834472	0.0161255	0.0759289
nzgw271	d_Bacteria;p_Nitrospirota;c_Nitrospiria;o_9FT-COMBO-42-15;f_9FT-COMBO-42-15;g_9FT-COMBO-42-15;s_	2.98	94.66	40	0	0	40	3.07654	narG	complete DNRA; complete denitrification	NODE_2324_length_18117_cov_4.723439_15	MATLIQDIVNPTKRGWEEFYRNRWQYDKTVRSTHGNNCTGGCSWMVYVKDGIITWELQAVDYPLLEATIPPYEPRGCQRGISASWYVYSPVRIKYPYVRGTLIEAWREAKSKHSDPVDAWASIVENPELSKKIKWSRGKGGFRRFDWDTAGEIITAAQMYTIKKYGPDRNISFSPIPAMSQISYAAGARYHQLIGGVSMSFYDYYTDLPNAHPQVWGEQTDVAESADWYHTAYCVITGATPNRTRTADCHFIAELRTGGAKCVVMTPDYSESAKYADLWVPVKPGSDTAIWMGINHVILKEFYADRQVPYFIDYVKSYTDLPHLIKLRKTKNGYEMGRLLRAMDLKDYSDTDNPEWKFAMWDSKANKPRIVHGGMGFRYPKNKESEGKWNTLLKDEKTG…	0	0	0.000407561	0	0.54139	0.0867414	0.00204211	0.000499432	0.0188652	0.0159885	0.019608	0.0102675	1.39298	0.0340512	13.3083	0.442078	0	0.0439292	0.00615893	0	0.0144631	0
nzgw336	d_Bacteria;p_Omnitrophota;c_Omnitrophia;o_Omnitrophales;f_UBA2337;g_XYB12-FULL-50-7;s_	0	78.33	0	0	0	53	1.91122	narG	incomplete denitrification	NODE_8224_length_12287_cov_10.804455_4	MSWIRDIIAPQTRKWEDFYRNRFQHDTIVRSTHGVNCTGGCSWKIHVKEGIVVWETQQLDYPSLEDKLPPYEPRGCQRGISFSWYLYSPLRIKYPLIRGALIDAYREEKKRTKDPLKAWNNIQKDKKIRESYQKARGKGGFRRISWEEALEIMAVANLYTAKKHGPDRVVGFSPIPAMSMMSYAAGSRFLQLFGGVNLSFYDWYCDLPNAFPEIWGEQTDVCESADWYNAKMIADMGANLNMTRTPDCHFFAESRHNGTKTVVFSPDFSQVSKYADQWIPLHAGSDGAFWMAVTHVILKEFHHEKKNDYFLNYVKQYTDSPYLVKLDTDGRILRPGRLMRANELEQYAHVSNGDWKFLNIDEASKAFVIPKGSMGHRWDETQGKWNLKLESAEGDKPYN…	0	0	0.000817187	0	0.0554783	0.011312	0.00102365	0.000333798	0.00130434	0	0.00131052	0.0014705	9.36954	0.454724	0.254734	0.0450381	0	0	0	0	0	0
nzgw520	d_Bacteria;p_Proteobacteria;c_Alphaproteobacteria;o_Caulobacterales;f_Caulobacteraceae;g_Brevundimonas;s_	3.12	89.57	52.94	0	0	68	3.64004	narG	incomplete denitrification	NODE_31030_length_2836_cov_2.141436_2	MSHTLDRLAFFTRKTELFSDRHGVMNDEDRGWEEAYRSRWRHDKVVRSTHGVNCTGSCSWKIYVKGGIVTWETQQTDYPRTRPGLPNHEPRGCARGASYSWYLYSANRVKYPLIRSRLLRVWRKARRTMEPVAAWASIQNDPAARKSYTSMRGAGGFVRADWEEVTEIIAAANAYTAKRWGPDRVFGFSPIPAMSMVSYAAGARYLQLLGGVTGSFYDWYCDLPPASPQTWGEQTDVAESADWYNSSFMLLWGSNVPQTRTPDAHFYTEARYRGAKSVVICPDYSEASKFSDLWLPVKQGTDAALAMAFGHVILKEYHIDKQVPYFRDYLRKYSDLPMLVRLVPQAGGYVPERLVRASDFVGDLDQANNPDWKTVAIDEATGEIVVPNGSIGFRWGEDG…	0.192249	0.0885172	0.950235	0.0531023	12.5563	0.540631	2.02635	0.151457	0.403256	1.57224	1.67531	1.12664	0.0736931	0.0837426	0.260239	0.0138171	0	0	0.0882547	0.0134061	0	0.0375331
nzgw522	d_Bacteria;p_Proteobacteria;c_Alphaproteobacteria;o_Elsterales;f_URHD0088;g_;s_	3.45	81.03	0	0	0	66	4.12176	narG	incomplete denitrification	NODE_1023_length_36527_cov_5.194556_30	MSHFLDRLLFFRKNIDSFSGGHGTVTNEDRTWEDGYRNRWAHDRIVRSTHGVNCTGSCSWKIYVKGGIVTWETQQTDYPRTRPDLPNHEPRGCSRGASYSWYLYSANRIKYPMVRGRLLKLWRAAKAVHKNPVLAWKSIVEDPDQVKHYKSIRGRGGLVRVAWDEANEIVAAANIHTIKTHGPDRVIGFSPIPAMSMVSYAAGSRYLSLIGGVCMSFYDWYCDLPPSSPQTWGEQTDVPESADWYNSGFIMMWGSNVPQTRTPDAHFMTEVRYKGTKVVTVTPDYSEASKFADLWLAPKQGTDAALAMAIGHVILKEYHLAGKSPYFENYCRQYTDMPMLVKLVERDGRYVPDRFLRAADFENNLGEANNPDWKTVAIDEITGKPVVPRGSVGFRWGEQ…	14.2547	6.91989	9.05048	21.2713	0.439377	0.574006	0.281311	1.42827	0.423649	17.4118	0.581622	0.945898	0.0163114	0.0258184	0.000419175	0.00016803	0	0	0.014002	0.0151248	0	0
nzgw523	d_Bacteria;p_Proteobacteria;c_Alphaproteobacteria;o_Micavibrionales;f_UBA2020;g_UBA2020;s_	2.54	77.72	11.11	0	0	56	2.32614	narG	incomplete denitrification	NODE_61154_length_4918_cov_2.530540_2	MSYFLDRLMFFKQNREDFSNGHGVTTSENRKWEEGYRGRWAHDKIVRSTHGVNCTGSCSWKIYVKNGLITWETQQTDYPRTRPDLPNHEPRGCSRGASYSWYIYSANRLKYPMIRKRLLKLWRAAKQKTKDPVEAWASIQADPEARKSYQVIRGLGGFVRAEWDEMQEIIAAANIYTIKKHGPDRVCGFSPIPAMSMVSYAAGSRYLSLIGGTCLSFYDWYCDLPPASPQTWGEQTDVPESADWYNSNFIIMWGSNVPQTRTPDAHFMAEARYKGTQIVTITPDYSEASKFADIWLHPKQGTDAALGMAMGHVILKEFHVDKVSKYFDEYCRTYTDMPFLVMLEKQGDRWVPGRMLRASDFADSLGEKNNPDWKTVCIDENTGEITVPNGSIGFRWGEE…	0.00408275	0	0.00131901	0	0.00223866	0.00798812	0.00165225	0	0.00052633	0	0.00026441	0.000395585	0.0233438	0.00106992	1.75565	4.92761	0	0	0	0.00759894	0.00489478	0.0106374
nzgw528	d_Bacteria;p_Proteobacteria;c_Alphaproteobacteria;o_Rhizobiales;f_Xanthobacteraceae;g_Palsa-892;s_	2.74	82.84	33.33	0	0	66	3.13499	narG	incomplete denitrification	NODE_2201_length_21342_cov_4.666839_12	MSHFLDRLTFFNRVVDDFADGHGIVTREDRRWEDGYRKRWQHDKIVRSTHGANCTGSCSWKIYVKGGIVTWETQQTDYPRTRPELPNHEPRGCSRGASYSWYLYSGNRVKYPLVRSRLLKLWREARAVRTPVAAWASIVEDPGKRAAYTRKRGLGGFVRATWDEVTEIIAAANAYTAKTYGPDRVAGFSPIPAMSMVSYAAGSRYLSLLGGVCMSFYDWYCDLPPSSPQTWGEQTDVPESADWYNSGFLILWGSNVPQTRTPDAHFYTEARYRGAKSVVISPDYSEASKFADLWISVKQGTDAALALAMGHVILREFHIDRQAKYFEDYVRQYTDMPMLVRLVKQDGRLVPDRLVRASDFTGNLGESNNPEWKMVAYDETSGELVAPRGSVGFRWGEQG…	0.00162075	0.000218751	0.000916321	0	0.200104	0.199778	0.0625565	0.0413592	0.00548466	0.30555	0.00220425	0.00109926	1.97209	9.48049	2.72006	1.69442	0.0064743	0	0.0139238	0.0376011	0.0145322	0.0842176
nzgw530	d_Bacteria;p_Proteobacteria;c_Alphaproteobacteria;o_Rhodospirillales_B;f_Magnetospirillaceae;g_Magnetospirillum_A;s_Magnetospirillum_A sp900184795	2.24	86.84	20	0	0	66	4.883	narG	complete denitrification	NODE_15344_length_5022_cov_2.084064_3	MSNFIDRLLFFKRNVETFSGDHGVVTNESRDWEEGYRRRWQHDKIVRSTHGTNCTGSCSWKIYVKGGIVTWETQQTDYPRTRPGMPNHEPRGCQRGASYSWYMYSGNRVKHPLIRGDLLRLWRQARKSLAPVEAWRSIVDDKEKARSYKSIRGLGGFVRASWDEAQEIIAAANIHTIKTWGPDRVAGFSPIPAMSMVSFAAGTRYLSLIGGVSLSFYDWYCDLPPASPQMWGEQTDVPESADWYNSNFLILWGSNVPQTRTPDAHFYTEVRYKGAKSVVVCPDYSEASKFADLWLAPKQGTDAALAMAMGHVILKEFHLGEKKSAYFEDYCRRTSDMPLLVRLVRRGDALVPDRFVRASDFDGKLDQANNPDWKTIGIEEGSGRIIVPNGSIGFRWGEK…	0.0132199	0.00821442	0.0126919	0.00592426	0.022339	0.0114686	11.2381	0.42085	0.0209334	0.0414917	0.026347	0.0199627	0.00317646	0.00366048	0.00100287	0.00120603	0	0	0.00942526	0	0.00737781	0.0641342
nzgw530	d_Bacteria;p_Proteobacteria;c_Alphaproteobacteria;o_Rhodospirillales_B;f_Magnetospirillaceae;g_Magnetospirillum_A;s_Magnetospirillum_A sp900184795	2.24	86.84	20	0	0	66	4.883	narG	complete denitrification	NODE_8116_length_7427_cov_2.293047_1	QAVDPAWEARSDWNIYKGIAKRFSELSVGHLGVEQDLVLTPMMHDTPGELAQALDVKDWKAGEIEAIPGKTMPAMTIVERDYPNTYKRFTALGPLMKKLGNGGKGISWNTDDEVDALGELNRLVAEDGVTKGMPRLETDIDAAEAVLMLAPETNGHVAVKAWDALSKFTGRDHVHLALHREDEKIRFRDIQAQPRKIISSPTWSGLESEKVSYNAGYTNVHEMIPWRTLTGRQQFYQDHKWMLGFGEGLCVYRPPIDTKTIRPVIESKASGAKQVVLNWITPHQKWGIHSTYTDNLIMLTPSRGGPIVWLSEKDAAKADIEDNDWIEVFNANGAIAARAVVSKRVKEGMCMMYHAQEKIVNTPGAETTKLRGGIHNSVTRASVKPTHMIGGYAQQSYGF…	0.0132199	0.00821442	0.0126919	0.00592426	0.022339	0.0114686	11.2381	0.42085	0.0209334	0.0414917	0.026347	0.0199627	0.00317646	0.00366048	0.00100287	0.00120603	0	0	0.0134212	0	0	0.0456623
nzgw531	d_Bacteria;p_Proteobacteria;c_Alphaproteobacteria;o_Rickettsiales;f_;g_;s_	0.35	93.47	66.67	0	0	56	2.12082	narG	incomplete denitrification	NODE_5890_length_9096_cov_2.604680_4	MKREHAITVARQFAENAHKTHGRSMVIVGAGLNHWYHMDMIYRSIINMLVMCGCVGKSGGGWSHYVGQEKLRPQTGWVPLAFATDWNRPPRQMNSTSFFYAHTDQWRYEKLAMEEVLSPLEDGEEWKELSFIDCNSRSERMGWLPSAPQFETNPLQLGKAVAKSGKPAGDYVAAAVKSGKLKFSCDDPDSPVNWPRNMFVWRSNILGSSGKGHEYFLKHLLGTQHGVQGKDLGEEGGLLPKEVVWHDEAPEGKLDLLVTLDFRMSTTCMYSDIVLPTATWYEKHDLNTSDMHPFIHPLSAAVDPGWESRSDWEIYKGLAKKFSEICVGHLGVEKDVVVTPIQHDTANELAQAIDVLDWKKGECDPIPGKTMPSVTLVERDYPNTYKKFTSLGPLLAKLG…	0	0	0	0	0.00904595	0.00372441	0.0015407	0	0	0.00603137	0	0	0.796173	0.40955	12.0503	2.99814	0	0	0	0.0633415	0	0.0266006
nzgw531	d_Bacteria;p_Proteobacteria;c_Alphaproteobacteria;o_Rickettsiales;f_;g_;s_	0.35	93.47	66.67	0	0	56	2.12082	narG	incomplete denitrification	NODE_5890_length_9096_cov_2.604680_3	MSHFIDKLTFFKRERENFSDGHGVKTDESRGWEQGYRGRWQHDKIVRSTHGVNCTGSCSWKIYVKNGLVTWETQQTDYPRTRPDMPNHEPRGCARGASYSWYLYSANRLKYPLVRSRLLKAWRAAKVIAKDPVAAWESIVTNQETRASYQQVRGRGGFVRADWEEVNEIIAAANVYTAKKHGPDRIIGFSPIPAMSMVSYAAGSRYLSLIGGVCMSFYDWYCDLPPASPQTWGEQTDVPESADWYNSNFIIAWGSNVPQTRTPDAHFFTEARYKGTKTVAVTPDYSEVAKLCDLWMHPRQGTDAALAMAMGHVILTEWHVPGKSDYFDDYCRMYTDMPFLVRLVKKGDKLVPERMIRASDFKGSLKADNNTEWKPVVICGHEEKVKVPNGTIGSRWGQK…	0	0	0	0	0.00904595	0.00372441	0.0015407	0	0	0.00603137	0	0	0.796173	0.40955	12.0503	2.99814	0	0	0	0.0181847	0.0117135	0.012728
nzgw547	d_Bacteria;p_Proteobacteria;c_Gammaproteobacteria;o_Burkholderiales;f_Burkholderiaceae;g_;s_	3.55	87.96	50	0	0	66	4.18796	narG	incomplete denitrification	NODE_3570_length_20385_cov_5.350671_7	MSHFLDRLSHFSNPRESFSGDHGVTTGEDRTWEDAYRSRWQHDKIVRSTHGVNCTGSCSWKIYVKGGIVTWETQQTDYPRTRADLPNHEPRGCARGASYSWYLYSANRVKYPMVRARLLKHWRAALAVAKSPVDAWTAIVENNGARLEWQQQRGLGGMVRSTWDEVNQIIASANVYTAKKYGPDRIIGFSPIPAMSMISYAAGSRYLSLIGGVCMSFYDWYCDLPPSSPQVWGEQTDVPESADWYNSTFIIAWGSNVPQTRTPDAHFFTEVRYKGAKTVAITPDYAEVSKLADLWMHPKQGTDAAVAMAMGHVILKEFYFDKRSSYFDNYVRRYTDLPNLVMLDERTLPDGRKVLVPGRYVRSSDFNGKLGQANNAEWKTVALDENDKVVLPNGSIGFR…	13.2246	9.1342	0.736081	1.98449	0.00108729	0.00249412	0.000401239	0.00222427	0.00332322	0.0282731	0.00308211	0.00211344	0.00171785	0.00259823	0.00797269	0.000304373	0.0192694	0.102177	0.023023	0.067147	0.148979	0.281987
nzgw549	d_Bacteria;p_Proteobacteria;c_Gammaproteobacteria;o_Burkholderiales;f_Burkholderiaceae;g_Acidovorax_B;s_Acidovorax_B soli	0.38	92.62	0	0	0	65	3.70551	narG	complete denitrification	NODE_308_length_67447_cov_4.841280_9	MSHFLDRLTYFSQPRETFAQGHGQTNGEDRTWEDAYRDRWAHDKIVRSTHGVNCTGSCSWKIYVKGGIVTWETQQTDYPRTRPDLPNHEPRGCARGASYSWYLYSANRVKYPMVRGRLLKHWRAAIALAKSPVDAWASIVENNAARSEWQKQRGLGGFVRSTWDEVNQMIAAANVYTIKKHGPDRIIGFSPIPAMSMVSYAAGSRYLSLIGGVCMSFYDWYCDLPPSSPQVWGEQTDVPESADWYNSSYIIAWGSNVPQTRTPDAHFLTEVRYKGTKVVAITPDYSEVAKLGDLWMHPKQGTDAAVAMAMGHVILKEFYFKDGGKGRSTYFDDYARRYTDLPLLVVLKEKTLPDGRTVMVPDRYVRASDFPGQLDQSNNPDWKTVGYDELGQVTLPNGS…	18.1531	8.89165	0.0624981	0.00915408	0.0534388	0.01106	0.00667227	0.0011604	0.0212548	0.0487571	0.0224943	0.0140579	0.00171398	0.00115217	0.00505064	0.000843579	0	0.109303	0.00766221	0.014898	0.0287892	0.0156412
nzgw550	d_Bacteria;p_Proteobacteria;c_Gammaproteobacteria;o_Burkholderiales;f_Burkholderiaceae;g_Aquabacterium;s_	0	99.79	0	0	0	67	4.02622	narG	incomplete denitrification	NODE_49_length_186123_cov_8.669633_12	MSHFLDRLTFFSQAKEGFSDGHGVTTGEDRTWEDAYRSRWQHDKIVRSTHGTNCTGSCSWKIYVKGGIVTWETQQTDYPRTRPDLPNHEPRGCARGASYSWYLYSANRVKHPMVRGELLKHWRAARTVAKSPVDAWSALMASDDIRRSWQKQRGLGGFVRTTWDEVNEIIASANVHTIKQHGPDRIIGFSPIPAMSMVSYAAGSRYLSLIGGVCMSFYDWYCDLPPASPQVWGEQTDVPESADWYNSNFIIAWGSNVPQTRTPDAHFFTEVRYKGAKTVAVTPDYSEVAKLADIWMHPKQGTDAAVAMAMGHTILREFYVDKRSSYFDDYARRYTDLPMLVMLQEQDTPAGKALVPHRYLRASDLSGDASHNAEWKTLACDGEGRIVVPQGSIGFRWGA…	32.4845	3.26322	39.9706	1.29428	48.5797	2.43046	1.58747	0.133829	15.6019	32.9715	17.1396	13.6533	0.103532	0.0345785	0.108992	0.0070888	0	0.137582	0.0517761	0.0444136	0.0905937	0.0932586
nzgw554	d_Bacteria;p_Proteobacteria;c_Gammaproteobacteria;o_Burkholderiales;f_Burkholderiaceae;g_Polaromonas;s_	2.29	94.57	20	0	0	61	3.3223	narG	complete denitrification	NODE_1335_length_13522_cov_2.665323_8	MSHFLDRLSHFSNPREPFSGSHGMTTGEDRTWEDAYRNRWAHDKIVRSTHGVNCTGSCSWKIYVKGGIVTWETQQTDYPRTRWDMPNHEPRGCSRGASYSWYLYSANRVKYPMIRARLLKHWREARLTLPPVEAWAAVVQNDAKRRDYQSVRGLGGFVRSTWDEVNELIAASNVYTIKQHGADRIVGFSPIPAMSMISYASGSRYMSLIGGVNLSFYDWYCDLPPSSPQVWGEQTDVPESADWYNSSFIIAWGSNVPQTRTPDAHFFTEVRYKGTKTVAITPDYSEVAKLSDLWLHPKQGTDAAVAMAMGHVILKDFYFGGNGQPRSAYFDDYARRYTDLPMLVMLKEHTLENGSTCLVPDRYVRASDFADQLGQDNNPDWKTVALDAGGQVVVPQGAI…	0.700528	0.410714	0.261375	0.141303	1.18125	9.74476	0.109613	0.0284394	0.0674064	0.160447	0.0826737	0.0504338	0.0075495	0.0320954	0.0193904	0.011388	0	0.0217576	0.00152522	0.0148278	0	0.031135
nzgw558	d_Bacteria;p_Proteobacteria;c_Gammaproteobacteria;o_Burkholderiales;f_Burkholderiaceae;g_Rubrivivax;s_	1.8	71.72	33.33	0	0	68	4.97303	narG	incomplete denitrification	NODE_72489_length_3677_cov_3.239314_1	WYCDLPPASPQVWGEQTDVPESADWYNSTYLIAWGSNVPQTRTPDAHFFTEVRYKGAKTVAVTPDYSEVAKLADIWMHPKQGTDAALAMAMGHVALNEFYFRQRSPYFDDYARRYTDLPLLVMLKEQRLPDGRTTLVPDRYLRASDFNGRLGQGNNAEWKTVAFDTAGHAVLPNGSIGFRWGQDSEQGRADAGKWNLENKEARHGAEVRLKLSVLEDGPPQAHEVVGVGLPYFGGIATPHFTSNAQNGEVNFVKVPAVRLRLGKEGAHREALVATVFDLQVAQYGIDRGLGSGAKSYDDDAAYTPAWAESITGTPREQIITVARQFAENAHKTHGKSMIIIGAAMNHWYHADMNYRGVINLLMMCGCIGQSGGGWAHYVGQEKLRPQTGWTALAFALDW…	0.000893654	0	0.00033683	0	0.0331573	0.0434206	0.168771	0.0101813	1.52256	1.12647	4.03103	1.20475	0.000180642	0.00027322	0	0.000160034	0	0.0175189	0.00184213	0.0805891	0.0461428	0.0752085
nzgw561	d_Bacteria;p_Proteobacteria;c_Gammaproteobacteria;o_Burkholderiales;f_Gallionellaceae;g_39-52-133;s_	0.5	80.6	0	0	0	57	2.85467	narG	complete denitrification	NODE_993_length_29067_cov_4.269709_17	MSHFLDRLKFFTKTKETFSNDHGIVTNEDRQWEDAYRHRWQHDKVVRSTHGVNCTGGCSWKIFVKNGLVAFEMQQTDYPRTREDLPDHEPRGCQRGASFSWYLYSPQRIKYPLVRGRLLDLYRAERKSGKDPVEAWAAIQADPKKRDKYTAVRGLGGFVRADWEEAKEIVAAANVYTTKKYGPDRIFGFSPIPAMSQISYASGARYLSLIGGACGSFYDWYCDLPAASPQTWGEQTDVPESADWYNSTYIIVCGSSLPTTRTPDAHFVSEVRYKGAKVISMAPDYAEYCKASDLWMPVNPGSDTAAFMAMGHVALREYYIDKQDPYFQEYARKYTDLPILVMLRKQGDGYVSDRCLRASDLANNLGETNNPDWKTVVYDEKSKSYVVPNGSIGFRWGEE…	0.000467875	0.00404151	0.000529044	0.0353579	0.013768	0.00686566	0.0377742	0.0045381	0.00337771	0.00518856	0.00318159	0.000951996	0.0663922	0.000858271	19.6906	7.23157	0	0.0516192	0.0015508	0.00753824	0.403022	0.50124
nzgw566	d_Bacteria;p_Proteobacteria;c_Gammaproteobacteria;o_Burkholderiales;f_Hydrogenophilaceae;g_UBA3361;s_	0.66	99.13	0	0	0	63	3.63357	narG	complete DNRA; complete denitrification	NODE_343_length_46922_cov_11.522553_14	MSHFLDRLTYFTHPREPFSGDHGVMTIEDRKWEDAYRNRWRHDKVVRSTHGVNCTGGCSWKIFVKNGLVSFEMQQTDYPRTRDDLPNHEPRGCQRGASFSWYLYSPHRIKHPMIRGRLLDLYRAERKTGKDPVEAWAAIQADPAKRLKYTSVRGLGGFVRTNWDEITEIVAAANVHTINKWGPDRIYGFSPIPAMSMISYAAGSRYLSLIGAACGSFYDWYCDLPAASPQTWGEQTDVPEAADWYNSTYLIITGANLPMTRTPDAHFAIETRYKGTKIVSMAPDYAEYVKFADLWMPVKQGTDSAAFLAMGHVALREFYIDKQTPYFQEYARKYTDLPMQVVLREHEGGYVTDRNLRASDLGGMNETNNPEWKTIVWDEMSNAFVVPNGSVGFRWGEEG…	0.00716134	0.00402733	0.0020244	0	0.0492477	0.00904912	0.0135246	0.000413456	0.00269269	0.00661806	0.00459923	0.00141666	0.353935	0.0213473	2.62737	39.7501	0	0	0.0201765	0	0.481097	1.74782
nzgw577	d_Bacteria;p_Proteobacteria;c_Gammaproteobacteria;o_Burkholderiales;f_Sulfuricellaceae;g_Sulfuricella;s_	0.47	98.24	0	0	0	61	3.16369	narG	complete denitrification	NODE_13_length_288101_cov_24.934603_26	MSHFLDRLKFFDKIKETFSNDHGIVTNEDRQWEDVYRHRWQHDKVVRSTHGVNCTGGCSWKIFVKNGLVSFEMQQTDYPRTREDLPNHEPRGCQRGASFSWYLYSPHRVKHPLIRGRLLDLYRAERRSGKDPVDAWAAIQADEKKRKSYTAVRGLGGFVRANWDEVNEIIAAANVHTIKKWGPDRIFGFSPIPAMSMISYAAGSRYMSLIGGACGSFYDWYCDLPAASPQTWGEQTDVPEAADWYNSTYIIITGANLPMTRTPDAHFAAEVRYKGAKIISMAPDYAEFCKFSDLWMPIRQGTDAAAFLAMGHVALKEFYIDKQDPYFQKYARQYTDLPMQVLLRKLGDGYVSDRNLRASDFDGALGETNNPDWKTIVYDEKSKSFVAPNGSVGFRWGEE…	0.477441	0.312378	0.32086	0.0908939	1.27134	0.33793	0.867646	0.510328	0.629386	0.837614	0.39189	0.418052	1.22409	0.0578371	108.901	93.6879	0	0	0.0248128	0.00753824	1.72377	2.47982
nzgw588	d_Bacteria;p_Proteobacteria;c_Gammaproteobacteria;o_Pseudomonadales;f_Pseudomonadaceae;g_Pseudomonas_E;s_Pseudomonas_E fluorescens_AN	2.73	75.06	27.27	0	0	60	6.57937	narG	incomplete denitrification	NODE_163004_length_2505_cov_2.184983_2	MSHLLDQLRFFNRKQNEFSEGHGETRKESRDWENVYRSRWQYDKIVRSTHGVNCTGSCSWKIYVKNGLITWETQQTDYPRTRNDLPNHEPRGCPRGASYSWYLYSANRLKYPKIRKPLLKLWREARLTLPPVEAWASIVEDKVKADSYKSKRGMGGFIRSNWEEVNEIIAASNVYTIKQYGPDRIVGFSPIPAMSMVSYAAGSRYLSLIGGVCLSFYDWYCDLPPASPMVWGEQTDVPESADWYNSNYIIAWGSNVPQTRTPDAHFFTEVRYKGTKTVAITPDYSEVAKLTDLWLNPKQGTDAALAQAFNHVIFKEFHLDKPSAYFTDYAKRFTDLPVLVMLKPMTGFAPGAGFQPDRFLRASDLTGNLGQDNNPEWKTIALDESGELVSPQGSIGYRW…	0.722837	0.254601	1.0489	0.154601	4.81327	0.524096	3.85659	0.94853	3.57723	2.50973	2.88139	1.00783	1.45859	0.153628	6.32002	0.474425	0.0303181	0.361719	0.155763	0	0.045368	0.0369729
nzgw603	d_Bacteria;p_UBA10199;c_UBA10199;o_2-02-FULL-50-16;f_;g_;s_	0.05	91.37	0	0	0	52	3.20807	narG	incomplete denitrification	NODE_26_length_204787_cov_8.537441_145	MPEKKRNWIDDLVSPETRDWEEFYRNRWQYDKVVRSSHGVNCTGGCSWNIHVKDGIVTWEMQALDYPLLEKSLPAYEPRGCQRGISFSWYLYSPIRVKYPYIRGALLDLWQDMKAKYGDPVEAWKAIQDNPDLRERYQRARGKGGFRRIVWEEALELISAANIHTVKKYGPDRLTGFSPIPAMSMISYASGARFLQLMGGVCLSFYDWYCDLPPASPEIWGEQTDVAESADWFNSKFLAVMGANLNMTRTPDCHFAAEARHNGTKMVVFAPDFNQVAKYADQWIPIHAGQDGAFWMSVGHVILKEYHHEKKIPYFLEYTKRYTDCPFLVELVKKGNHYEPGKFLRANRLKKYEKTELGDWKFIVLDEKSGQPFCPKGSVGHRWQEKPGQWNLEWKDSVD…	1.88666	0.198973	0.901885	0.0286764	8.42009	1.74534	7.60355	0.697259	28.3349	31.5718	29.4236	12.8404	1.65799	0.0328224	0.0627928	0.00317115	0	0	0	0	0	0
nzgw74	d_Bacteria;p_Acidobacteriota;c_Blastocatellia;o_UBA7656;f_UBA7656;g_QHVH01;s_	4.44	90.5	0	0	0	56	7.96855	narG	incomplete denitrification	NODE_108_length_21876_cov_9.955137_7	MNWIKDLISPQTRSWEEFYRNRWQHDRVVRSTHGVNCTGGCSWDIYVKQGIVTWEMQALDYPLLKDGLPPYEPRGCQRGISYSWYLYSPIRVKYPYIRGALLDLWREAKEAHGDPVEAWESIVNNEESRGRYQRARGKGGFRRGSWEELEELIAASVISTIKRQGSDRVVGFSPIPAMSFLSYAAGARFLQLLGGVNLSFYDWYCDLPPASPEVWGEQTDVAESADWYNSKFLAVMGSNLNMTRTPDCHFAAESRHNGTKMVVLAPDFNQVAKYADQWIPLNAGQDGPFWMAVNHVILKEFHHEKKTPYFLQYVRQYTDSPYLVQLDKKGEAYNAGRLLRANSLTRYSGEDNGEWKFAVFDSISNEPRMPGGSVGHRWSAKQGKWNLELKDPTDGSVID…	0.00372752	0.0002322	0.00713282	0.00201209	0.0385193	0.0119214	0.203878	0.0184746	1.52714	238.579	0.688605	0.268568	0.0132148	0.00512833	0.00922274	0.000847232	0	0	0.00963575	0.0234191	0.00502838	0.0163916
nzgw91	d_Bacteria;p_Actinobacteriota;c_Actinobacteria;o_Actinomycetales;f_Micrococcaceae;g_Pseudarthrobacter_A;s_	0.24	98.65	50	0	0	65	4.22749	narG	incomplete denitrification	NODE_727_length_43861_cov_6.599817_31	MAAGPNAGLDGPASDAMLKLGRFFTKWDQTDDGRAVFREGGRQGDIFYRDRWSHDKVVRSTHGVNCTGSCSWKVYVKDGIITWESQQTDYPSVGPDSPEYEPRGCPRGAAFSWYTYSPTRVRFPYARGVLVEMYREAKARLGDPVLAFAEIAADPERRRRYQQARGKGGLVRVSWQEAIEIAAAAHVNTIKTYGPDRCAGFSPIPAMSMVSHAVGTRFIQLIGGVMTSFYDWYADLPVASPQVFGDQTDVPESGDWWDARYLMMWGSNVPVTRTPDAHWMAEVRYRGTKVVTVSPDYADNTKFADEWLPAQAGTDAALAMAMGHVMLKEFFVDREVPFFTDYVKQYTDLPFLVRLVRNDDGALTPSKFLTARDIPAESGAEDAAFRTVLFDKKAGRPAV…	24.6932	16.5392	0.193437	0.100865	0.0258275	0.0281034	0.105941	0.241583	0.0427395	0.0861021	0.212597	0.0689846	0.0185195	0.00166164	0.00485597	0.000834237	0	0.0671723	0	0.0152593	0	0
nzgw96	d_Bacteria;p_Actinobacteriota;c_Actinobacteria;o_Mycobacteriales;f_Mycobacteriaceae;g_Nocardia;s_Nocardia salmonicida	2.97	87.27	17.65	0	0	67	7.35586	narG	incomplete denitrification	NODE_6345_length_14158_cov_4.181805_7	MVNSRTQGPSPADFGDTLLNLGKYFQRGEVSPDNRSVYKVGGRDADEFYRDRWSHDKVVRSTHGVNCTGSCSWKIYVKDGVITWESQQTDYPSVGSDKPEYEPRGCPRGASFSWYTYSPARVRYPYVRGTLLDLYRKAKAELKDPVLAWESIVEDPVKAKAYKTARGKGGFVRAEWWEAAEIAAAAHVYTIKQYGPDRVAGFSPIPAMSMVSHATGARFVSLIGGYMLSFYDWYADLPVASPQVFGDQTDVPESADWFDAGYLIMWGSNVPVTRTPDAHYMTEARYRGQKVVVVSPDYADNTKFADEWVAARPGTDAALAMSMGHVVLKEFFIEKQTPMFTDYIKSFTDLPYLICLDEAADQDGALPGKFLTAADLGHTGESVEHKPVLLDQAGNPVVP…	9.17045	1.13441	3.92071	0.575901	0.158803	0.648401	0.192717	0.244723	0.0250875	0.279282	0.0626449	0.0445878	0.00833022	0.00119994	0.0116159	0.000351422	0	0.0223908	0	0	0	0.00534019
nzgw100	d_Bacteria;p_Actinobacteriota;c_Actinobacteria;o_Mycobacteriales;f_Pseudonocardiaceae;g_GCA-003244245;s_	1.65	94.66	0	0	0	66	4.92535	narH	incomplete denitrification	NODE_11_length_381393_cov_22.875789_173	MKLMAQLAMVMNLDKCIGCHTCSVTCKQAWTNRSGVEYAWFNNVETRPGQGYPRQYQDQQRWKGGWTLTKRGRLTLRSGSRFKRLLNIFANPDLPEVADYYEPWTYDYDNLLSAPQMDTTPVARPISLITGEDTKITWGANWDDDLGGGPEQIGRDPVLAKVSDKVKLEFQQTFMFYLPRICEHCLNPSCAASCPSGAIYKRSEDGIVLVDQDKCRGWRQCVTGCPYKKIYFNHKTGKAEKCTFCYPRVEVGIPTVCAETCVGRLRYIGVVFYDADAVLAAASVRDDKDLYPSQLGVFLNPHDPRVVAEAERAGISQEWIDAAQASPIYKLIVDYQVALPLHPEYRTMPMVWYIPPLSPMVDALSSTGHDGEDPGNLFGAIDALRIPVEYLAELFTAGD…	1.14525	0.128636	91.0752	2.92665	0.011096	0.030588	0.0420245	0.119117	0.00844416	0.556813	0.017589	0.00897804	0.00775049	0.00125599	0.000305873	0.000367836	0	0	0	0	0	0
nzgw101	d_Bacteria;p_Actinobacteriota;c_Actinobacteria;o_Nanopelagicales;f_Nanopelagicaceae;g_;s_	2.11	77.05	90	0	0	51	2.30521	narH	incomplete denitrification	NODE_508_length_38706_cov_5.020837_29	MKVMAQMGMVMNLDKCIGCHTCSVTCKQAWTNRTGLEYAWFNNVETRPGQGYPKQYEDQEKAKGGWIRTKGGRLRLKGGSKARRLLSIFSNPRMLNIKDYYEPWTYEYDNLITAPLGQQTPVARPKSLLTGKPMKIEWSANWDDDLGGGPSNIEKDPILQKLAEDVTTKVKLEFEQTFMFYLPRICEHCLNPACVAACPSGAIYKRAEDGIVLVDQQQCKGWRMCVSACPYKKIYFNHKTGKAEKCTFCYPRLEIGQPTVCAETCVGRLRYLGLFLYDADRVLEAASTENDQDLYEAQMDIILDPHDPVVLEAARADGIPEDWLVAAQKSPVYKLAKVYRIALPLHPEYRTMPMVWYVPPLSPIVDVLTETGHDGEEAGNLFGAIEALRIPLEYLAEMF…	0.012522	0.00676032	0.00876515	0.0354058	0.466893	15.2938	0.0439185	0.0793178	0.0129142	0.747221	0.0137863	0.0117283	0.00650875	0.0114852	0	0.000320344	0	0	0	0	0	0
nzgw116	d_Bacteria;p_Bacteroidota;c_Bacteroidia;o_AKYH767;f_2-12-FULL-35-15;g_;s_	1.9	94.29	20	0	0	36	4.27164	narH	incomplete denitrification	NODE_24101_length_7912_cov_4.827237_2	MDVRSQVSMVFHLDKCIGCHTCSIACKNIWTDRKGAEYMWWNNVETKPGTGYPTKWENQDIYKGGWEKNGDSVSLKGAGKFKGLKNIFHNPHLPVLDDYYEPWTYKYQDLFTAPEGDDQPTARPVSLVTGEHMDIQAGPNWDDDMGGSVDYARQDVNLDKLTPAEQEAMFQLERMTFHYLPRICNHCLNPACVASCPSGALYKRGEDGIVLINQERCRAWRMCVTACPYKKSYYNWNTGKSEKCVLCYPRLESGQAPACFHSCVGRIRYLGVMLYDADRIEAAASAPDDQLVNAQLDIYLDPFDPEVIKQARLNGVADSTITAAQNSPVYKFVKIWKLALPLHPEFRTLPNLFYVPALLPTMANVANGVYNSTSKSLWNGVESNRLPMKYLASLFTAGN…	0	0	0.000893904	0.00113796	0.0148345	0.000773375	0.00335923	0.000365135	0	0	0.000358387	0.000536183	10.617	0.545995	1.26045	0.0831015	0	0	0.105479	0.0189897	0.0366961	0
nzgw129	d_Bacteria;p_Bacteroidota;c_Bacteroidia;o_AKYH767-A;f_;g_;s_	1.11	92.14	0	0	0	45	3.04387	narH	incomplete denitrification	NODE_691_length_21670_cov_4.138707_2	MDVRSQVSMVFHLDKCIGCHTCSIACKNVWTDRKGAEYMWWNNVETKPGTGYPTKWENQDIYKGGWEKNGNSVSLKGAGKLRGLKNIFHNPHLPVLDDYYEPWTYKYEDLFTAPEGDDQPTARPVSLVTGEHMDVQAGPNWDDDLGGSIDYARQDVNFKDLSPAEQEVMFQLERMTFFYLPRICNHCLNPACVASCPSGALYKRGEDGVVLINQQVCRAWRMCVTACPYKKSYYNWHTGKSEKCILCYPRLESGQAPACMHQCVGRIRYLGVMLYDADKIHEVASTEKESDLVDAQLGIYLDPFDPEVIKAAKKNGIADSTIVAAQKSPVYKFVKEWKIALPLHPEFRTIPNLFYVPALMPGMATVQDGVYEESNPQFLWGGIDNNRMPVKYLSSLFSA…	0.000381484	0	0	0	0.00146423	0.000746393	0	0	0	0	0.000172942	0.000517476	17.864	0.553888	0.59256	0.0528761	0	0	0.0311279	0.0189136	0.012183	0
nzgw160	d_Bacteria;p_Bacteroidota;c_UBA10030;o_UBA10030;f_UBA10030;g_;s_	3.83	71.53	38.46	0	0	53	3.294	narH	incomplete DNRA; incomplete denitrification	NODE_92385_length_2364_cov_2.310299_1	YKYDELFNAPEGADQPTARPVSMVTGDYINVEAGPNWDDDLGGSRVYAENDPNLNGLTPDQRAQISAVERLVFFYFPRICNHCLNPSCVASCPSGALYKRGEDGIVLIDQKRCRGWRQCVAACPYKKTFFNWNTGKSEKCVLCYPRLETGQAPACFHSCVGRIRYLGVLLYDADRLEEVAKLPEDQLIDGHRSLVLNPNDPAVIEAARKNGIHDSVIESAKESPVYKFVKEWKIALPPHIEFRTMPMLFYVPPLSPVMANRNDDTVTSVSSEFFHDIEESRVPLQFLANLFGAGHQGKLVYALKKQKAVRVYRRAKTVGDVDIATAEKILREADCTMEEAEAIYKLTSLCTFEDRFVIPPMHREEAIEMMRDPQEHKTQVGFGFMDVPERGL*	7.6021	1.16009	0.271137	0.749917	0.000564987	0.000864008	0.00187645	0.00142774	0.00358651	0.0881487	0.00380367	0.0119804	0	0.00283523	0	0.000474482	0	0	0	0	0	0
nzgw164	d_Bacteria;p_Bdellovibrionota;c_Bacteriovoracia;o_Bacteriovoracales;f_Bacteriovoracaceae;g_GWA2-49-15;s_	1.79	82.73	0	0	0	44	4.69984	narH	incomplete denitrification	NODE_45008_length_4454_cov_2.419802_1	MDIRSQIAMVFHLDKCIGCHTCSIACKNIWTDRKGAEYMWWNNVETKPGTGYPMKWEDQDIYQGGWVLKHKEIALRSAGKISGMKNIFHNPNLPGLDDYYEPWTYKYSNLFDAPEGDDQPVAHTISLVTGKPIDVKAGPNWDDDLGGSMDYARNDPNMKSLSPEEKKIMFQLEKMSMFYLPRMCNHCLNPACVASCPSGALYKRGEDGVVLINQNKCRAWRMCVSGCPYKKSYYNWNSGKSEKCILCYPRLETGQAPACMHSCVGRIRYLGVMLYDADRIKEMASCGEQELIDQQLDLYLDPSEPSIIEAAKRNGIADSIIESAQKSPVYKFIKEWKIALPLHPEYRTLPNLFYVPPLLPAMGAVNDAIYDSTTESLFGDVDDMRLPIKYLASLFSAGD…	6.95115	0.379023	3.50292	0.0333384	0	0.000267343	0	0.000126221	0	0	0.000247777	0	0.00281727	0.000751958	0.00219751	0	0	0	0	0	0	0
nzgw164	d_Bacteria;p_Bdellovibrionota;c_Bacteriovoracia;o_Bacteriovoracales;f_Bacteriovoracaceae;g_GWA2-49-15;s_	1.79	82.73	0	0	0	44	4.69984	narH	incomplete denitrification	NODE_85871_length_3162_cov_3.008550_2	MIKVRSQISMVFHLDKCIGCHTCSVACKNIWTDRKGAEYMWWNNVETKPGTGFPTQWENQEKYKGGWQLGEDGKLSLRSTGKGQGLANIFHAPAMPTMDDYYEPFTYRYGDLFNAPAGKDQPTARPVSMVTGETIDIQSGPNWDDDLSGSPIYAANDPNLSSLTDGERKALFEIERMVFFYIPRMCNHCVNPACVAACPSGALYKRGEDGIVLVNQEKCRGWRHCVPACPYKKVYYNWGNGKSEKCLLCFPRVETGQAPACFHSCVGRIRYLGVLLYNAEGIENAAKCSEQDLVEKQRELILDPNDPEVIEAARASGIPDDVITAAKRSPVYRFVKEWRMALPLHPEYRTMPMLFYVPPLLPVVGRIENGNYESTITEEFFGSLKEARVPIKYLAKLFS…	6.95115	0.379023	3.50292	0.0333384	0	0.000267343	0	0.000126221	0	0	0.000247777	0	0.00281727	0.000751958	0.00219751	0	0	0	0	0	0	0
nzgw190	d_Bacteria;p_Cyanobacteria;c_Vampirovibrionia;o_Caenarcaniphilales;f_2-02-FULL-35-15;g_2-02-FULL-35-15;s_	3.42	83.56	0	0	0	32	2.56684	narH	incomplete denitrification	NODE_2974_length_13767_cov_2.653158_6	MNIRAHVSVVFHLDKCIGCHTCSVACKNIWTDREGSEYMWWNNVETKPGTGFPTQWEDQENYKGGWVLENDELKLKCQKSKLQGLLNLFYNPNMPGLEDYYEPWTYKYEDLFNAGPSDDQPTAVPISKITGEQINIESGPNWDDDLGGSNLYAKNDPNLENLSQEEKDLMLEIENIAMMYLPRICNHCANPSCVAACPSGAIYKRGEDGIVLINQDKCKGWRACISACPYKKIYYNWKTGKSEKCILCYPRLETGQPPACFHACVGRIRYLGVLLYDADRMPEAMKVADHSLVESQRSIFLDPHDPKIIEAAKANGISDEFIDAAQNSPVYKYVVEWKLALPLHIEYRTSPMLFYVPPLLPVMGKMDNGIYEHAKEAFFTSIEKARFSTKYLAGLLSAG…	0.530051	0.0241975	0.586678	0.0341869	1.15124	0.189208	0.88809	0.0369026	4.42184	3.58195	7.54558	2.43094	0.0815397	0	0.00326461	0	0	0	0.0077976	0	0	0
nzgw191	d_Bacteria;p_Cyanobacteria;c_Vampirovibrionia;o_Caenarcaniphilales;f_2-02-FULL-35-15;g_2-02-FULL-35-15;s_	2.56	83.25	33.33	0	0	33	2.44079	narH	incomplete denitrification	NODE_399_length_41269_cov_3.338923_16	MDVRAHISMVFHLDKCIGCHTCSVSCKNVWTDREGTEYMWWNNVETKPGTGYPIKWEDQENYNGGWELDKKGELKLKKADNKLESLLQLFYDPNMPGLDDYYEPWTYKYEDLFNAPLSDDQPTAIPISKITGEPIEINAGPNWDDDLGGSNLYAKNDPNLEGLSQEEKDLMMEVENISMMYLPRICNHCVNPSCVAACPSGALYKRGEDGIVLVNENKCRGWRACVVACPYKKMYYNWKTGKAEKCILCYPRLETGQPPSCFQSCVGRIRYLGVLLYDADQIPDAMKVPNHSLVESQRKIILDPYDPKIIEAAKANGISDEFIYAACNSPVYKYVVKWKLALPLHPEWRTSPMLFYVPPLLPVLGKVVNGLYDHSAREFFTSLDNARFSVRYLAKLFSA…	0.000518825	0	0.00234662	0	16.1999	1.86069	21.0474	1.13849	0.00515011	0	0.0068209	0.00140755	0.00346087	0	0.000695333	0	0	0	0	0	0	0
nzgw193	d_Bacteria;p_Cyanobacteria;c_Vampirovibrionia;o_Caenarcaniphilales;f_2-02-FULL-35-15;g_2-02-FULL-35-15;s_	0.85	94.02	0	0	0	32	2.96962	narH	incomplete denitrification	NODE_215_length_63731_cov_15.495362_23	MDVRAHVSMVFHLDKCIGCHTCSVACKNIWTGREGTEYMWWNNVETKPGTGFPTQWEDQDKYKGGWEFEGEVLKLKSQKNKLQGFVNLFYNPNMPGLDDYYEPWTYKYEDLFNAPLGDDQPTAVPISKITGEEISIESGPNWDDDLGGSNLYAKNDPNLEAMTQEERDLMFEVENIAMMYLPRICNHCANPSCVASCPSGALYKRGEDGIVLINQDKCRGWRACIAACPYKKIYYNWKTGKSEKCILCYPRLETGQAPACFHSCVGRIRYMGVLLYDADRIPDAMKVPEHSLVESQRSIILNPHDPKVVEAAKRNGISDEFIDAAQNSPVYKYVVEWKLALPLHIEYRTMPMLFYVPPLLPIQGKVENGMYEHDPEKFFTSLDKARLSVSYLARLFSAN…	1.77775	0.115744	1.75037	0.0240578	72.0578	6.63589	13.137	0.580642	2.82989	2.28803	3.07842	1.08222	0.0107177	0.000352399	0	0	0	0	0	0	0	0
nzgw195	d_Bacteria;p_Cyanobacteria;c_Vampirovibrionia;o_Obscuribacterales;f_Obscuribacteraceae;g_;s_	2.28	94.7	0	0	0	54	5.14392	narH	incomplete denitrification; nitrite oxidation/reduction	NODE_11635_length_9766_cov_3.258787_1	GDLQPKIGGKLKVLSNIFANPSLPQLDDYAEPVDFTYEGLQSTRQTGVVPTARPVSRVTEERIEKIEDGPNWEDDLGGEFAKRSKDVNLQNLQRDLLQQFENTFMLYLPRLCEHCLNPTCVAACPSGAIYKREEDGIVLIDQDKCRGWRMCISGCPYKKIFYNWRTGKSEKCIFCYPRIETGLPTLCAESCVGRIRYIGVILYDADRIKEAASVKSEKDLYEAQLKVFLDPNDDEVLTGARKEGIPESWLEAAKKSPVYKMAIDWKIAFPLHPEYRTLPMVWYVPPLSPLQASAENGLLDMDGLIPDVRSMRIPIQYLANLLTAGDQEPVILALERMLAMRAYMRRKTLDTTPDEEILRQVALSARQVEAMYHLLSIANYEDRFVIPTRDPSSHFEEFL…	7.66495	0.421475	4.1556	0.0407704	0	0	0.000307417	0.000100245	0	0.00481377	0	0	0.00171101	0.000199068	0	0	0	0	0	0	0	0
nzgw195	d_Bacteria;p_Cyanobacteria;c_Vampirovibrionia;o_Obscuribacterales;f_Obscuribacteraceae;g_;s_	2.28	94.7	0	0	0	54	5.14392	narH	incomplete denitrification; nitrite oxidation/reduction	NODE_10763_length_10244_cov_2.732984_5	MDIRAQVAMVFHLDKCIGCHTCSVSCKNVWTDRPGAEYMWWNNVETKPGTGYPTLWEDQGHYKGGWKVNGNGSGNGNGKKLSLRSQNKLDAFIKLFYNPNQPGLEDYYEPWTYKYQDLFDAPAGDDQPTAIAISQVTGEPMAIEAGPNWDDDLSGTTLYAENDVNLEGLSDEERDQLFEIQRVSMFYLPRICNHCANPSCVASCPSGALYKRGEDGIVLINQEVCKGWRACVAACPYKKIYYNWKTGKSEKCILCYPKLETGQIPNCFHSCVGRIRYLGVLLYDADRVADAMTVNDRALVESQRSILCDPYDPKVVELAKANGISDEFIDAAQKSPVYKYVMKWKLALPLHIEYRTMPMLFYVPPLLPVMGKLDNGRYENIMDGFFTSLEQSRLPMKYL…	7.66495	0.421475	4.1556	0.0407704	0	0	0.000307417	0.000100245	0	0.00481377	0	0	0.00171101	0.000199068	0	0	0	0	0	0	0	0
nzgw216	d_Bacteria;p_FCPU426;c_Palsa-1180;o_Palsa-1180;f_Palsa-1180;g_PALSA-1180;s_	2.25	96.63	50	0	0	50	2.94969	narH	incomplete denitrification	NODE_202_length_37699_cov_3.545718_31	MDVRAQVSMVFHLDKCIGCHTCSVACKNVWTDRAGAEYMWWNNVETKPGTGYPSRWEDQNNYQGGWEVTDGRELKLKSQNKASAFFKMLFNPPQPTMKDYYEPWSYKYDDLFSSPLGDDQPTAVPISQITGEPIDIKSGPNWDDDLSGSPVHAENDVNLDELSEEERNALFEVERISMMYLPRICNHCANPSCVASCPSGALYKRGEDGIVLVNQDKCRGWRACVTACPYKKVYYNWKTGKSEKCILCYPRLETGQAPACFHSCVGRIRYLGVLLYDAERVTEAMKAPAQSLVEAQRSALLDPNDPEVQAAARANGVSEEFLHAAIHSPVYKYVMEWKLALPLHVEFRTMPMLFYVPPLLPVMGKNDASLYEPTGEGFFTALENARMPIKFLSKLFSAG…	0	0	0	0.000400576	0.0123428	0.0047188	0.00105111	0.000856883	0.000334834	0.0123443	0.00201851	0	0.796754	10.322	0.0298367	0.0185384	0	0	0	0.0568547	0	0
nzgw249	d_Bacteria;p_Myxococcota;c_Myxococcia;o_Myxococcales;f_Myxococcaceae;g_;s_	2.55	80.65	44.44	0	0	69	7.21156	narH	incomplete denitrification	NODE_27674_length_7470_cov_2.123690_4	MDVRSQVSMVFHLDKCIGCHTCSIACKNVWTDRKGAEYMWWNNVETKPGTGYPTAWEDQSQYSGGWEVKDGKPHLRASGRYRGLTNIFHNPKLPVIDDYYEPWTYRYEDLFTAPAGDDQPTARAVSMITGEPIEITSGPNWDDDLSGSPLYAANDPNLTALTPAQREQIFEIERLVFFYLPRICNHCSNPACVASCPSGALYKRGEDGVVVLNQARCRSWRHCVSACPYKKTYFNWAAGKSEKCILCFPRLETGQAPACFHSCVGRIRYLGVLLYDADQIEATASLPDDQLVDAQRKMILDPFDPEVIRAAKENGIHDTVIESAQASPVYKFVKRWGIALPLHIEFRTLPMLFYVPPLLPIIGNGKGDAYDATSPNLFGTLDSARLPIEYLARLFSAGN…	0	0	0	0	0.0030151	0	0	8.37281e-05	0	0.00201031	0.000493084	0	5.98857	0.337193	0.543967	0.0417798	0	0	0.0156266	0.284845	0.0366961	0.106331
nzgw271	d_Bacteria;p_Nitrospirota;c_Nitrospiria;o_9FT-COMBO-42-15;f_9FT-COMBO-42-15;g_9FT-COMBO-42-15;s_	2.98	94.66	40	0	0	40	3.07654	narH	complete DNRA; complete denitrification	NODE_2324_length_18117_cov_4.723439_14	MVMDIRAQLSMSFNLDKCIGCHTCSISCKNIWTTRQGAEYMWWNNVETKPGAGYPLTWEDQERYRGGWEVADGNLRLKLIKGNKLRTLASIFFQPNLPTIDDYYEPFTYDYQNLFNAPAGDDQPVARPKSLITGDFMEKIALGPNWDDDFGGSPLYGSNDPNLKGLSESQKEMLTKFHKLFYFYVPRICNHCLNPACVAACPSGAIYKRGEDGIVLIDQDTCRAWRFCVSACPYKKPYYNWATGKSEKCIFCYPRTETGQPNACAHACVGRIRTVGVLMYDAERIQEIAKLPDEKLVDGMRDIVLDPNDPAVVEAAKKAGIDENWIAAAQNSPAYNFFKKWRISFPHHPEFRTLPMNTYIPPLSPILHQVKADRGGLFDPEADDFFNEIDKMRIPVKFL…	0	0	0.000407561	0	0.54139	0.0867414	0.00204211	0.000499432	0.0188652	0.0159885	0.019608	0.0102675	1.39298	0.0340512	13.3083	0.442078	0	0	0	0	0.0239343	0.0260072
nzgw336	d_Bacteria;p_Omnitrophota;c_Omnitrophia;o_Omnitrophales;f_UBA2337;g_XYB12-FULL-50-7;s_	0	78.33	0	0	0	53	1.91122	narH	incomplete denitrification	NODE_8224_length_12287_cov_10.804455_3	MDIRSQISMVFHLDKCIGCHTCSIACKNIWTDRKGAEYMWWNNVETKPGTGYPSKWEDQAIYKGGWRKKKQDGIELKGAGKQKGLLNIFHNPHMPTIDDYYEPFTYKYLDLIESPAGGMPPTARPVSLITGKPIDIKMGPNWDDDLSGTPDFARQDPNLKSLTSAEAEAMFQLEKMALFYLPRICNHCLNPACVASCPSGAIYKRGEDGMVLINQDVCRAWRMCVTACPYKKSYYNWNAGKSEKCILCYPRIEAGLAPACMHSCVGRIRYLGVVLYDADKILETASCPEHALVEAHLGALVDPHSPEIIRAAKSNGIADSTLKAAQNSPAYKFVKTWGLALPLHPEYRTLPMLFYVPPLLPVMASVVQSRDERQKKKLHPISKVWDDKWLYDTSIDDIW…	0	0	0.000817187	0	0.0554783	0.011312	0.00102365	0.000333798	0.00130434	0	0.00131052	0.0014705	9.36954	0.454724	0.254734	0.0450381	0	0	0	0	0	0
nzgw522	d_Bacteria;p_Proteobacteria;c_Alphaproteobacteria;o_Elsterales;f_URHD0088;g_;s_	3.45	81.03	0	0	0	66	4.12176	narH	incomplete denitrification	NODE_1023_length_36527_cov_5.194556_31	MKVRAQIAMVLNLDKCIGCHTCSVTCKNVWTSREGVEYAWFNNVETKPGIGYPKNWEDQDKWRGGWRRTASGRIQPRIGGKWRVLANIFANPQMPEIDDYYEPFTFDYEHLQSAPESQAMPVARPVSLITGQRMEKIEWGPNWEEILGTEFAKRSKDKNFDNVQKEIYGQFENTFMFYLPRLCEHCLNPSCVASCPSGSIYKREEDGVVLIDQDKCRGWRMCVSACPYKKIYYNWQSGKAEKCTFCYPRIEAGEPTVCSETCVGRIRYLGVLLYDADRIEEAASVQNEKDLYPAQLGIFLNPYDPAVIEQALKDGVPQAWLDAAQRSPAYKMAIDWKVAFPLHPEFRTLPMVWYVPPLSPIQAAADAGKVGFDGALPDVRKLRIPVRYLANLLTAGDEE…	14.2547	6.91989	9.05048	21.2713	0.439377	0.574006	0.281311	1.42827	0.423649	17.4118	0.581622	0.945898	0.0163114	0.0258184	0.000419175	0.00016803	0	0	0	0.0373039	0	0.0783299
nzgw523	d_Bacteria;p_Proteobacteria;c_Alphaproteobacteria;o_Micavibrionales;f_UBA2020;g_UBA2020;s_	2.54	77.72	11.11	0	0	56	2.32614	narH	incomplete denitrification	NODE_61154_length_4918_cov_2.530540_3	MKVRAQIGMVLNLDKCIGCHTCSVTCKNVWTSREGMEYVWFNNVETKPGVGYPKEWENQDKWNGGWQRKANGKIEPRIGGRWRLLAKIFGNPDLPEIDDYYEPFTFDYDHLQNAPESKTTPVARPRSLISGERMEKINWGPNWEEILGTEFVHRKKDKNFDGIEKEIYGQFENTFMMYLPRLCEHCLNPTCVAACPSGSIYKREEDGIVLVDQDKCRGWRMCISGCPYKKIYYNWKSG	0.00408275	0	0.00131901	0	0.00223866	0.00798812	0.00165225	0	0.00052633	0	0.00026441	0.000395585	0.0233438	0.00106992	1.75565	4.92761	0	0.0387918	0	0.039655	0	0
nzgw528	d_Bacteria;p_Proteobacteria;c_Alphaproteobacteria;o_Rhizobiales;f_Xanthobacteraceae;g_Palsa-892;s_	2.74	82.84	33.33	0	0	66	3.13499	narH	incomplete denitrification	NODE_2201_length_21342_cov_4.666839_13	MKIRAQIAMVLNLDKCIGCHTCSVTCKNVWTNREGMEYAWFNNVETKPGIGYPKDWENQDRWNGGWRRKRNGKLEPKIGAKWRVLANIFANPDLPEIDDYYEPFTFDYEHLQKAPELSAFPTARPRSLITGERMEKIEWGPNWEEILGGEFEKRKQDYNFEGVQKEIYGQFENTFMMYLPRLCEHCLNPACVAACPSGAIYKREEDGIVLIDQDKCRGWRMCVSGCPYKKIYYNWSSGKSEKCIFCYPRIEAGQPTVCSETCVGRIRYLGVVLYDADRIEQAASVAAERDLYEAQLDVFLDPNDPAVVARARADGVPENWLEAAKRSPIWKMAMEWKVAFPLHPEYRTLPMVWYVPPLSPIQSAAEAGKIGHDREMPDVRSLRIPLKYLANLLTAGKED…	0.00162075	0.000218751	0.000916321	0	0.200104	0.199778	0.0625565	0.0413592	0.00548466	0.30555	0.00220425	0.00109926	1.97209	9.48049	2.72006	1.69442	0	0.01821	0.0153184	0.148921	0.0239815	0.416935
nzgw531	d_Bacteria;p_Proteobacteria;c_Alphaproteobacteria;o_Rickettsiales;f_;g_;s_	0.35	93.47	66.67	0	0	56	2.12082	narH	incomplete denitrification	NODE_5890_length_9096_cov_2.604680_5	MKIRAQIGMVLNLDKCIGCHTCSVTCKNVWTSRRGVEYAWFNNVETKPGVGYPKDWENQDRWKGGWERKKNGKIQPKQGGRWRTLANIFANPSMPSIDDYYEPFTFDYEHLQKSPEAKTMPTAQPVSVITGKKMEKIVGGPNWEEILGGEFEHRSKDYNFENVQKEMYGQFENTFMMYLPRLCEHCLNPACVAACPSGAIYKREEDGIVLIDQDKCRGWRMCVSACPYKKIYFNWESGKSEKCTFCYPRIEAGEPTVCSETCVGRIRYLGVLLYDADKIEAAASVEDVENLYHAQLEMFLDPNDPEVIKAAKAEGIPDSWLEAAKKSPVYKMAMEWKIAFPLHPEYRTLPMVWYIPPLSPIQNAAESGDMGMNGMIPDVSSLRIPLKYLANLLTAGEEK…	0	0	0	0	0.00904595	0.00372441	0.0015407	0	0	0.00603137	0	0	0.796173	0.40955	12.0503	2.99814	0.0159632	0	0	0.037084	0	0
nzgw538	d_Bacteria;p_Proteobacteria;c_Alphaproteobacteria;o_Sphingomonadales;f_Sphingomonadaceae;g_Sphingomonas_A;s_	1.15	94.91	50	0	0	64	2.56134	narH	incomplete denitrification	NODE_1683_length_26250_cov_4.646408_2	MKVRAQIAMVLNLDKCIGCHTCSITCKNVWTNREGVEYAWFNNVETKPGIGYPKDWENQERWKGGWIRKKNGKIQPRQGAKWRILSKIFANPHLPEIDDFYEPYTFEYDWLQAAPELQAQPTARPISLVTGEKLNKIEWSGNWEDMLGGEFEKRSHDSNFNGIEKEIYGQFEKTFMMYLPRLCEHCLNPTCLASCPSGAIYKRAEDGIVLIDQEKCRGWRMCVSGCPYKKIYYNWSTGKSEKCIFCYPRIEVGQPTVCSETCVGRIRYLGVVLYDADKIEAAASVEDPKDFYPAQLSVFLDPLDVAVQEAARAEGITDQWLEAATRSPVYKMAMEWKIAFPLHPEYRTLPMVWYVPPLSPIQSAAEAGKISALDGMPDVRSLRIPLKYLANLLTAGDEE…	15.3601	3.05538	0.253704	0.0802676	0.0596641	0.0357219	0.049228	0.0973319	0.0944876	0.156121	0.088752	0.0734031	0.00533576	0.00242109	0.0041273	0.000472703	0	0	0	0	0.0358309	0.0389341
nzgw547	d_Bacteria;p_Proteobacteria;c_Gammaproteobacteria;o_Burkholderiales;f_Burkholderiaceae;g_;s_	3.55	87.96	50	0	0	66	4.18796	narH	incomplete denitrification	NODE_3570_length_20385_cov_5.350671_6	MKVRAQIGMVLNLDKCIGCHTCSVTCKNVWTSRKGMEYAWFNNVETKPGIGYPKEWENQDKWNGGWIRNADGSIEPRQGGKWKLLMRIFSNPNLPQIDDYYEPFTFDYDHLQSAPETKAAPTARPRSLITGQRMEKIEWGPNWEEILGGEFSKRSKDANLANFDSVQKEMVGQFENTFMMYLPRLCEHCLNPACVASCPSGSIYKREDDGIVLIDQDKCRGWRMCVSGCPYKKIYYNWQTGKAEKCIFCYPRIEAGQPTVCSETCVGRIRYLGVVLYDADRIQEAASVENDKDLYQAQLDIFLDPNDPKVIEQARKDGIPEAWLEGARKSPVYKMAVDWKVALPLHPEYRTLPMVWYVPPLSPITSAANAGQIGINGEIPDIAQMRIPVQYLANLLTAG…	13.2246	9.1342	0.736081	1.98449	0.00108729	0.00249412	0.000401239	0.00222427	0.00332322	0.0282731	0.00308211	0.00211344	0.00171785	0.00259823	0.00797269	0.000304373	0	0.216809	0.0265973	0.0738777	0.261732	0.155127
nzgw549	d_Bacteria;p_Proteobacteria;c_Gammaproteobacteria;o_Burkholderiales;f_Burkholderiaceae;g_Acidovorax_B;s_Acidovorax_B soli	0.38	92.62	0	0	0	65	3.70551	narH	complete denitrification	NODE_308_length_67447_cov_4.841280_10	MKIRAQIGMVLNLDKCIGCHTCSVTCKNVWTSRPGVEYAWFNNVETKPGIGYPKEWENQDRWNGGWVRSPDGSIAPRQGGKWKLLMRIFANPNLPQIDDYYEPFTFDYDHLQAAPESKAAPTARPRSLITGQRMEKIEWGPNWEEILGGEFSRRSQDKNFDDVQKDIYGQFENTFMMYLPRLCEHCLNPACVASCPSGSIYKREEDGIVLIDQDKCRGWRMCVSGCPYKKIYYNWQSGKAEKCIFCYPRIEAGQPTVCSETCVGRIRYLGVLLYDADRIQEAASVERDRDLYQAQLDIFLDPNDPDVIKQARIDGIPDSWMESARNSPVYKMAVQWKVALPLHPEYRTLPMVWYVPPLSPITAAANAGHVGANGEIPDVSQLRIPVQYLANLLTAGDTG…	18.1531	8.89165	0.0624981	0.00915408	0.0534388	0.01106	0.00667227	0.0011604	0.0212548	0.0487571	0.0224943	0.0140579	0.00171398	0.00115217	0.00505064	0.000843579	0.0319892	0.109045	0.00382205	0.13005	0.0359015	0.0520143
nzgw550	d_Bacteria;p_Proteobacteria;c_Gammaproteobacteria;o_Burkholderiales;f_Burkholderiaceae;g_Aquabacterium;s_	0	99.79	0	0	0	67	4.02622	narH	incomplete denitrification	NODE_49_length_186123_cov_8.669633_11	MKVRAQIGMVLNLDKCIGCHTCSVTCKNVWTNRPGVEYAWFNNVETKPGIGYPKEWENQEKWKGGWVRKPDGSIQPRQGGKLSLLMKIFANPNLPQIDDYYEPFTFDYEHLQSAPKSKAAPTARPRSLITGKRMEKIEWGPNWEEILGGEFSKRSKDANFEDVQKDIYGQFENTFMMYLPRLCEHCLNPACVASCPSGSIYKREEDGIVLIDQDKCRGWRMCVSGCPYKKIYYNWQSGKAEKCIFCYPRIEAGQPTVCSETCVGRIRYLGVLLYDADRIEQAASTEHDRDLYQAQLDIFLDPHDPKVIEQARADGIPEAWLTAARNSPVYKMAVDWKVALPLHPEYRTLPMVWYVPPLSPIQAAANAGHVGTNGEIPDVNQLRIPLKYLANLMTAGDVA…	32.4845	3.26322	39.9706	1.29428	48.5797	2.43046	1.58747	0.133829	15.6019	32.9715	17.1396	13.6533	0.103532	0.0345785	0.108992	0.0070888	0.17594	0.708791	0.0611529	0.185785	0.0718029	0.169047
nzgw554	d_Bacteria;p_Proteobacteria;c_Gammaproteobacteria;o_Burkholderiales;f_Burkholderiaceae;g_Polaromonas;s_	2.29	94.57	20	0	0	61	3.3223	narH	complete denitrification	NODE_1335_length_13522_cov_2.665323_7	MKIRAQIGMVLNLDKCIGCHTCSVTCKNVWTSRPGTEYAWFNNVETKPGIGYPKEWENQDKWNGGWIRKSDGSIEPRQGGKWKLLMRIFANPNLPQIDDYYEPFTFDYDHLQAAPEMKATPTARPRSLITGKRMEKIEWGPNWEEILGGEFSKRSKDANLANFEQVQKDMVGQFENTFMMYLPRLCEHCLNPACVASCPSGSIYKREEDGIVLIDQDKCRGWRMCVSGCPYKKIYYNWKSGKAEKCTFCYPRIEAGQPTVCSETCVGRIRYLGVVLYDADRIQEAASVPDDKDLYQAQLDIFLNPNDPAVIEQARKDGIPEAWLEGARRSPVYKMAVDWKVALPLHPEYRTLPMVWYVPPLSPITSAANAGQIGINGELPDIAQMRIPVQYLANLLTAG…	0.700528	0.410714	0.261375	0.141303	1.18125	9.74476	0.109613	0.0284394	0.0674064	0.160447	0.0826737	0.0504338	0.0075495	0.0320954	0.0193904	0.011388	0.0477021	0	0	0	0.0118969	0.0646362
nzgw561	d_Bacteria;p_Proteobacteria;c_Gammaproteobacteria;o_Burkholderiales;f_Gallionellaceae;g_39-52-133;s_	0.5	80.6	0	0	0	57	2.85467	narH	complete denitrification	NODE_993_length_29067_cov_4.269709_18	MKVRAQFAFVFNLDKCIGCHTCSVTCKNTWTNRKGVEYVWFNNVESKPGIGYPKQWENQEKWKGGWTLNGGKLELKSGGRMSKLLNIFANPDLPQIDDYYEPFTYNYARLQNAPLSEAAPTARPLSMITGDPMEKITWGPNWEDDLAGEFSKRSVDKNLDNIQKDMLGQFENTFNLYLPRICNHCLNPACVAACPSGSLYKREEDGIVLVDQDKCRGWRFCMSACPYKKVFYNWESGKAEKCIGCYPRVESGMPTVCSESCVGRIRYNGIMLYDADRIEEMASMTNEQDLYEAQCKIFLNPHDPAVIAAAKAEGINEDWIIAAQKSPIYKMAIDWKIAFPMHPEFRTLPMVWYIPPLSPVQSQIDQGNLPVGPDGAIPQAGTMRTPIKYLANLFTAGKE…	0.000467875	0.00404151	0.000529044	0.0353579	0.013768	0.00686566	0.0377742	0.0045381	0.00337771	0.00518856	0.00318159	0.000951996	0.0663922	0.000858271	19.6906	7.23157	0	0	0	0	0.330526	0.731129
nzgw566	d_Bacteria;p_Proteobacteria;c_Gammaproteobacteria;o_Burkholderiales;f_Hydrogenophilaceae;g_UBA3361;s_	0.66	99.13	0	0	0	63	3.63357	narH	complete DNRA; complete denitrification	NODE_343_length_46922_cov_11.522553_15	MKVRAQFAFVFNLDKCIGCHTCSVTCKNVWTNRKGVEYVWFNNVESKPGIGYPKAWEDQKKWRGGWELKDGKLQLKSGSKLARLANIFANPDMPEIDDYYEPFTFDYAHLQNAPLSEAAPTARPVSQITGDKMEKITWGPNWEDDLAGEFAKRSQDQNMANLEKEIYGKFENTFHMYLPRICNHCINPACVASCPSGSLYKREEDGIVLVDQDKCRGWRMCISSCPYKKVFYNWESGKAEKCIGCYPRVESGMPTVCSESCVGRIRYNGIMLYDADKIESLASTPNEQDLYQAQLDIFLDPNDPAVIEQARRDGIQEDWIIAAQKSPIYKMAVDWKIAFPMHPEFRTLPMVWYVPPLSPVQSAIDQGQLPTEADGCIPRADTLRLPLKYLANLFTAGKE…	0.00716134	0.00402733	0.0020244	0	0.0492477	0.00904912	0.0135246	0.000413456	0.00269269	0.00661806	0.00459923	0.00141666	0.353935	0.0213473	2.62737	39.7501	0	0	0.0301024	0.0182905	0.412357	2.6244
nzgw577	d_Bacteria;p_Proteobacteria;c_Gammaproteobacteria;o_Burkholderiales;f_Sulfuricellaceae;g_Sulfuricella;s_	0.47	98.24	0	0	0	61	3.16369	narH	complete denitrification	NODE_13_length_288101_cov_24.934603_25	MKVRAQFAFVFNLDKCIGCHTCSVTCKNVWTNRKGVEYAWFNNVESKPGIGYPKQWENQEVWKGGWKLVDGKLELKSGGRASKLLNIFANPEMPQIDDYYEPFTYNYARLQNAPLSEAAPTARPLSQIDGSSMEKITWGPNWEDDLAGEYAKRSKDKNMDNIQKEMYGQFENTFHMYLPRICNHCLNPACVAACPSGSIYKREEDGIVLVDQDKCRGWRMCVSACPYKKVFYNWESGKAEKCIGCYPRVESGMPTVCSESCVGRIRYNGIMLYDADKIDTLASTANEKDLYDAQCKIFLDPNDPAVIAQARKDGISEDWLIAAQKSPIYKMAIDWKIAFPMHPEFRTLPMVWYVPPLSPVQSQIDQGNLPVGPDGAIPLSGTMRLPIQYLANLLCAGNE…	0.477441	0.312378	0.32086	0.0908939	1.27134	0.33793	0.867646	0.510328	0.629386	0.837614	0.39189	0.418052	1.22409	0.0578371	108.901	93.6879	0	0.0179271	0.037701	0.018326	2.07759	2.51406
nzgw603	d_Bacteria;p_UBA10199;c_UBA10199;o_2-02-FULL-50-16;f_;g_;s_	0.05	91.37	0	0	0	52	3.20807	narH	incomplete denitrification	NODE_26_length_204787_cov_8.537441_146	MDIRSQIGVVFHLDKCIGCHTCSIACKNVWTDRKGAEYMWWNNVETKPGTGYPTQWENQEEYKGGWEKKGNSIVLRGAGKLKGLKNIFHNPNLPTIDDYYEPWTYRYEDLFTAPEGNDQPTARPVSLITGEPIEVKSGPNWDDDLSGSPDYARKDPNFKNLSATEQEAMFQVEKMVMFYLPRICNHCLNPACVAACPSGAIYKRGEDGVVLINQNKCRAWRMCVTACPYKKTYFNWSTGKSEKCILCYPRLETGQAPACMHSCVGRIRYLGVLLYDADRIHEVASTEESQLVDWQRDMILDPNDPKVIEEAVKNGVHFSIIEAAQKSPVYRFVKEWKLALPLHPEYRTLPMLFYVPPLLPILGTTDDDIYDTTTEGLFSTIEKTRLPIQYLASLFTAGN…	1.88666	0.198973	0.901885	0.0286764	8.42009	1.74534	7.60355	0.697259	28.3349	31.5718	29.4236	12.8404	1.65799	0.0328224	0.0627928	0.00317115	0.0490458	0	0	0.0189897	0.012232	0
nzgw74	d_Bacteria;p_Acidobacteriota;c_Blastocatellia;o_UBA7656;f_UBA7656;g_QHVH01;s_	4.44	90.5	0	0	0	56	7.96855	narH	incomplete denitrification	NODE_108_length_21876_cov_9.955137_6	MDVRLQISMVFHLDKCIGCHTCSVACKNVWTDRKGAEYMWWNNVETKPGTGYPTSWEDQGKYHGGWEQKNGQPDLKMGGRVLRVLNIFHNPYLPKLDDYYEPWTYKYEDLFNAPEGADQPTARPVSMVTGQPMEIEAGPNWDDDLGGSPIYAANDPNLEALTPQQREELFEIERLVFFYLPRICNHCLNAACVAACPSGAIYKRGEDGVVLINQDKCRGWRMCVTACPYKKTFYNWSTGKSEKCILCFPRLETGQAPACFHSCVGRIRYLGALLYDAEQMLPAMAVSDDKLVEAQREMILDPFDREVQAAALKNGIDAAAIEAAQRSPVYKYVKDWKLALPLHPEFRTLPMLFYVPPLLPVMAKNEDGLYDASGKELFSPIEKARLPIEYMASLFSAGN…	0.00372752	0.0002322	0.00713282	0.00201209	0.0385193	0.0119214	0.203878	0.0184746	1.52714	238.579	0.688605	0.268568	0.0132148	0.00512833	0.00922274	0.000847232	0	0	0	0.0189516	0	0.0132647
nzgw91	d_Bacteria;p_Actinobacteriota;c_Actinobacteria;o_Actinomycetales;f_Micrococcaceae;g_Pseudarthrobacter_A;s_	0.24	98.65	50	0	0	65	4.22749	narH	incomplete denitrification	NODE_727_length_43861_cov_6.599817_32	MRVMAQMGMVMNLDKCIGCHTCSVTCKQAWTNRAGTEYVWFNNVETRPGQGYPRRYEDQEKWHGGWEVNKRGKLVLKAGGRVKKLLGIFASPVQPELKDYYEPWTYDYKTLIDAPLGDDFPVARPKSLITGEDTKITWSANWDDDLGGSTEHGHLDPIVEKVRRESEDKIKFAYEQTFMFYLPRICEHCLNPSCMASCPSGAIYKRVEDGIVLVDQDKCRGWRQCVTGCPYKKIYFNHKTGKAEKCTFCYPRVEVGLPTVCSETCVGRLRYLGLFLYDADAVTAAASVTDPQELYDAQMDVLLDPNDPAVQAEARAQNIPEDWIDAARRSPVYALAKVYKVALPLHPEYRTMPMVWYVPPLSPVVDLLRDQGHDGEDHGNLFGAIDALRIPVEYLAELF…	24.6932	16.5392	0.193437	0.100865	0.0258275	0.0281034	0.105941	0.241583	0.0427395	0.0861021	0.212597	0.0689846	0.0185195	0.00166164	0.00485597	0.000834237	0.0142548	0	0.00340632	0	0	0
nzgw96	d_Bacteria;p_Actinobacteriota;c_Actinobacteria;o_Mycobacteriales;f_Mycobacteriaceae;g_Nocardia;s_Nocardia salmonicida	2.97	87.27	17.65	0	0	67	7.35586	narH	incomplete denitrification	NODE_6345_length_14158_cov_4.181805_6	MRVMAQLAMVMNLDKCIGCHTCSVTCKQAWTNRGGTEYVWFNNVETRPGQGYPRQYEDQEKWKGGWTLNKRGKLTLKSGSRFKRLMNIFANPDLPTVADYYEPWSYDYDNLLSSPPMDTTPVARPKSLITGEDTKVTWGANWDDDLGSGPEQVGKDPILGKLETKVKLEFEETFMFYLPRICEHCLNPSCAASCPSGAIYKREEDGIVLVDQDKCRGWRQCITGCPDKKIYFNHKTGKAEKCTFCYPRVEVGIPTVCSETCVGRLRYIGVMLYDADAVLEAAQVTDPQDLYTSQLGVFLNPHDERVIAEAEKAGISPEWIQAAQDSPVYKLIVDYQLALPLHPEYRTLPMVWYVPPLSPVVDVLAETGHDGEDVRNLFGAIDALRIPLEYLAELFTAGE…	9.17045	1.13441	3.92071	0.575901	0.158803	0.648401	0.192717	0.244723	0.0250875	0.279282	0.0626449	0.0445878	0.00833022	0.00119994	0.0116159	0.000351422	0	0	0	0.0167635	0	0
nzgw114	d_Bacteria;p_Actinobacteriota;c_UBA4738;o_UBA4738;f_HRBIN12;g_;s_	3.7	91.45	60	0	0	69	2.62261	nirK	incomplete denitrification	NODE_8780_length_6012_cov_3.387031_4	MRRFVLAGVFIELALLIIGITWVHPVFGSNETAGATSASQDYRVFGKGSGNVVNVNLEPTETEQEIAQGVMYHVWTFNGTSPGPVIRVHLGDTIHFTLTNKSTIGMQHSIDFHAADTPWDKNYQPVNPGETKTFDWVAHFPGVFMYHCGVPPVLQHISNGMYGAIIVEPHQKLAPAREYVLVASEFYPGKQPINGVFEGDFNKMLAAEPKYVVFNGKADQYKDNPLVAKPGELIRLWVVDAGPTFTTAFHVIGAMFDHVYPDGNPTNVLNGVQTYSVPPGGGAMFELTIEEAGLYPFVTHAFAYTGLGSVGLLKVDPNAPAAPASYPMMADPFSAGVTAAGGGGGTPASPSASPTGASPSPSASPTGGGAACKPSGTELHVTASNLLFDTNCLAAPAGQ…	0.000434417	0	0	0	0.0177856	0.00467478	0	0.00381229	0.00156809	0	0.000787754	0.00029464	0.495264	11.3538	0.036097	0.29523	0	0	0	0	0	0
nzgw140	d_Bacteria;p_Bacteroidota;c_Bacteroidia;o_Chitinophagales;f_Chitinophagaceae;g_Palsa-955;s_	2.75	82.76	50	0	0	38	3.99254	nirK	incomplete denitrification	NODE_20430_length_3948_cov_3.735563_1	MSHISKKSPTLKKVFLFLVAASFSIFYFSCKTGTSNSTSESNIDTVLTGTVTAELTEAPNVPKPLTYTSPKKVMVHLEAVEKVMPISDSSEYTFWTFGGHVPGNFIRVRQGDLVDFTLTNSPDSKNSHSIDLHAVIGPGGGADATATSPGQSTHFQFRALHSGLYVYHCATGPVPLHIANGMYGLILVEPQGGMPKVDREYYLMQGDFYTTGKYDAKGLQAFDEDKALAENPDYVLFNGRVRSTTGPNALTAKVGETVRLYVGNGGPNLVSSFHPIGQIFTKVYMEGGHEINTDVQTTLIPAGGASIVEMKMQVPETINLVDHSIFRAFNKGAIAQIKVTGPENPSIYQKIKK*	0.000636867	0	0.000360065	0	0.0044815	0.00311516	0.0013531	0.00205907	0.00114943	0.00353131	0.00115487	0.000215975	0.0809104	4.10267	0	0.00650078	0	0	0	0	0	0
nzgw155	d_Bacteria;p_Bacteroidota;c_Ignavibacteria;o_Ignavibacteriales;f_Melioribacteraceae;g_Fen-1258;s_	2.01	97.21	40	0	0	34	3.29107	nirK	incomplete denitrification	NODE_78_length_192452_cov_6.785687_20	MNTLNELRNVLFVLMILSLAVGCGHGTSDQMSGEEHAQLTQAPYVPPLITRTHPTKVIVDLEVREVVKQLADGVEYVFWTFGGDVPGSFIRVREGDFVEFHLHNHPLNKLPHNIDLHAVTGPGGGATSSFTAPGHTSIFSFTVKNPGLYVYHCATAPVGMHIANGMYGLILVEPKEGLPPVDREYYVMQGEFYTEGNYGDSGLQPFSMQKALTETPDYVVFNGSVGSMVGDNSLKANVGESVRLYVGNGGPNLISSFHVIGEIFDLVYNEGGSNALQKNVQTTLIPAGGSSIVEFKVNVPGNFIMVDHSIFRAFNKGALGMITVKGADDKTIYSGKQKDELYSGNNSVSSSVNSNTGELKKNNGNPEYVSKYSSGESKVDENLLKTAMSGSDKSSSPGS…	0.000331384	0	0	0	0.00508775	0.00291767	0.00234688	0.000612233	0.00119617	0.00367493	0.00180275	0.000224758	0.0313493	0.00273551	0.320657	9.99607	0	0	0	0	0	0.0648902
nzgw181	d_Bacteria;p_Chloroflexota;c_Anaerolineae;o_Anaerolineales;f_;g_;s_	4.09	71.67	20	0	0	63	3.04967	nirK	incomplete denitrification	NODE_8136_length_10086_cov_4.774912_6	MSSSRIGVLALALGILALVVAGFGLLQSSRAQVTELPPAAQVAIDRVGAVPLAPALALDVPNVARDPSVVPAPIQRSQPTTVSITLTVKELTAELAKGTTYSFWTFDGSVPGPMLRVMQGDTVEVTLINPAENQGTHNIDLHAVNGPGGGAAVTTVAPGETKTFTFKALNVGAFVYHCASPPPWHHIAQGMYGGILVEPPGGLPPVDREFYVLQGEWYTAGRFGDQGHQAFSGEKAAAEQPEYFTFNGNVAALTELHPLAANVGETVRLFFGTGGPNVGSNFHIIGEIFDKVYTGSPDTFVANEETWYVPPGSVSIFEFSLDVPGNYLLVDHALYRVSKGAAGLLKVSGPHDDSIYSPPPD*	0.0123437	0.0233242	0.00697875	0.011276	0.258151	0.192744	0.854689	1.96145	0.107963	1.03192	0.151304	0.227654	0.194621	0.231659	0.0286324	0.00688651	0	0	0.0268177	0.1825	0	0
nzgw182	d_Bacteria;p_Chloroflexota;c_Anaerolineae;o_Anaerolineales;f_;g_;s_	4.55	77.5	20	0	0	63	2.24798	nirK	incomplete denitrification	NODE_13807_length_6005_cov_5.772604_2	MSSNRTGMLGMAIGILALLVGGIALIQTSPLRADLTKLQGAAQVAIDRIGVAALAPGLPLDVPNVSRDPSDVPAPIKRSQPTTVSVTLTIRELTAELAPGTTYSFWTFDGTVPGPMLRVMQGDTVEITLVNPAENQGTHNIDLHAVNGPGGGAAVTTVAPGETKTFTFKALNVGAFVYHCASPPPWHHIAQGMYGGILVEPPGGLPPVDREFYVLQGEWYTAGKFGDQGYQAFSGEKAAAEQPEYFTFNGHVAALTEIHPLEANVGETVRLFFGTGGPNVGSNFHIIGEIFDKVYSGSPDTFIANEETWYVPPGSVAIFEFSLDVPGKYLLVDHALYRVGKGAAGVLKVSGPHDDSIYSPPVELGAADPSGHS*	0.0533485	0.157769	0.0435668	0.0755128	0.0637047	0.189042	0.147769	8.93788	0.0106983	0.407557	0.0266035	0.128651	0.00682975	0.0130484	0.00238327	0	0	0	0	0	0	0
nzgw207	d_Bacteria;p_Eisenbacteria;c_RBG-16-71-46;o_RBG-16-71-46;f_RBG-16-71-46;g_;s_	3.3	87.55	33.33	0	0	69	3.96413	nirK	incomplete denitrification	NODE_454_length_55598_cov_3.884006_41	MRTRPFITRAQAWALALFATLAALLAFGAGCSTGPASREPSSHAARAVNVSGSQEAVLADAPAVPAPITRKNATKVVVKLEVREVVKRIADGVEYTFWTFGGSVPGRFIRVREGDEIEFHLRNHPDNKMPHNIDLHAVTGPGGGAASSFTAPGHESMFSFKALNRGLYVYHCATAPVGMHIANGMYGLILVEPAGGLPKVDREYYVMQGDFYTKGGHGEPGLQPFDMEKAIREEPDYVLFNGAEGSLTGDNALKAKVGETVRLFIGNGGPNLVSSFHVIGEIFDAVYAEGGDLRNSNVQTTLIPAGGSAIAEFKVEAPGTFILVDHSIFRTFNKGSLGMLKVEGAEDKLVYSGKQSDEVYQPEGGAIQSLGEAPRQVPAANKAERIARGEHVFNNICAA…	10.6748	1.76646	2.1979	2.26511	0.0489821	0.192278	0.0892396	0.61263	0.00380848	0.234011	0.0185859	0.0312822	0.0652621	0.897223	0.00323209	0.00906927	0	0	0	0	0.0123063	0
nzgw210	d_Bacteria;p_Elusimicrobiota;c_Elusimicrobia;o_2-02-FULL-39-32;f_2-02-FULL-39-32;g_;s_	1.69	86.11	0	0	0	42	1.67624	nirK	incomplete denitrification	NODE_19537_length_8662_cov_2.577216_5	MKKRIIALLVVALLSTPAFRGAQNVLAAQKIEEAIVTAAPQVPPAITRKEEAIVRVNLKTEEKEGVLMEGLEKDTKYVFWTFNGAVPGPFVRLREGDTLELNITNPKESGMDHNVDFHAVTGPGGGAAITLVKPGETKVARFKMLNPGLYVYHCAAPPVTHHIANGMYGLILVEPKAGLSKVDREFYLMQGEFYTKEPFGTEGLQSFSAEKAEEERPTYVVLNGRVGSLQESRALQANVGEKVRIFFGNGGPNLVSSFHMIGEIFDRVYREGSLLDPTKNVQTTLVPAGSASVVEFSLEVPGNYTLLDHSIFRVEKGAIGTLRVSGKENPEIYSAVK*	0	0	0	0	0.0169704	0.0057671	0.0501	0.0102106	0.0299241	0.0408595	0.0300657	0.0164932	5.17248	0.0304147	0.252824	0.0110848	0	0	0.0229775	0.0279227	0	0
nzgw238	d_Bacteria;p_Methylomirabilota;c_Methylomirabilia;o_Methylomirabilales;f_CSP1-5;g_CSP1-5;s_	4.66	88.82	37.5	0	0	62	2.24789	nirK	incomplete denitrification	NODE_4234_length_11088_cov_5.960336_9	MKKAVWVLAASIALGTGITLSLWSPVEERAQASQKITAELLPPPRVPPPITRREPATVVVRLESFEKRGRLADGVEYEFWTFGDSVPAPLIRIREGDTVEIHLKNHSSSKFAHSIDLHAVTGPGGGAKFTLTAPGQETAFTWKALNPGLYVYHCATPMVSHHIANGMYGLILVEPKGGLPRVDREYYVMQGEFYTAGGLGEKGFQAFSFEKMFKEQPEYVVFNGSSGSLRGKNALQAKVGEKIRIFFGVGGPNVTSSFHVIGEIFDRVYPEAASEALRNVQTTLVPAGGATMVEFQVNVPGTFVLVDHSLTRVEKGAIGELTVEGAEVSEIFRPERIGLTGGTGAH*	0.773409	1.76585	0.309033	0.525408	0.263738	1.28932	1.28646	12.3879	4.28083	124.264	9.86855	32.64	0.0234974	0.137894	0.000692404	0.00111022	0	0	0.0223816	0	0	0
nzgw243	d_Bacteria;p_Methylomirabilota;c_Methylomirabilia;o_Rokubacteriales;f_GWA2-73-35;g_AR31;s_	3.63	87.96	0	0	0	67	6.89621	nirK	incomplete denitrification	NODE_667_length_15809_cov_16.167580_2	MNTVRTPARLVRSLAAAALLLAGCDQGARPPSDPYDVGKMDLKPAPAKVGSERHQGAFAEGDALSMGAELKRLDPSPVKTVRLDTAHKIIEIAPGVKFSAWTFGNQVPGPTIRARVGDKIKFSMTNRSDEPVPGVQVTAAPMMHSMDFHAAMVSPQDKYRSIAPGQTIEFEFTVNYPGIFMYHCGTPMILEHIASGMYGAVIVEPRAGYPTKVDREYVIVQSEFYTKPDPEKRKADGAPLHVLDGDRLRASQPTYTVFNGVHNGMVKTPLAAKSGERVRLHVLNVGPSKTSSFHIVGTIFDRVWIEGNPDNQFRGMQTVLLGSSNSATVEFMIPEAGSYIMADHHFANASQGAIGLISTDAKPESKDLEHHNIPASAAPSDPDTVQGKLNFESKCLACH…	9.99422	22.5995	3.18322	4.36882	0.309202	0.211873	0.351318	1.05828	1.48582	17.9485	1.42732	3.01327	0.22223	0.147092	0.108041	0.041924	0	0	0.00398686	0.0387593	0.0374496	0.0678215
nzgw260	d_Bacteria;p_Myxococcota;c_UBA727;o_UBA727;f_;g_;s_	3.69	92.69	40	0	0	66	6.78581	nirK	incomplete denitrification	NODE_328_length_55751_cov_5.632644_7	MTFVDDESQARVGVGARRTLLLSLLVASVGCPAPASTTATTLSPPDPGPVRDSGGSAAGGLGPPQLEEVAILTDAPLVPPPITRRVPAKVKVEIEVIEAELPISDGVSYSFWTFGGKVPGKFIRVRQGDTVELKLLNHPSSKMPHNIDLHAVTGPGGGAASTFTAPGHGSQFTFQALNQGLYVYHCATAPVGMHVANGMYGLILVEPPEGLPKVDREFYVMQGDFYTVGKYREKGHQPFDMQKAIEENATYVLFNGAEGSLLDNNALKAAVGERVRLFVGNGGPNLVSSFHVIGEVFDHVWTEGGTHVQENVQTTLVPAGGSAIVDFKLEVPGTYILVDHSIFRAFNKGAVGMIKVSGAERKDVYSGKEVDSVYLADKAASDAGAIQRASSALGAGTLT…	0.0217023	0.00116271	0.342056	0.0130562	6.05158	0.648271	26.2135	1.35527	0.0248168	0.0146975	0.0202027	0.00775297	1.46174	0.0101806	0.0230909	0.000356007	0	0	0.0299284	0	0.0351405	0
nzgw265	d_Bacteria;p_Nitrospinota;c_UBA7883;o_UBA7883;f_;g_;s_	0.96	86.13	0	0	0	53	2.7002	nirK	incomplete denitrification	NODE_23817_length_8363_cov_2.776875_3	MELIHGFKKMKFIATVLFAVVILPLSAHAAKAKETIKPKEVEVTIHAVEHEVEIDHSGTKVPAWTFGGTVPGPVVRVRQGDLVNFTLVNDATNGYSHSMDFHAAVVDVLNEFDSVKPGNSKNYKFVARYPGIFMYHCGSMNMAQHIGKGMFGIIIVDPAEGFSANYPKPDREYVIVQSQLFSDTNDANALVENTGWTNSLINGKIFNYDPLHSKGTAKALESKPGELVRIYFVNANVNVPVVFHPIAGIWERVYPNGNPKNVLYGLATYSVGVSEATVFDLVSPKDKPTNNALVDHTMKAAMRGAITVLMNGPDADPKAGKGDNILPR*	0.000460743	0.000248744	0.00208392	0.00646637	0.0966752	0.0243396	0.00391562	0.00127683	0.003742	0.0153284	0.00626618	0.00312495	0.0357635	0.0071841	1.56719	4.75053	0	0	0	0	0.0923908	0.100392
nzgw268	d_Bacteria;p_Nitrospirota;c_Nitrospiria;o_2-01-FULL-66-17;f_;g_;s_	1.82	70.07	0	0	0	65	2.57773	nirK	incomplete denitrification	NODE_84354_length_3439_cov_2.301085_2	MRVGAIFIGWVALFVCSGMVYATASAGAAEAVVTADLATAPNVPAPIARTRPAHVVVQLEAKEFVGTLANGIEYEFWSFNGTVPGPMIRVRVGDTVELHLSNAKDSKVPHNIDLHAVNGPGGGAAATLVNPGNTAAFEFKALAPGLFVYHCASPVPNIPMHIANGMYGLILVEPERGLPKVEREYYVMRGEFFTQPADRAGLFRMSMDKGLAEHPDAVVFNGREGALLGEHALTANAGDRVRIFFGNIGPNGAAAFHVIGEIFDRVYLDGGLDGAVSRNVQTTLVPAGGATIVEFKLDGPGTYLLVDHSVFRVAKGAVGALAVTGADNPGVFRPIAPR*	0.00294051	0.00476253	0.0059849	0.00253963	0.0820146	0.327936	2.87717	3.6871	0.012737	0.0978275	0.0133305	0.009573	0.0071327	0	0.0039409	0.00157974	0	0	0	0	0	0
nzgw271	d_Bacteria;p_Nitrospirota;c_Nitrospiria;o_9FT-COMBO-42-15;f_9FT-COMBO-42-15;g_9FT-COMBO-42-15;s_	2.98	94.66	40	0	0	40	3.07654	nirK	complete DNRA; complete denitrification	NODE_689_length_36131_cov_4.439267_3	MRIRKAISAALAMTALMFLAVPGNIMAAGEEKAVLTTAPQVPPAIKRTTPAKVLVELETTEVKGKLADGVEYEFWTFNGTVPGPFIRVRAGDTVEFNLKNSAASKNIHSIDLHSVTGPGGGAKATQTIPGGKTGFLWKALNPGIYIYHCATSHIPTHIANGMYGLILVEPEKGLPKVDKEYYVVQGDFYTVGGTGDKGMQAFSLDKAKAEQPTYVKFNALSTPGNLKANVGEKVRLYVGNGGPNLTSAFHVIGEIFDVVYQQGAVGSEPAKNVQTTLIPPGGAAIVEFKVDVPGAYILVDHAIFRAIDKGAVGILEVTGNENPQVFKPLKEGGKDAGH*	0	0	0.000407561	0	0.54139	0.0867414	0.00204211	0.000499432	0.0188652	0.0159885	0.019608	0.0102675	1.39298	0.0340512	13.3083	0.442078	0	0	0	0	0.161398	0
nzgw272	d_Bacteria;p_Nitrospirota;c_Nitrospiria;o_HDB-SIOI813;f_HDB-SIOI813;g_HDB-SIOI813;s_	1.82	87.76	0	0	0	46	2.25261	nirK	incomplete denitrification	NODE_266_length_59200_cov_6.061782_2	MIRKRFFGVLLLIGAMIIGIPAGSNAADEVAKLTTAPAVPPAITRPGGANVSVELETIEKKGQLADGVDYTFWTFNGTVPGPFIRVKVGDNVTFNLKNNEASKNPHSIDLHAVTGPGGGAKATQTLPGGKTGFFFKALNPGIYVYHCASSHIPTHIANGMYGLILVEPEKGLPKVDREYYVMQGDFYTTGNTGEKGEQGFSVEKARAEQPTYVKFNAMATPGNLKANVGEKVRLYVGVGGPNLTSAFHVIGEIFDKVYQQGAVGTEPAKNVQTTSIAPGGAAIVEFKVDVPGAYILVDHSIFRAIDKGAVAILEVTGNEAPSVFKPLKSGGADSGH*	0	0	0	0	0.0185616	0.00157697	0.00228324	0.000496357	0	0.00595877	0.000243592	0	10.0491	0.80579	0.370868	0.0187636	0	0	0	0	0	0
nzgw272	d_Bacteria;p_Nitrospirota;c_Nitrospiria;o_HDB-SIOI813;f_HDB-SIOI813;g_HDB-SIOI813;s_	1.82	87.76	0	0	0	46	2.25261	nirK	incomplete denitrification	NODE_4545_length_15694_cov_6.561035_13	MLKIVEMKNVKWLFLIAVVALFVISIPVRSYAADEVAKLTTAPEVPPAISRAGGANVTIDLETVEKKGSFADGVEYTFWTFNGTVPGPFIRIKEGDTVTFNLKNNKANMNIHSIDIHAVNGPGGGAKASQTPPGGKTAFQWKALNPGIYIYHCATSHIPTHIANGMYGLLLVEPKNGLPKVDREYYLVQGDFYTSGKNGEKGLQNFSIEKARAEQPEYIKFNAMATPGNLKANVGETVRLYVGNGGPNLTSAFHVIGEIFDTVYQLGAIGAEPAKNVQTTLIPPGGAAIVDFKVDVPGAYIIVDHSIFRAIDKGAVAILEVSGPDSPEVFKPLKSGAADSGH*	0	0	0	0	0.0185616	0.00157697	0.00228324	0.000496357	0	0.00595877	0.000243592	0	10.0491	0.80579	0.370868	0.0187636	0	0	2.50201	0.412735	0.336755	0
nzgw274	d_Bacteria;p_Nitrospirota;c_Nitrospiria;o_Nitrospirales;f_Nitrospiraceae;g_;s_	1.36	88.81	50	0	0	57	2.76454	nirK	nitrite oxidation	NODE_3120_length_10119_cov_46.239648_9	MQTIRSRQFLTLAAGVGTLILAGFAAAVPPAIAKTHDVAMTAVETDIVIDGGGEKYAAWTFNGTVPGPVVRVTEGDTINFTLTNPATNKNPHAMDFHAAEIDFLKNYRAINAGETISYTFVAKKPGIFFYHCGAPPMIQHVARGMFGAIIVDPKDAKVWAKADREYVLIQSEFFKNPGDVQAMFDRKFDGVMFNGGIFKYHPFVTGGGKLDAKPGERVRIYFVNAGPNEFSAFHPIGEIWDNVYESGNPANNLKGVQTYVVGPGSAATFDVVVESAGAYPLVTHSLTGALRGAIAVLLASPDAKPMPLMPMVPWELPAK*	0.00434678	0.000469344	0	0	0.339798	0.247061	0.0683408	0.0220844	0.00627611	0.0337429	0.0118234	0.00530669	23.7036	100.343	0.273803	0.11933	0	0	0.14562	2.83136	0	0
nzgw279	d_Bacteria;p_Nitrospirota;c_Nitrospiria;o_Nitrospirales;f_Nitrospiraceae;g_Palsa-1315;s_	5.45	73.02	0	0	0	57	3.95	nirK	comammox	NODE_600_length_16311_cov_6.157875_2	MPISFSRNVRNAGLISAFVIAPCLALAPGAASAMETIKAVVTTAPNVPPPITRREAANVIVELEAHEWVGKLSDDNNYKFWGFGSAGAAGTVPGPMIRVMVGDTVEIHLKNDKTSQESHNIDFHAATGPGGGAAMLNTEPGQESRLRFKALNAGLFFYHCATASPSIPEHIANGMYGGILVEPVGGLKKVEKEFYVVQSEFYTKPGKKGDTLEFSFENGLAEHPSHVVFNGVQGALIKNPLQAKVGDTVRMFYVNAGPNHVASWHIIGEIFDRVYPEGSLTTAPLEGLQTTVVPAGGASMAEFKVEVPGTYINVDHSIFRIAKGAVGLLKVDGPESPDIYKGLK*	0.403443	0.288942	11.9641	25.0209	0.299889	0.964807	0.0477878	0.158947	0.238761	24.6308	0.102235	0.125495	0.00839923	0.052118	0.000475966	0.00515146	0.32972	0.454933	0	1.3131	0	0
nzgw286	d_Bacteria;p_Omnitrophota;c_koll11;o_1-14-0-20-64-10;f_1-14-0-20-64-10;g_;s_	2.93	78.43	80	0	0	59	2.07814	nirK	incomplete denitrification	NODE_4041_length_11255_cov_3.571762_5	MRIAHRICLLGFAGFLILCGSTSAAAKTPPMNREVAKLTYAPEVPPLITRSKPAIVEVHIESSVNEMELAPNLKYRFWGFDGHVPGPFIRARVGDVLEVHLTNSDSSGMPHNIDFHAVTGPGGGAKVLTGVEGEEKVAWFKLLHPGLFIYHCAAPPVMDHIANGMYGLILVEPKGGLPKVDREFYVLQSEFYTKEPTEGAQTLEFSHEEGLKEHPHFVVFNGRVGSLTGAGQLKAKTGEKIRIFFGNAGPNLISSFHVIGEIFDNVYREGDLVSVPARSVQTTLVPAGGATVVEFQLEVPGTYTLVDHAIFRVEQGAVGFLEVAGDPRHDLFVSKDDPEPCKGCLVHP	0.00322179	0	0.0014572	0	3.15993	0.376325	15.8322	0.912183	0.160487	0.164351	0.131158	0.0423919	0.0898724	0.00236402	0.00345429	0	0	0	0.00556333	0	0	0
nzgw299	d_Bacteria;p_Omnitrophota;c_koll11;o_UBA10015;f_;g_;s_	1.08	86.56	100	0	0	45	2.61248	nirK	incomplete denitrification	NODE_906_length_33588_cov_6.719784_22	MRRILWIGIIFAGITMLAFADEKQAMKFPKLREKAVLTFAPEVPPPMTRKQPALVEVNLYSGRNVVEIKPGMKYEYWTFNEHVPGPFIRVREGDTIEVHHTSSDPNMPHNIDLHAVTGPGGGAPVTTAIKGEGSIAWFKMLEPGLYVYHCAAPPVMDHIANGMFGLILVEPKKGLPKVDHEYYVMQHEVYASKPAAVKTETAPAVGQDHMAEEKKDDTWGEEAGEDAGPVTLQFSHQNGLDEQPMFVLFNEKFGVLMKEGALKAKVGDKVRVYFGNAGPNHISSFHIIGTIFKNVYREGDLISSPARSVQTTLVPAGGSTVVDIDLSVPGTFTLVDHAIFRIEKGAVGYLQVEGRPNYDIYASDHDPVFCSGCLVHP*	0.000946546	0	0	0	0.00181654	0.000462992	0.00201105	0	0.0320314	0.0262421	0.0354013	0.0115558	11.6772	0.0737947	0.364079	0.0132214	0	0	0	0	0	0
nzgw300	d_Bacteria;p_Omnitrophota;c_koll11;o_UBA10015;f_;g_;s_	0	78.25	0	0	0	48	2.79602	nirK	incomplete denitrification	NODE_49_length_88368_cov_6.705214_68	MKKLLLAVMILGGITTWGFAQDRQALKLPKLREKAILTLAPEVPPPITRKEPALVEVNLHSGRNVVEIKPGMKYEYWTFNEHVPGPFIRVREGDTIEVHHTSSDANMPHNIDFHSVTGPGGGAPVTTALKGEESIAWFKMLEPGLYVYHCAAPPVMDHIANGMYGLILVEPKKGLPKVDHEYYVMQHEVYAVNPSAVKAEPAPTVDHNNMAKEKKDDIWGEETGEEAGPVTLQFLHQNGLDEHPMFVLFNETVGALMKEGSLKANVGDKIRVYFGNAGPNLISSFHIIGTIFKNVYREGDLISPPAHAVQTTLVPAGGSTVVDIELSVPGTFTLVDHAIFRIEKGAGGYLQVEGKPNYDIYASDHDPVFCPGCLVHP*	0	0	0	0	0.00253073	0.000967531	0.000700429	0	0	0	0.0011209	0.00134158	27.2757	0.749287	10.085	0.580216	0	0	0	0	0	0
nzgw301	d_Bacteria;p_Omnitrophota;c_koll11;o_UBA10015;f_;g_;s_	4.36	89	33.33	0	0	56	2.59892	nirK	incomplete denitrification	NODE_34320_length_6827_cov_2.792276_2	MTVYGQGKICGSIVLVFLITTISSVDSLAGEHRSSGSLPKLRENAILTTAPQVPPPITRKAPAIVRVDLHSSRVVKEIEPGYQYEMWTFNGSVPGPFIRVRVGDTLEVHHTNSDPTGMPHNIDFHAVTGPGGGAPVTTVVPKEERVSWFKMLHPGLYVYHCAAPPVMDHIANGMFGLILVEPEKGLPKVDKEFYVMQHEIYADGKKPKPPVDHEHMGSAENKAQSDADFWGEAVSDGSASGPVLLKFSHQSGLDEHPTYVLFNEKFNALVNEGKLKAKTGERVRIFFGNGGPNLISSFHVIGEIFDNVYREGDLVSPPAHSVQTTLVPAGGAAMVEFDLEVPGTYTLVDHAIFRIEKGAVGFLEAEGEPRHDIYVSDQEATLCKGCLVHP	0	0	0.000505844	0	0.177431	0.0249454	0.0677998	0.00516558	0.0012111	0	0.00121683	0.000606832	6.4338	0.456682	0.129503	0.0139394	0	0	0.0397259	0.0482756	0.0155481	0
nzgw302	d_Bacteria;p_Omnitrophota;c_koll11;o_UBA10015;f_;g_;s_	1.43	80.76	0	0	0	44	2.94983	nirK	incomplete denitrification	NODE_11754_length_9527_cov_4.334148_1	MDSIGKNRKMGIGIVVALSTIIFSNVGYSQEEHKQSLNLPKLREKAILTIAPEVPPPIIRKQPALVEINLHSGRNVVEIKPGMKYEYWTFNEHVPGPFIRVREGDTIEVHHTSSDANMPHNIDFHAVTGPGGGAPVTTAIKGEESIAWFKMLEPGLYVYHCAAPPVMDHIANGMYGLILVEPKKGLPKVDHEYYVMQHEVYAVNPSAVKAEPAP	0.000895324	0	0.0045557	0	12.9229	1.23936	6.14291	0.308905	0.00282782	0	0.00487062	0.000607246	0.00081441	0	0.00059996	0	0	0	0	0	0	0
nzgw308	d_Bacteria;p_Omnitrophota;c_koll11;o_UBA10015;f_GCA-002753745;g_;s_	1.08	71.51	100	0	0	44	2.06917	nirK	incomplete denitrification	NODE_142079_length_3489_cov_2.766627_2	MRSKYYLLSLIFLVGLGLTWLVIASHAANRKGLIKTSKVVIHAPKLKEKAILTYAPNVPPPMTRRHPALVEIHMISTRKVMKVKGEKEYEYWTFNDHVPGPFIRVRVGDTLEVHHNGSDNMGMPHNIDLHAVTGPGGGAPVLTVVKGESRVAWFKMTTPGLYVYHCAAPPVMDHIANGMYGLILVEPANGLPKVDKEYYVMQSEIYAKEANSAAVAPTEHEKQMQAAKSGDKDNFWGEEVATGKESNRLVFSHQDGLDEHPMFVVFNGRVGSLMNEGVLKAKVGDRVRIFFGNAGPNLISSFHVIGTIFNKVYREGDLIDPPAHGIQTTLVPAGGATVVEFHLQVPGTYTLVDHAIFRVEKGATGFIKAEGKPNYDIYSSDQDPVLCPGCLIHP	0.000723301	0	0.000817864	0	0.0212843	0.00353794	0.00819594	0.000334075	0.0130543	0	0.00524641	0.00147172	6.20519	0.0815997	0.508921	0.0237035	0	0	0	0	0	0
nzgw321	d_Bacteria;p_Omnitrophota;c_koll11;o_UBA9649;f_UBA9649;g_;s_	1.17	85.13	50	0	0	60	2.19948	nirK	incomplete denitrification	NODE_884_length_45719_cov_3.981688_10	MSMDHVTGPRHRAGGIVILSGFMALSVAAQPTLAKSAMRRETAQLTFAPDVPPPIARKSPAIVSARLESGVTPMEGSSGKFYQFWTFNGHVPGPMIRARVGDTLELHVTNTDHSGMPHNIDLHAVTGPGGGAKVTTVVEGEERVAWFALLHPGLFVYHCAAPPVMDHIANGMYGLILVEPARGLPRVDKEFYVMQSEVYATDPTDGGATLAYSHDDGLKEHPRFVVFNGRVGSLMGDHALTATTGQRLRFYVGNGGPNLISSFHVIGEIFDNVYREADLISPPAHSIQTTLVPPGGATVVEFGVEVPGDYTLVDHAIFRVEQGAVGFLKVAGAPRHDLYVSQEDAATCTGCLVHP*	0.00171319	0.000924912	0.0142059	0.0141798	7.28438	0.765362	11.0928	0.62564	0.0206133	0.0189987	0.0227819	0.0185913	0.137829	0.00157134	0.00382673	0	0	0	0.0109079	0	0	0
nzgw333	d_Bacteria;p_Omnitrophota;c_Omnitrophia;o_Omnitrophales;f_GWA2-52-8;g_;s_	0	88.17	0	0	0	50	2.09813	nirK	incomplete denitrification	NODE_506_length_40871_cov_4.882699_17	MRKYNLGRIILFGVMAFWAAMPMSYAKHRHTKGPPIIQADLTFAPHVPPPVNRDYEAKVIVALEATEYQSELSKGVEYDFWGYNGRVPGPFVRVREGDTLEFHFKNSTSSKNSHTVDFHAMTGPCGAACILMAEPGKESIVRAKAVNPGLYVYHCAAPPIPVHIANGLYGLILVEPHRGLPKVDREYYVMQSEFYTEQSIGTKGLAVFSSQKGMDENPTYVVFNGKVGALLGEGKLQAKTGETVRLFVGNIGPNLVSSFHLIGEIFDRVYREGSLSEPAHNVQTTLIPAGGASALEFKVEVPGDYTLVDHSIFRINKGAMGQLHIEGPENPEILKKIQ*	0.0011697	0	0.000661312	0	5.05005	0.592741	20.9558	1.00839	0.562078	0.298345	0.597084	0.235621	0.46319	0.00160927	0.0235146	0.000314201	0	0	0	0	0	0
nzgw361	d_Bacteria;p_Patescibacteria;c_ABY1;o_SG8-24;f_2-12-FULL-60-25;g_21-14-all-47-17;s_	10.73	64.08	7.14	74.4186	1	53	0.953206	nirK	incomplete denitrification	NODE_117250_length_3855_cov_1.590520_1	IACSGKSSQTYGQVYGSPQTKIDNDVPSGDAFFAGPGVSLLPEVKPAPEGTEHHIRLDVTHKMIEIADGIKFHGWTFGDAVPGPVIHVKQGDKVIFTLTNRSDTTASFMSPMPHSIDFHAAMVNPTDKYRTIMPGQTLNFEWTANYPGVFMYHCATAMVLQHLATGMYGMTIVEPKGGYSTKVDREYAIVQSEFYPKEQPEPDGTYDVDMNAVEKKQPTYVAFNGKASRHITEPLKARAGDHVRLYVLNAGPNDTSSFHVIGTIFDRVWVEGNPANELRGMQTVLLGASSGAIVEFTIPEKGKYVFVDHEFSDAHHGAMGAIDATQD	0	0	0.00143221	0	0.0226873	0.00495638	0.0304988	0.00468013	0.02286	0.0702313	0.0482331	0.0146042	3.91882	0.0534399	0.19861	0.00816559	0	0	0	0	0	0
nzgw368	d_Bacteria;p_Patescibacteria;c_ABY1;o_SG8-24;f_GWF2-40-263;g_YC12-FULL-57-11;s_	0.5	53	100	81.3953	1	62	1.00241	nirK	incomplete denitrification	NODE_5679_length_14297_cov_2.275959_7	MYFFLVLRLLAVVVCVIAAWFLARGMFLLRKRSDHAVRKLIDAGVALLAAGGIAYALSGTSYPLRFAMPPDMQAMTMDARPASLPLLSALDFVMHSGSFERVADIGRNPGDVPPPTNRTEPTTVQISIVAKEVIAEVAPGISFNYWTYDGTVPGPMERVRVGDIVDLTLTNDPTSLHPHTIDLHAVTGPGGGASLTNVKPGESKSFRWLAKNPGLYVYHCATSNVSTHNSHGQYGLILVEPEGGLPPVDKEFYLTQGELYTLGGIGKTGLVAFDSQGLVDGNPTYVTFNGKIDATPRLKANVGDRVRIYVGNGGVNLISSFHVIGEIFDTVYPEGAMGDGSAAMHNVQTTAVLPGGSSIVEFTADVPGKYLVVDHALARMNKGAWAVLEVDGANQPNVF…	0.403718	0.0366535	0.20563	0.00130886	0.0232668	0.0130463	0.0223238	0.0044797	0.128004	0.20167	0.187968	0.10114	4.48987	0.172358	0	0	0	0	0	0	0	0
nzgw378	d_Bacteria;p_Patescibacteria;c_Doudnabacteria;o_UBA920;f_2-01-FULL-46-14;g_;s_	1.98	67.82	0	97.6744	1	47	1.22096	nirK	incomplete denitrification	NODE_216_length_71547_cov_4.056296_41	MKNIWIFAGIIILIIAAGVFYKTTQESTLPVKEVSVQDISRHASDVPPQIARKESQKVLVELETKEVVAELASGVTYEYWTYNGTVPGPFIRVREGDTVEIHLTHSMHGNNERGASINPLHSFAVDTLAIHSVSAHGDEEDGHMDMDSAEHEKAGHGKHSVDLHAVLGPGGGAVLTQAASGETKSFQFKATRPGIYVYHCASPHIPTHVANGMYGLILVEPKDGLSKVDHEFYVMQGELYTKGKFGEKGHQEFSLEKLQQEKPEYFVFNGRVGALTGEHALKAKVGETIRIFFGVGPHIAANFHVIGGILDKLYPEGDIVSPPHRNVQTTIVPPGGAMMTEFKLEVPGKYLIVDHSLSRAIDKGALGEIIVEGPDQPNIFKKDD	0	0	0	0	0.0130712	0.0036344	0.0157864	0.00343183	0.00335254	0	0.000842101	0.000629934	11.919	1.0001	3.79152	0.382211	0	0	0	0	0	0
nzgw425	d_Bacteria;p_Patescibacteria;c_Paceibacteria;o_UBA6257;f_1-14-0-10-40-38;g_;s_	0	62.18	0	97.6744	1	48	0.769092	nirK	incomplete denitrification	NODE_36_length_200113_cov_8.748335_87	MEFLSLIKFILVQVFGLVISILAFGFFTFWIIRKFHSWKIAAIFSVILVGISFFAFIPYALPERLEYPFFLRTFGPADGPGLPFKNILKFFAKSGSVERIASIVRDPNDIPTPINRNHPENIKIELETKEVIAEMAPGISFNYWTFNGTVPGPFIRVREGDTIELTLKNNPSSINHHNIDLHAVTGPGGGAVLTNVAPGESKTMTFKALNPGLYVYHCAHPNVATHDAHGMYGLILVEPKEGLPKVDREFYVMQGEFYSTGGLGKKGLQIFDAQKMLDGHPEYIVFNGKTKGLVGNMKANVGESVRIFIGNGGVNLISSFHVIGEIFDTVYPEASIGGALFKNVQTTLVPAGGAAITDFKLEVPGKYILVDHALSRLDRGAWGVIEVAGDKNPTVFDGD…	0.67705	0.0350837	0.297341	0.00489466	5.41394	3.41224	1.34857	0.277114	25.5369	56.6302	22.2527	24.1758	0.0650688	0.00415842	0	0.000811906	0	0	0	0	0	0
nzgw459	d_Bacteria;p_Patescibacteria;c_Paceibacteria;o_UBA9983_A;f_UBA2163;g_C7867-001;s_	1.71	48.29	33.33	93.0233	1	51	0.685684	nirK	incomplete denitrification	NODE_1912_length_23918_cov_4.429508_18	MLQLFSYTWSYFVQVAGLAIAFAFAALFIYLALRKSHSLWMRIALVAGFIGVAMFFYVPNGLPQGISFPLSMRTYGPAEGPVLPAQNVVEFFTHFNSFERVKDIARNPTDVPPPIERTEPTHVYIELTAREVIAEMAPGVYENYWTFDGTIPGPFLRVREGDTVTLTLHNDKTSLHHHNIDLHAVTGPGGGAASTMVAPGESASFTFMALNPGLFVYHCATPNVANHMTHGMYGLILVEPKAGLVKVDREFYVMQGEFYARGGMGRKGIQLFDAEAMLEGRPTYIVFNGRVGGLSDHMQMHTGETARVYVGNGGVNLVSSFHIIGEIFDRVYPEASLASPLTHIQTTLVPAGGATVVEFNTEVPGKYLLVDHALSRLDRGAWGALMVTGPEDKSIFDGV…	14.3396	0.762051	5.6738	0.0883961	0	0	0	0	0	0	0.000806937	0	0	0	0	0	0	0	0	0	0	0
nzgw463	d_Bacteria;p_Patescibacteria;c_Paceibacteria;o_UBA9983_A;f_UBA2163;g_C7867-001;s_	0	71.84	0	97.6744	1	50	0.586726	nirK	incomplete denitrification	NODE_23264_length_8459_cov_2.523027_8	MLTYLILEALAALVGASAFAVILYVFWKKKGVQFFAQRRWLYIPVMLFFVAVALGFFANRTYPPDFAMPVFMHSHAPGGLPPSIPFAGIIDFFRFKNRFEKVDTIGQDPNSVPSEPTAPDADGVVRIALTTKEVIAEVAPGIYFNYWTFNGHTPGPMLRVREGDMIELTLTNDPSSLHDHSIDLHAVTGPGGGAALTHVAPGETKTFQWQARNPGLYIYHCAMPNVSTHNSHGQYGLILVEPKEGLPKVDKEFYLVQGELYTIGQLGKRGLVPFDAQALLDGMPTYVTFNGQIESAPRMHANTGDTIRIYVGNGGVNLISSFHVIGEIFDTVYPEASIGGALEHNVQTTQVLPGGASIVEFVAEVPGTYTIVDHALARMNKGAWAALDVTGDPRPDIYK…	0	0	0	0	0.00246783	0.00188697	0	0	0	0	0	0	0.0175455	0.0601516	7.46833	5.99992	0	0	0	0	0.014649	0
nzgw464	d_Bacteria;p_Patescibacteria;c_Paceibacteria;o_UBA9983_A;f_UBA2163;g_GWA1-54-10;s_	1.12	46.7	0	79.0698	1	51	0.683429	nirK	incomplete denitrification	NODE_52647_length_3335_cov_2.362788_5	MSMVLLSLLSYVLVQTLGLVIAFAAAGVLLYIILRRFHSRLVAVMLCVLFCGISIFFYVPNGLPRGFEYPSFLKSYGPAGSPGLPFTNVMQFFAHFNEFERVTDIARDPNDIPAPITRTGTTTVEVAITAKEVISEVAPGVYLNFWTFDGRVPGPMLRVREGDTVVVTFHNDKTSLHHHTIDFHAVIGPGGGAAVLMANPGETKTLTFKALHPGLFVYHCASPDAALHMAHGQYGMILVEPKEGLPKVDKEFYIMQGEFYTTGTLGKQGLQIFDSQAMLDGHPQYIVFNGRTGALTKNMKAQVGQKVRIFFGDGGVNLISSFHVIGEIFDHVWQEASLTSPPLTDVQTTLVPAGGATVVDFMLLLPGNYTIVDHALARIDRGAWGTLHVDGPANKEIFS…	0	0	0	0	0.00228486	0.00349413	0	0	0	0	0	0	0.0205766	0.00491398	2.04399	6.1643	0	0	0	0	0	0
nzgw465	d_Bacteria;p_Patescibacteria;c_Paceibacteria;o_UBA9983_A;f_UBA2163;g_UBA10103;s_	0.85	63.65	0	97.6744	1	51	1.14028	nirK	incomplete denitrification	NODE_102_length_160523_cov_5.534987_10	MSRILELWSLISALMIQGIGLVLAGAAAAVFLYIVLRKHHSRGITILLSAFFIGAMLFFWFPIGVPKNLEYPFGITTYGPAAGPTLPLKNVFQFFANLKNYPRIADISRSPLDVPHATDRATSTTVKIDLTAEEVLSEIAPGVVVNYWTFDGTVPGPMLRVREGDRVELTLHNAKTNLHMHSIDLHAVTGPGGGATVTSVMPGESKTLTFTALNPGLFVYHCAAPNVANHMSHGMYGLILVEPKEGLPKVDKELYVMQGEFYTTQPRGTRGLQIIDAAKMLDGIPEYIVFNGRTGAITKDKLVIKQGEKVRMFVGNGGVNLISSFHLIGEIFDTVYPEASMGGALLHNVQTTLIPAGGAAIAEFTADVPGTYVLVDHALARMDKGAWGTFSILGDARPD…	14.1584	0.656503	7.1147	0.0859448	0	0	0	0	0.00179599	0	0.000451122	0.00202477	0.0012069	0	0	0.000534607	0	0	0	0	0	0
nzgw467	d_Bacteria;p_Patescibacteria;c_Paceibacteria;o_UBA9983_A;f_UBA5272;g_UBA11704;s_	0	71.04	0	88.3721	1	40	1.50449	nirK	incomplete denitrification	NODE_197_length_90766_cov_25.567731_18	MYTYLIFEIFAWAAGVIAFIVFLEHLIQRKSVRIFLKRKWAWIPLAVMLISILIGVFSNKTYAPGFAMPLFMHSMAPGKVPPTLPFVNVFNFFRNETRFDRVADIGRDPNDVPSAITRTSPTEVKIDVHVKEVISEVAPGIYFNYWTFDGTVPGPMYRVREGDTVILSITNDISSLHHHNIDLHAVTGQGGGASLTNVMPGETKTIKWKAINQGLFIYHCAMPNVSTHNSHGQYGLILVEPKEGLPKVDKEFYIVQGELYTMGQLGKKGLTVFDSKALLDGLPNYVTFNGKIENTPRMQAKVGDKIRMYVGNGGVNLISSFHVIGEIFDTVYPEGGMGEGSSMLKNVQTTAVLPGGSTIVEFTVDVPGKFLLVDHALSRMNKGAWAVLEVTGDENPSLY…	61.9453	7.52061	21.9953	0.682938	0.377545	0.111496	0.524341	0.181183	0.0430533	0.00979777	0.100533	0.290627	0	0	0.0627564	0.00142395	0	0	0	0	0	0
nzgw468	d_Bacteria;p_Patescibacteria;c_Paceibacteria;o_UBA9983_A;f_UBA5272;g_UBA11704;s_	0.86	51.46	0	74.4186	1	42	1.85235	nirK	incomplete denitrification	NODE_1823_length_32088_cov_14.040917_32	MYTYLIFEIFAWAAGVIAFIVFLEHLIQRKSVRIFLKRKWAWIPLAVMLISILIGVFSNKTYAPGFAMPLFMHSMAPGKVPPTLPFVNVFNFFRNETRFDRVADIGRDPNDVPSAITRTSPTEVKIDVHVKEVISEVAPGIYFNYWTFDGTVPGPMYRVREGDTVILSITNDISSLHHHNIDLHAVTGQGGGASLTNVMPGETKTIKWKAINQGLFIYHCAMPNVSTHNSHGQYGLILVEPKEGLPKVDKEFYIVQGELYTMGQLGKKGLTVFDSKALLDGLPNYVTFNGKIENTPRMQAKVGDKIRMYVGNGGVNLISSFHVIGEIFDTVYPEGGMGEGSSMLKNVQTTAVLPGGSTIVEFTVDVPGKFLLVDHALSRMNKGAWAVLEVTGDENPSLY…	22.4683	2.92931	7.79956	1.54892	0.0669084	0.0170533	0.0633375	0.117621	0	0	0.00240514	0.00154214	0.119499	0.0458805	0.0152364	0.00122153	0	0	0	0	0	0
nzgw484	d_Bacteria;p_Patescibacteria;c_Paceibacteria;o_UBA9983_A;f_UBA9973;g_;s_	2.56	44.13	25	74.4186	1	39	0.61391	nirK	incomplete denitrification	NODE_6449_length_13019_cov_4.967204_3	MLKYIIFEVLSALVGGIAIIMIFVQLYKYAHLFNFFKKKPVFIPLVLLLISFFTGLLANRTYAPDFAMPVFAHSHAPGGVAPSIPFSKIIEFFKYENRFDKVADIGADPNQVPSKAQEPDKDGMVHISLTTNEVISEVAPGIYYNYWTFDKQVPGPMLRIKEGDTVELTLTNDVTSLHDHTIDLHAVTGPGGGALLTHLAPGETKTFKWKALNPGLYIYHCAMPNVSTHNSHGQYGLILVEPKGGLPKVDKEFYIVQGELYTQGQIGKKGLVAFNPDALLAGNPNYVTFNGKIESAPRMHVKVGDKIRIYVGNGGVNLISSFHVIGEIFDTVYPEANIGGILEHNVQTTAVLPGGASIVEFTVNVPGKYLLVDHALARMNKGAWAVLDVTGDENPNVFE…	0.00222682	0	0.0352513	0.00480809	0.0512825	0.102387	0	0.00102851	4.79868	6.27242	3.73617	3.40728	0	0	0	0	0	0	0	0	0	0
nzgw512	d_Bacteria;p_Planctomycetota;c_Brocadiae;o_Brocadiales;f_Brocadiaceae;g_;s_	3.3	93.14	25	0	0	42	2.9379	nirK	anammox	NODE_5647_length_9649_cov_6.246956_4	MKRFKKIMYGAIFSAAFYGMALTTGISAVSALDEVDTVAKDPTDIPSPISRSNPTTVTVDLVAKEVLAELAPGKKFWFWTFAGKKGDVTGPATVPGPMIRVMEGDTVVINLTNALGNKEPHNLDFHAGIGAMLMDIEPGKTKSLKFKAVREGAYIYHCGAEGMPWEHVSHGMYGLIMVEPRGGLPKVDKEFYIGQSDWYIKPGIENLADVKDGYDLDEDKALSEHPDYFTFNGHTQALSNASIYGDAVTVNKRDNVRIFFVTGGPNIGSNFHIIGQIFDKYYPSRYRDFIRNEETVYVPPGSAAVFEFKALATGNWPIVDHALWRVPKGAGGILHVN*	0.196141	0.0809156	0.0709019	0.0156853	0.0347314	0.10847	0.0389919	0.0105957	0.00414034	0.0127201	0.00554658	0.00233388	0.599819	0.513753	3.23951	13.0037	0	0	0	0	0	0
nzgw529	d_Bacteria;p_Proteobacteria;c_Alphaproteobacteria;o_Rhizobiales;f_Xanthobacteraceae;g_Palsa-892;s_	2.61	82.52	41.67	0	0	65	2.64135	nirK	incomplete denitrification	NODE_1448_length_22184_cov_5.102026_8	MSTANRDRLTLLIAGTLVSMAIAAWVPMVPAFNTAKSVEVSTVPVSALTTATREWAPIPSTGKAPSAHTATKLAAKGDGPVSIVRDPTDLPKSIGARGPQRVRVDFETIEVSGKLADGASYTYWTFNGKVPGPFVRVRVGDVVEVRLKNHEDSAVLHNVDFHAVTGPGGGAVATEAPPGESRGFEFRATNPGLYVYHCAIPMAAQHIANGMYGLILVEPEGGLPKVDHEFYVMQGEIYTEQPLGTKGALTESFKKLMDEKPEYFVFNGAVGALSAERPLKAKVGETVRIYFGVGGPNHTSSFHVIGEIFDRLYNLGTLTAPPLTNVQTATVPPGGAAVAEFKLEVPGKYMLVDHALSRVNRGLVGILEVDGPANPNIFKDYEPEKSAKSISH*	0.0323893	0.0258378	0.0716078	0.177967	1.13989	0.406712	2.14799	6.63792	0.427519	3.88135	0.234057	0.411814	0.867741	1.21579	0.046	0.00415537	0	0	0	0	0.015469	0
nzgw576	d_Bacteria;p_Proteobacteria;c_Gammaproteobacteria;o_Burkholderiales;f_SG8-41;g_SG8-41;s_	1.5	78.12	42.86	0	0	64	3.01581	nirK	incomplete denitrification; nitrite oxidation/reduction	NODE_14417_length_5888_cov_15.240853_5	MKSRLLLLVLTLSIAGCGSRSDPYDPAKMDLKPAPATLSSERHKGAFASGNSLSMGAELKPLDPSPVKEVRLDTTHKIIEIAPGVKFSAWTFGDQVPGPTIRARVGDKIRFTMTNRSDEPVPGVQVTAAPMMHSMDFHAAMVSPQDKYRSIAPGQTITFEFTLNYPGIFMYHCGTPMILEHIASGMYGAVIVEPREGYPTKVDREYVIVQSEFYAKPDPDKRKVGGAPLYVLDGDRLRASQPTHTVFNGVHNGMVKKPLPAKAGERVRLHVLNVGPSKTSSFHVVGTIFDRVWIEGNPDNQFRGMQTVLLGSSNSAIVEFLIPEAGSYIMVDHHFANASQGAIGLISTSAKAEEKELEHHNIPASATPTDPDTVQGKLAFESKCLACHSVGQGKKLGPD…	0.159225	1.1766	0.256764	1.1481	0.136582	0.40623	0.239624	23.355	0.0297985	1.24906	0.0756689	0.138979	0.0093265	0.034021	0.000606234	0.00243014	0	0	0.016316	0.218102	0.0127717	0.0277555
nzgw581	d_Bacteria;p_Proteobacteria;c_Gammaproteobacteria;o_Ga0077554;f_Ga007554;g_;s_	1.06	97.54	0	0	0	59	3.1481	nirK	incomplete denitrification	NODE_23_length_138440_cov_9.278248_51	MTLKKSVLAMAVAAILTGSYTGAALAKTVKVTMHAKENSVAIDNKGTEYPAWTYDGGIPGPVVRVQEGDVVDFELINDATNKESHSMDFHAAIVDVLGEFAPIKPGESKKFKFDAKYPGVFMYHCGSMPMHQHIARGMYGIVIVDPKEGYSERYPKPDREYVLVQGQFFPKADDDHAIMENQGWSGTLINGKMFHYDPVHDPNASQVLEAKPGERVRIFYVNANVNLPAAIHPIAGIWDRVYPNGNPKNVVYGMATYQLGVSEAATLDIVSPADRPTNNAIVDHTMGAAMRGAITVLMNKPDADPKAGKGALIVGR*	1.86576	1.40853	1.46006	0.576576	7.52654	32.7517	3.70677	3.04397	4.18528	6.42907	3.0533	2.51313	2.44382	0.229257	1.56375	0.562978	0	0	0.00612493	0	0	0
nzgw582	d_Bacteria;p_Proteobacteria;c_Gammaproteobacteria;o_Ga0077554;f_Ga007554;g_;s_	1.82	95.31	0	0	0	59	3.4261	nirK	incomplete denitrification	NODE_25_length_129393_cov_4.653127_76	MSIGNRTTIALALTALLAAPAAWSATVKVTMHAKETKVTIDNKGTEYPAWTFDGTIPGPVIRVTQGDTVEFELINDATNKESHSMDFHAAVVDVLDEFAPIKPGQSKKFKFDAKYPGTFMYHCGSMPMHQHIARGMYGVIIVDPKGGFTKDFPKPDREYVVVQGQFFPNADDHHAMMDNVGYSNTLINGKIFHYDPVHDPDAKLVLEAKPGERVRIHYVNANINLPAAIHPIAGIWDKVYLNGNPKNVLEGMATVQLGVSEAASLDIVSPADHATNNAIVDHTMGAAMRGAITVLMNKPDADPTLGKGDKIILR*	0	0	0.00183914	0.00105357	1.04298	16.0023	0.0792504	0.0480793	0.000587105	0.00360745	0.000737354	0	0	0	0	0.000174762	0	0	0	0	0	0
nzgw612	d_Bacteria;p_Verrucomicrobiota;c_Verrucomicrobiae;o_Opitutales;f_Opitutaceae;g_;s_	0.68	87.8	0	0	0	64	2.82695	nirK	incomplete denitrification	NODE_19672_length_5587_cov_7.216795_4	MKRSLASLLLTAALVLAAVFATTVVLRAAASPTDAKGPVILPPEVAALPIEEAILTPPPNVPPPIKRRHAARVVVNLEVREVVKRLADGVDYTFWTYGGTVPGLFIRVREGDIVEFHLNNHPSSKLPHNIDLHAVTGPGGGAASTFTAPGHSSQFTFQALNSGLYVYHCATAPVPMHIGNGMYGLILVEPKDGMPPVDKEYYVMQGEFYTTGKYGEEGLQSFDMAKAIDERPPYIVFNGAVGALVGDKAITAKVGESVRLYFGVGGPNITSSFHVIGEIFDKVWPEGGMKYIQENVQTTMVPAGGSSIVEFKVEVPGTFILVDHSLTRTFNKGSLGMLKVAGPENRVIYSGKEVDAVYLGSQAEAGSESSKREAELKTRIAAEIQANPTIAGLTKEMQA…	16.6862	2.57688	3.85265	8.06016	0.0155093	0.0643765	0.00797179	0.0747857	0.196905	12.0027	0.0610388	0.231971	0	0	0	0	0	0	0.00382205	0	0.0239343	0.377104
nzgw66	d_Archaea;p_Thermoplasmatota;c_Thermoplasmata;o_;f_;g_;s_	0.8	96.27	100	0	0	67	2.86006	nirK	incomplete denitrification	NODE_45_length_127902_cov_5.372082_90	MLTNPTRIMLAVLVLATLVVAGCTASQSSNDKTPVVTYQRPPGTVLPGPLPTVTVVPSPLVPAAKAPDADGIVRFTLTIEEKTALIDEGIAYTFWTFGGTVPGPVLRVKEGAVVELTLVNPATSTYAHNIDLHAVTGPGGGAKASMTAPGEQTTIHFTVIRSGAYVYHCATPPVTHHIANGMFGMIIVDPKVPLPAVDHEYYIMQTELYSTGDYGQKGIHTLSHDKMVNETPTYYLMNGKVGALTGAGALTARTGESVRIYYGVGGFVASNFHVIGEIYDTVYIEGGTLVNHNVQTTIVPAGGTSIMDFEVEVPGDYILVDHALMRSIDHGAVGILSVSGDPNPDVYKGAVTG*	0	0	0	0	0.0239386	0.00152534	0	0	0	0	0.000530137	0.00026438	9.53426	0.105113	0.344272	0.00628244	0	0	0.131634	0	0	0
nzgw179	d_Bacteria;p_Campylobacterota;c_Campylobacteria;o_Campylobacterales;f_Sulfurimonadaceae;g_Sulfuricurvum;s_	1.64	93.77	20	0	0	43	2.28014	nirS	incomplete denitrification	NODE_472_length_25658_cov_3.464816_14	MDSIRKILRLSLAGATFAALPLMAGDSKMNVVQMFEKECQGCHGPNHEGGVGSSLDPKAIGKKGDYFLRDTILNGRAGTAMPSFKSKFTSDDADKMVQYLLKYEAKQLTKLTMEDVAATHQILEDREELYKKYPKPTDVKSVQDIVIFTERDASKVGFIDGTTNKVLSKHSSGFATHVTVVNKRIPRYVYNISRDGWVNMFDLNAPGQPMIAKIRVGSDSRGLACTPDGRYLMAGNYVPGGAVLLDAMTLKPLKIYATDQVEDMDGKIGSSRVASIADTPYGPYIAFALKDAGHVYIVDYSKPDFPIVGDIPKIGKILHDAFLNEGEEVGRYYMIASQGSDVMGIVDFKTKTLADKVYTGPGSKPHPGQGSSWYNEKLGKQLHATVNMNVGDVTIWDNQ…	0.0313569	0.347981	0	0.000537342	0.0140097	0.000486915	0.00211497	0.000459777	0.00134746	0.0165589	0.000451279	0.00033758	0.149104	9.39055	0.383559	0.125409	0	0	0.00706037	2.11065	0.519505	0.084074
nzgw240	d_Bacteria;p_Methylomirabilota;c_Methylomirabilia;o_Methylomirabilales;f_Methylomirabilaceae;g_Methylomirabilis;s_	3.28	81.48	80	0	0	59	2.35801	nirS	nitrite-dependent methanotrophy	NODE_2921_length_25856_cov_6.017369_19	MATRAKLALLTMALGMLWTVPVQAAEAPPALPPAPPLAPGELESAKQIYFDRCAGCHGVLRKGATGPQLLPSKTRALTTPVLKAFITNGTGGGMPDWGRQGILSESETDLMARYIQHDPPVPPELSMADMKKSWNVIVPPDKRPTKPEHNRDWQNFFAVTLRDAGQVAIIDGDTKEIVNTVKTGFAVHISRSSFSGRYMYTIGRDGRATMIDLWMKVPDKVAEVKPCSDARSIDTSKYKGKLGDFTDKLAVIGCYWPPQFIILDGQTLEPLKVVSTRSMTYDTMEYHPEPRVASIVASHFKPEWVINIKETGLIWLVDYSDLKNLKMTQIQGEKFLHDGGWDSTKRYFMVAANMANKVVVIDVEKGKLEAIFESGIKPHPGRGANWIDPKFGPVNGTPH…	1.1966	0.147904	0.504386	0.0305759	0.627151	0.10017	0.0146575	0.0128296	0.00147449	0.0120799	0.00246911	0.000369404	0.188923	0.0879214	5.33954	7.63726	0	0.0168784	0.177477	0.0172539	6.03486	4.27506
nzgw266	d_Bacteria;p_Nitrospinota;c_UBA7883;o_UBA7883;f_;g_;s_	4.27	97.1	20	0	0	56	2.82892	nirS	incomplete denitrification	NODE_546_length_25540_cov_3.800346_2	MRVRFRSFLTLLAFGAWLVPTLAAYAAAPAPEMSAEELAKGKQKYFERCAGCHGTLRKGATGPNLLPDKTREMGTDVLSVFINDGTAGGMPAWGPSGTAIFTDEEVNLMARYIQQDVAAPPEISLGDMTETWKLVVPVADRPKKPAHKRNWQNFFGVVLRDAGKVAIIDGDTKEKLAELPTGFAVHILRSSESGRYFYVIGRDGKATMIDLWSEKPTIVAEVKPCAEARSIDGSKFKGYEDKLAIVGCYWPPQFAILDGQTLEPKKVVSTRSMTWDTGEYHPEPRVAAIVASHYKPEWVLNVKETGFIWLVDYSDLKNLNITMLEGERFLHDGGWDATHRYFMAAANMKDTEVVVDTKLRKVVAKFKVGVKPHPGRGANWVDPKYGPVSSTCHLGEGKL…	0.00226234	0	0.000852703	0.000407065	0.111437	13.7712	0.0149539	0.0033089	0	0	0.000512802	0.00230161	0	0	0.001516	0.00202567	0	0	0	0	0	0
nzgw271	d_Bacteria;p_Nitrospirota;c_Nitrospiria;o_9FT-COMBO-42-15;f_9FT-COMBO-42-15;g_9FT-COMBO-42-15;s_	2.98	94.66	40	0	0	40	3.07654	nirS	complete DNRA; complete denitrification	NODE_262781_length_2129_cov_2.466135_3	MLKKRWIKAMVMSILGLFAIDIAIAAALTDEEMNKAKGIFFNRCAGCHGTLRKGATGPEITDTKLKSKNYNTDIIKAFITNGTGGGMPGFVKMGLLTADEADLMARFVQVPPPIPPERSLADMEETWKLVIPVDKRPTKPMHKRNIDNFFGVVLRDAGKAAIIDGDTKELVSTVDIGLATHILRVSATGRYFYSIGRDGKAVLIDLWMEKPDKVAEVQACTEARSIDVSKYKGPKGNFLDKYAVIGCYWPPQFIILDGKTLKPLKVVSTRSFTYDTNEFVNEARVAAMISSHRDPEVILNVKEAGYMWFVDYSDLDNLKISQVATERFLHDGGWDATKRYVMMAANMRNKMVIVDSYTKKQVGQVETGIKPHPGRGGNWTDPKYGPVSGTPHLGEGLLT…	0	0	0.000407561	0	0.54139	0.0867414	0.00204211	0.000499432	0.0188652	0.0159885	0.019608	0.0102675	1.39298	0.0340512	13.3083	0.442078	0	0	0	0	0.0913202	0
nzgw276	d_Bacteria;p_Nitrospirota;c_Nitrospiria;o_Nitrospirales;f_Nitrospiraceae;g_40CM-3-62-11;s_	3.94	86.71	40	0	0	61	2.77684	nirS	nitrite oxidation	NODE_4496_length_8094_cov_4.221121_1	MKARSGIGLAACVAAAALVLTVEGCTQSPDSTKAPATSAPATPAASAPAAKVAALSEQDFAQGKQIYFNRCAGCHGALRKGATGPNIEPKHTAELGAASIESTLMKGLPGGMPAWGKEGLLSPQEIKLMAAYVLQPAPVPPPRPLEEIKASWKLVVPVASRPKVPETKRDWQNYFGVILRDAGKVAIIDGASKERVGLIDTGFAVHILRSSSTGRYFYAIGRDGRVTMIDLWSETPTLVAQVQGCSDARSVDSSKYKGYEDKLVIEGCYWPNQYVVMDGQTLEPKVVVDVKTPTYDTNEELQEDRVASIVASPFAPQWVVSLKESGHVAIVDYSKPGFPIVAKIPAERFLHDGGWDHTKRYFMVAANTRKQMVI	0.0444588	0.0456741	0.0409979	0.0526571	0.656068	0.118656	0.9886	0.5949	0.0977681	0.569619	0.101362	0.0901686	13.8355	6.31776	0.617823	0.128931	0	0	0.057106	0.126175	0.0487645	0.0529878
nzgw530	d_Bacteria;p_Proteobacteria;c_Alphaproteobacteria;o_Rhodospirillales_B;f_Magnetospirillaceae;g_Magnetospirillum_A;s_Magnetospirillum_A sp900184795	2.24	86.84	20	0	0	66	4.883	nirS	complete denitrification	NODE_12571_length_5651_cov_2.404882_1	MKAATWMMAALTAAWAGTAVAEEKPAHGAGEHYETSGDVLRAAPMSQPGAQPGPQLTAAEFAKAKQIYFERCAGCHGVLRKGATGKPLTTDITRERGFDALKAFITYGSAAGMPNWGTSGQLSEAEVDLMAKYLLNEPPQPPEFGMDEIKATWKVVIPENKRPTKKMNNLVLDNLFSVTLRDAGEIALIDGASKEIVSIIKTGYAVHISRISASGRYLYVIGRDAKINLIDLWMEKPETVAEIKIGMEARSVETSKFKGYEDKYAIAGAYWPPQFVIMDGNTLEPKKIVSTRGMTADKQEYHPEPRVASIVASHFKPEFVVNVKETGLILLVDYSDIKNLKVTSIEAERFLHDGGFDASKRYFLVAANARNKIAVVDTKEDKLVGMVDVGATPHPGRGT…	0.0132199	0.00821442	0.0126919	0.00592426	0.022339	0.0114686	11.2381	0.42085	0.0209334	0.0414917	0.026347	0.0199627	0.00317646	0.00366048	0.00100287	0.00120603	0	0.121025	0.0109079	0.0883696	0.193536	0.346372
nzgw530	d_Bacteria;p_Proteobacteria;c_Alphaproteobacteria;o_Rhodospirillales_B;f_Magnetospirillaceae;g_Magnetospirillum_A;s_Magnetospirillum_A sp900184795	2.24	86.84	20	0	0	66	4.883	nirS	complete denitrification	NODE_8856_length_7023_cov_2.609244_5	MWKGVRNALLLTALPFAMGGAAFAQEAPTLSKEAKEAASKTYFERCAGCHGVLRKGATGKNLEPANTTKLGQARLEKILTNGTDGGMVNFDDILTKDEIKNMATYIQMTPDIPPEWGIKEMTASWKVTVKPEDRPKKQMNKINLKNVFSVTLRDSGEIALIDGDTKKIWTIIKTGYAVHISRLSASGRFVYVIGRDGKLDMIDLWMETPAVVATIKIGMDARSVETSKFKGFEDKYAVAGSYWPPQYVIMDGADLKPLKIVSTRSITVDGEYHPEPRVASIVASMIKPEWVINIKETGLIKLVDYSDIKNLKETTIESAKFLHDGGWDASKRYFLVAANASNKVAVVDTKEGKLAALVETKSKPHPGRGANFIHPKFGPVWATSHLGADVITLIGTDPA…	0.0132199	0.00821442	0.0126919	0.00592426	0.022339	0.0114686	11.2381	0.42085	0.0209334	0.0414917	0.026347	0.0199627	0.00317646	0.00366048	0.00100287	0.00120603	0.0749562	0.0681362	0.00716459	0.0174131	0.145814	0.34126
nzgw549	d_Bacteria;p_Proteobacteria;c_Gammaproteobacteria;o_Burkholderiales;f_Burkholderiaceae;g_Acidovorax_B;s_Acidovorax_B soli	0.38	92.62	0	0	0	65	3.70551	nirS	complete denitrification	NODE_3639_length_15573_cov_4.737445_12	MTTRKLARLAALALSTLALAAAAQHKEGASAPEVNYQAGTSPLADVAMYQSSNPKAPKMTQAEFDRARQIYFERCAGCHGVLRKGATGKPLTPDITLAKGTDYLKVFIAYGSPAGMPNWQTSGEMTEADVDLMARYVQQDPPVPPEFGLADMKKTWKVVIPADKRPKKKMNNYNITNIFSTTLRDAGEIALIDGDTKEIISIIKTGYAVHISRMSASGRYLFVIGRDAKVNMIDLWMEKPDTVAEIRTGLEARSVESSKFKGFEDKYAIAGTYWPPQFVIMDGDTLEPLKIVSTRGNVVGTQEYHPEPRVASIVGSHFKPEFVVNVKETGKTLMVDYSDLNALKLTEIGSAPFLHDGGLDATKRYFMVAANNSNKISVFDLKDSKLAAVVDVGKIPHPG…	18.1531	8.89165	0.0624981	0.00915408	0.0534388	0.01106	0.00667227	0.0011604	0.0212548	0.0487571	0.0224943	0.0140579	0.00171398	0.00115217	0.00505064	0.000843579	0.0141802	0	0	0	0.0106096	0.0115285
nzgw554	d_Bacteria;p_Proteobacteria;c_Gammaproteobacteria;o_Burkholderiales;f_Burkholderiaceae;g_Polaromonas;s_	2.29	94.57	20	0	0	61	3.3223	nirS	complete denitrification	NODE_569_length_24812_cov_2.975416_12	MKNLRLAAVAAVLLTSMALSAQESKPGMSAPEVNYQAGSSPLGDVPMYQSTNPKAPKMTQAEFDRARQIYFERCAGCHGVLRKGATGKPLTPDITVGKGTDYLKVFITYGSPAGMPNWGTSGDLTETEVDMMARYVQQDPPVPPEYSLADMKKTWKVIVPPDQRPKKKMNNYNITNIFSTTLRDAGEIALIDGDSKKIISVLKTGYAVHISRMSASGRYLFVIGRDAKVNMIDLWMEHPDTVAEIRTGLEARSVESSKFKGYEDKYVIAGTYWPPQFVIMNGDTLEPLKIVSTRGMVVGTQEYHPEPRVASIVGSHFKPEFVVNVKETGKTLLVDYSKLDALKITEIGSAPFLHDGGLDSSKRYFMVAANNSNKISVIDLKDDKLAKLIDVGKIPHPGR…	0.700528	0.410714	0.261375	0.141303	1.18125	9.74476	0.109613	0.0284394	0.0674064	0.160447	0.0826737	0.0504338	0.0075495	0.0320954	0.0193904	0.011388	0	0.048422	0	0.0329996	0.0212563	0.0577432
nzgw560	d_Bacteria;p_Proteobacteria;c_Gammaproteobacteria;o_Burkholderiales;f_Ga0077523;g_;s_	1.81	96.68	0	0	0	62	2.62153	nirS	incomplete denitrification	NODE_417_length_57672_cov_4.463954_13	MFFSDKHIKAARTFLGVTVISLLAGTATAQDKKHAPDAEIKYQAGSSPLASEPMHQNINPKAPPMTVAEFARGRQIYFERCAGCHGVLRKGATGKPLTPDITLGKGTEYLKVFIGYGSPAGMPNWGTSGELSPAEVDLMARYIQQEPPSPPEFGIKEMEAAWKVSIPLDKRPKKKMNSLNLDNLFSVTLRDSGEVALIDGDSKKIVNIVKTGYAVHISRMSKSGRYLFVIGRDAKINLIDLWMEKPDTVAEIKVGLEARSVETSKYKGYEDKYAIAGTYWPPQYVIMDGGTLKPLKIASTRGMTVDQEYHPEPRVASIVGSHYHPEFIVNAKETGKILIVNYKDLDNLKTTEISAARFLHDGGFDATGRYFLVAANASDKIAVVDSKEDKLIALITVGK…	16.1144	2.23689	7.74819	0.213134	0.00107255	0	0	0	0.000378248	0	0.000190019	0	0.000254182	0.000384448	0	0	0	0	0	0	0.0210722	0.0114486
nzgw561	d_Bacteria;p_Proteobacteria;c_Gammaproteobacteria;o_Burkholderiales;f_Gallionellaceae;g_39-52-133;s_	0.5	80.6	0	0	0	57	2.85467	nirS	complete denitrification	NODE_12372_length_8370_cov_4.084010_11	DLIDMWFEQPTVVATLKVGIEARSVETSKFKGYEDKYAIAGSYWPPQYVITEGDTLKPLKIMSTRGMTVDGEYHPEPRVASIVATEGKPEWVVNVKETGMIKLVDYSDIKNLKETTIESAKFLHDGGWDSTKRYFLVAANASNKVAVVDTKTGKLAALVDTKARPHPGRGANFVHPKFGPVWATSHLGADVISLIGTDPVKHKQYAWKVVQELKNHGGGSLFVKTHPKSTHLWADAPLNPEKDLAESVTVYDIKNLDKAPTIINVAKMADLPESKAVKRAVQAEYNADGTEVWYSIWAGKTEPSAIVILDDKTLKLKAVIKDPKLITPTGKFNVYNTQHDIY*	0.000467875	0.00404151	0.000529044	0.0353579	0.013768	0.00686566	0.0377742	0.0045381	0.00337771	0.00518856	0.00318159	0.000951996	0.0663922	0.000858271	19.6906	7.23157	0.0473776	0	0	0.137578	0.567166	0.866652
nzgw562	d_Bacteria;p_Proteobacteria;c_Gammaproteobacteria;o_Burkholderiales;f_Gallionellaceae;g_Gallionella;s_	2.14	98.1	14.29	0	0	54	2.59875	nirS	incomplete denitrification	NODE_14_length_269237_cov_14.371160_198	MKEILKNTLATLAALAVLPLVIHSACADDAAAPSIAPAMTADEMIKANKIYFERCAGCHGVLRKGATGKKLTPDSTLEKGTDYLKVFIGYGSPGGMPNFGSSGELTESEVDLMARYVQQTPVAPPEMGLKDIEATWKLIVPVKDRPTKKMNDYNIANLFSTTLRDSGEVALIDGDTKEIITILKTGYAVHISRFSASGRYLYVTGRDAKLSLIDLWMKTPEVVAEVKTGAEARSVETSKFKGWEDKYAISGSYWPPQYVIHEGDTLKPLKVVSTSGIASETNEFVKEARVAAIVASHYKPEFLVNVKETGKVLIVNYSDLNNLKTVTIDTPRFLHDGGFESTKRYFMDAANASNKIAVIDIKEGKLAATIDVGKTPHPGRGANFIDPKFGPVWATSHLG…	0.00166123	0.00224215	0.000469605	0.0596322	0.00743894	0.0166577	0.0011765	0	0.00149911	0.0230281	0.0022593	0.000563358	0.0657329	0.00838027	47.9939	49.5749	0	0	0	0	0.286344	0.634254
nzgw563	d_Bacteria;p_Proteobacteria;c_Gammaproteobacteria;o_Burkholderiales;f_Gallionellaceae;g_Gallionella;s_	4.37	93.84	26.67	0	0	55	2.93851	nirS	incomplete denitrification	NODE_285_length_60178_cov_6.145795_3	MKMSYKTGLAAFAVLAVLPLVIHNAYAADVAPAITADEIKQASQIYFERCAGCHGVLRKGATGKPLTPDLTVAKGTDYLKAFIGYGSPGGMPGFMSGGELTEEQVDLMARYVQQTPVAPPEMGLKEIEATWKVIVQVKDRPTKKMNNYNLDNIFSTTLRDSGEVAIIDGDTKEIIVILKTGYAVHISRYSASGRYLYVTGRDAKLSLIDLWMPTPAVVAEVKTGVEARSVETSKFKGWKDKYAISGSYWPPQYVIHEGDTLKPLKVVSTSGIASETNEFVKEARVAAIVSSHYHPEFMVNVKETGKVLIVNYSDLNNLKTTTIDTPRFLHDGGFESTKRYFMDAANASNKIAVIDIKEGKLAATIDVDKVPHPGRGANFIDPKFGPVWATSHLGADTIA…	0.000750424	0.00162054	0.038184	0.111396	0.148336	0.384313	0.0542085	0.393047	0.0179455	2.69631	0.0229633	0.0402085	0.310813	0.405403	2.0029	21.1436	0	0	0.0070991	0	0.0444557	0.326064
nzgw566	d_Bacteria;p_Proteobacteria;c_Gammaproteobacteria;o_Burkholderiales;f_Hydrogenophilaceae;g_UBA3361;s_	0.66	99.13	0	0	0	63	3.63357	nirS	complete DNRA; complete denitrification	NODE_71_length_136668_cov_11.637832_7	MKHLVKGLALAVLPLAVSMAWAADASKTNTPTTTYLQGGGSTLAGVEMFQSNDPDAPPMTKAEFDTGRQVYFDRCAGCHGVLRKGATGKPLLPKAMQKLGTESLKIFINYGTPGGMPGFGTANEMTEKEIEVMARYIQQPPPQPPEWGMKEMKASWKVLIPVDKRPKKKMNNINIDNVFSVTLRDTGEVALIDGDTKKIVAFLKTGFAVHISRLSKSGRYLYTTGRDGLINLIDLWMETPATVATIRTGSDARSIDTSKFKGYEDKYAIAGTYWPPAYVLMDGFTLEPLKIMSTRGYTYDEQEYHPEPRVASIVSSHIKPEFVVNVKETGKVLLVDYSDIKNLKTTEIEAERFLHDGGWDASKRYFMVAANMRDTVSVVDTKEGKLAANVKVGTKPHPG…	0.00716134	0.00402733	0.0020244	0	0.0492477	0.00904912	0.0135246	0.000413456	0.00269269	0.00661806	0.00459923	0.00141666	0.353935	0.0213473	2.62737	39.7501	0	0	0.00340632	0	0.533273	4.50818
nzgw567	d_Bacteria;p_Proteobacteria;c_Gammaproteobacteria;o_Burkholderiales;f_Rhodocyclaceae;g_Sterolibacterium;s_	2.79	90.09	35	0	0	65	4.77221	nirS	incomplete denitrification	NODE_5294_length_9964_cov_6.858275_4	MIVAKWITGTLVAAALPLSVGYAVAEEAGQHPVTKAELQYQAGASPIAAPMYSDTNPKAPPMSQAEFEAAREIYFQRCAGCHGVLRKGATGKALTPDKTIASGTEYLKVFIKYGSPAGMPNWGTSGDLTDAQVDLMARYIQQTPPTPPEFSLKDMEATWKEIIPVAKRPTKKMNNFNIANVFSVTLRDSGEVALIDGDSKKIINIVKTGYAVHISRMSASGRYLYVIGRDARLNLIDLWMEKPDNVAELKIGLEARSVETSKFKGFEDKYAVAGSYWPPQFVIMDGDTLKPRKIVSTRGMTVDNEYHPEPRVASIVASHFHPEFVINAKESGKIMMVNYADINNLKITTLDAAKFLHDGGMDSTGRYFLVAANASNKIAVVDTKEDKMAALIDVGKVPH…	0.00415874	0.000132071	0.000553229	0.00105641	0.0269168	0.00813679	0.011781	0.0010169	0.00375288	0.00542575	0.00543416	0.00149327	0.121053	0.036349	3.86938	21.2827	0	0	0.00676517	0.131538	0.974385	2.84257
nzgw577	d_Bacteria;p_Proteobacteria;c_Gammaproteobacteria;o_Burkholderiales;f_Sulfuricellaceae;g_Sulfuricella;s_	0.47	98.24	0	0	0	61	3.16369	nirS	complete denitrification	NODE_13_length_288101_cov_24.934603_45	MNKFTISALALAVAGVCNVGFAADMDHHGDSTSAQYQEAGGSPMESVPMHQDINPKAPQMTEAEFTKGKQIFFQRCAGCHGVLRKGATGKPLTPDITLAKGTDYLSAFIKYGSPAGMPNWGTSGELSDDEVNLMARYVQQTPPAPPEYGMKEMTDSWKVIVPVDQRPKKKMNNLNLGNLFSVTLRDAGEIALIDGDTKKIVSVLKTGYAVHISRMSASGRYLYVIGRDARINLIDLWMAQPDTVAEIKVGLEARSVETSKYKGFEDKYAIAGTYWPPQYVIMDGDTLKPKKIVATRGMTVDPQEYHPEPRVAAIVSSHFHPEFVVNAKETGKIMIVDYSDLTNLKTTVIDAARFLHDGGFDSTGRYFMDAANASNKIAVVDTKEDKLAALVDVGKTPHP…	0.477441	0.312378	0.32086	0.0908939	1.27134	0.33793	0.867646	0.510328	0.629386	0.837614	0.39189	0.418052	1.22409	0.0578371	108.901	93.6879	0	0	0.0237194	0.016471	2.68423	3.94274
nzgw588	d_Bacteria;p_Proteobacteria;c_Gammaproteobacteria;o_Pseudomonadales;f_Pseudomonadaceae;g_Pseudomonas_E;s_Pseudomonas_E fluorescens_AN	2.73	75.06	27.27	0	0	60	6.57937	nirS	incomplete denitrification	NODE_114089_length_2960_cov_2.082423_5	MLTRNRKTWVLSLASLSCALALALPITAHGDAAAGVVKTTGAPDMSQADFDASKQIYFERCAGCHGVLRKGATGKPLTPDITQARGQAYLEALITYGSPAGMPNWGTSNALTKAQITSMATFIQHTAPTPPEWGMAETLKTWKVLVKPEDRPKKQLNKLNLQNLFSVTLRDDGKIALVDGDTKQMIKLIDTGYAVHISRISAS	0.722837	0.254601	1.0489	0.154601	4.81327	0.524096	3.85659	0.94853	3.57723	2.50973	2.88139	1.00783	1.45859	0.153628	6.32002	0.474425	0	0	0.00956455	0	0.119789	0
nzgw588	d_Bacteria;p_Proteobacteria;c_Gammaproteobacteria;o_Pseudomonadales;f_Pseudomonadaceae;g_Pseudomonas_E;s_Pseudomonas_E fluorescens_AN	2.73	75.06	27.27	0	0	60	6.57937	nirS	incomplete denitrification	NODE_12396_length_9146_cov_2.107036_2	MKRLLLVPLLWASAAHGTPAEDYQRLCAGCHGLNRIGASGPALLPESLGRIKPEEVRKVIEQGRPASQMAAFAPQLSAAQIDGLASLLQQPPDSPVSWDEQAIRSSHTVLADVSRLPTTPQHHVDPLNLFVVVESGDHHIDILDGDTFTVLDRFRTHFAVHGGPKFSPDGRFVYFASRDGWISQYDLHNLKLIAEIRVGLNTRNLAVSKDGRWVLAGNYLPGNLVLLDARDLSLVKTLDTASRVSAVYTAPPRNSFIVALKDVNEVWELSYAAAQPSFEPRRIQAQDVLDDFSFSPDYRQLVATSRKAGGGQVIDLDSGRVVTDIPLSGMPHLGSGTYWQRNGQWVFATPNISKGQISVIDLKTWTLIKQIPTLGPGFFMRSHVNSRYVWSDVFFGPDN…	0.722837	0.254601	1.0489	0.154601	4.81327	0.524096	3.85659	0.94853	3.57723	2.50973	2.88139	1.00783	1.45859	0.153628	6.32002	0.474425	0.0837655	0	0	0.0972977	0	0
nzgw591	d_Bacteria;p_Proteobacteria;c_Gammaproteobacteria;o_Steroidobacterales;f_Steroidobacteraceae;g_;s_	2.11	77.74	42.86	0	0	65	2.91028	nirS	incomplete denitrification	NODE_79686_length_2139_cov_3.286422_1	MKRALCVASGTLQRVFELAVAGGLLAAAGLAGLQAAGAEDPLAVHRAEAAAGTQAAVTAARLETGHKVFEAACMACHQATGQGLPGAFPPLASSDFLKADKGRAIHIVVNGRQGPVVVNGMKFDSVMPPMSQLSDAEIADALTYVMNSWGNSFGSVAPAEVSAVRAGPKPKQTAESPTEHPGTTVAELKYGGAPSPVGAASPQIEMVTSAGAPDMTRAEFEHAKQIYFERCAGCHGVLRKGATGKPLTPDITQKKGTDYLKVFISYGSPAGMPNWGSSGALTPEEVDIMARYIQHVPPTPPEFGMKEIRAAWKVLVPVAERPTRKMNDYNIENIFVVTLRDSGEVALIDGDTKQIINVLKTGYAVHISRLSHSGRYVYTIGRDAKIDLIDLWMEMPGIV…	0.00280872	0.00277999	0.00370524	0.0085914	0.164703	0.531222	0.012598	0.107674	0.00211217	0.0830604	0.0025466	0.00126999	0.456188	7.28151	0.0420343	0.186605	0	0	0	0.0861907	0	0
nzgw67	d_Bacteria;p_Acidobacteriota;c_Acidobacteriae;o_20CM-2-55-15;f_20CM-2-55-15;g_;s_	3.42	86.08	0	0	0	59	5.29545	nirS	incomplete denitrification; nitrite oxidation/reduction	NODE_1873_length_23388_cov_3.452014_14	MRAGFSIKFAFCFGLSALILIQGCGQSRTSAEDKPATKPGEPAALSEADAAHTKEIFFNRCAGCHGTLRKGATGPNIEPKRAREIGTAGLELTLTNGRPGGMPPWGKEGILSPQEIKMMASFLYQPAPEPPLRPLDAIKESWKLSIPVADRPKAPQTKRDWQNYVGVVMRDTGTVAVLDGTTKELVGAIQTGFAAHILRSSSTGRYFYAIARDGKVSMIDLWTEKPTLVAQVQGCYDARSVDGSKYKGYEDKLVIEGCYWPPQYVVMDGQTLEPKAVVDVTTPAYDTGEELKEVRIASISVSHDGPFWFVSLKESGHVAIVDYSKPGFPIVSKIPTERFLHDGGWDHTGRYYMVAANQRDTMVIVDAKTQKMVTKFKTGKLPHPGRGANWEDPEFGWVN…	0.011691	0.00198013	0.00881296	0.00272227	0.209407	0.0217527	0.0529247	0.00878787	0.0062059	0.0406741	0.00633919	0.00481977	6.98368	0.521221	1.61814	0.709729	0	0	0.110036	0.172539	0.0444557	0.144917
nzgw240	d_Bacteria;p_Methylomirabilota;c_Methylomirabilia;o_Methylomirabilales;f_Methylomirabilaceae;g_Methylomirabilis;s_	3.28	81.48	80	0	0	59	2.35801	nod	nitrite-dependent methanotrophy	NODE_2921_length_25856_cov_6.017369_1	MSYWFGSQGWEFLELGRFWHILMLSSFCLWVYIIFRAVKPWITSQNLWSVPAWLFYGSGIMVLFLFFGMFMTPTQNFAIADYWRWMNIHMWVEVTFEVFTTCIVGYMLVQMGLVNRAMAERVIFLAVMMFLVTALIGISHNFYWIAKPTGIIALGSVFSTMQVLPLLLITLDAWKMRTERMKAHEALAEGKQRFVMDGVWTFILAVNFWNIFGAGVMGSLINLPIVNYYEHGTYLTGNHAHGAMFGVKGNIAIAGMLFACQHLFQRSAWNEKLIKSIFWCLQGGLVLMMMLDLFPVGLYQVATVFKHGLWAARAQAHVTDSVWITLTWMRTIGGAIFLFGGVMPLVYFILSRAGRMVREATVVEEGEWTIYDKEKAKERETWAAGDEAF	1.1966	0.147904	0.504386	0.0305759	0.627151	0.10017	0.0146575	0.0128296	0.00147449	0.0120799	0.00246911	0.000369404	0.188923	0.0879214	5.33954	7.63726	0.20834	0.473459	4.22174	1.98437	16.7415	17.6494
nzgw133	d_Bacteria;p_Bacteroidota;c_Bacteroidia;o_Bacteroidales;f_Prolixibacteraceae;g_;s_	2.15	87.63	0	0	0	42	6.11829	norB	incomplete denitrification	NODE_891_length_27837_cov_3.844530_12	MNTKKLWISFILVMTISFAVLIYYGREIYRQAPPVPDKVMTSSGKVLFTGQDIKDGQNVWQSVGGQEIGTVWGHGAYQAPDWSADWLHKEAVFMLDKLALQADSLPYNKVSRQRQAALKIRLQEEIRKNSYQDATKTLIVSDLRAEAIASNTVFYSGLFTNDPSLSKLRDAYALPENSLKDPERVRQLNAFFFWISWACVTERPGQEITYTNNWPAEELVGNRPTGELLLWTGFSVMMLLAGIGLMVWYYAKKRDEKEDEFPKINPQLKATHSASQKATLKYFWIVSLLLLVQVIMGVVTAHYGVEGHAFYGIPLGDWLPYSISRTWHVQIAIFWIATSWLATGLYYAPAISGVEPRFQKLGVNFLFSALLVIVVGSLIGQWMGVMQKLGLIQNFWFGH…	0.000592376	0	0	0.000213174	0.00277896	0.00386338	0.0033562	0.00109442	0.000356377	0.00218975	0.000984673	0.000803548	0.0340068	0.0038033	0.042871	8.98744	0	0	0.0103829	0	0.00812742	0.415071
nzgw135	d_Bacteria;p_Bacteroidota;c_Bacteroidia;o_Bacteroidales;f_Prolixibacteraceae;g_UBA6024;s_	2.96	98.39	14.29	0	0	41	5.65072	norB	incomplete DNRA; incomplete denitrification	NODE_165_length_128011_cov_4.212003_50	MLNHFAFVDDSTEFAKLDLEKQAALKARLQSEIRKNTYNVSSGDLVVSDHRAEAIALVQQFYTELFMDGVDQHALREAYGMPANTVKDADRMAKMASFFFWTSWATTTNRVDSDITYTNNWPAEELVGNRPTSALVLWTGFSVIILLAGIGLLTWYYVSNRHEELSDTIPATNPVIGLQILPSMKATLKYFYVVMLLFLVQIGMGIITVHYGVEGTAFYGFNLADYLPYSLSRTWHVQMGIFWIATSWLATGLFFAPAIGGKDPKFQVWGVNFLFIALLIIVGGSMAGQFMAIMQKLGYVTNFWFGHQGYEYVDLGRFWQIFLLVGLFLWLFLMTRAIVPALKGRSDSKQLLILFLISCIAIAGFYGAGMMWGQHTNLAIAEYWRWWVVHLWVEGFFEV…	0.00037768	0.00010195	0	0	0.00289927	0.00369475	0.00187233	0.000261662	0.000170411	0	0.000770477	0.000128079	0.0340112	0.193296	0.30269	7.96656	0	0	0	0	0.0371256	0.403409
nzgw136	d_Bacteria;p_Bacteroidota;c_Bacteroidia;o_Bacteroidales;f_UBA1402;g_UBA8389;s_	2.71	71.29	45.45	0	0	46	2.96948	norB	incomplete denitrification	NODE_165_length_128011_cov_4.212003_50	MKETLLDKFMSRKGLTSGFWIIALVMVSVLIYFTANLQKEVPPIPKIVTSASGEKLYTYDDVVQGKGFFQEFDLQDWGSLLGMGAYIGPDFTTEMLHYRAEFLFDFYGQQMYHKNNVHLTAIERAGVKERVKQDVKLQTKLLEKGTVYTDASAQAYKRNVLYITNMLVNGDPERAFKGGIIKPEEAVKIAAFFDWSQLVASTYRPGTQRTWSNNWPNEPLLDQGVSFNSHVVSLWEFLILWTLTIVVIFLSYEYLFKKGKDDQLEPALKITKLFPSQVKLLKYIPIVAGLFVVQLFLGGYLSHLYTEPKGDFIFAQSILPFNVLRSMHTQLAILWVAVGWLVGGLLIAPWVANRDHKYPWLVDVLWGALLVVAVGSMIGLYMGATGHMRQNWFWLGNEG…	0.00149169	0	0	0	0.00190849	0.000972856	0	0	0.0246787	0.0385987	0.00586076	0.00269794	0.00874434	0.00045606	0.431822	3.78628	0	0	0	0	0.0371256	0.403409
nzgw144	d_Bacteria;p_Bacteroidota;c_Bacteroidia;o_Chitinophagales;f_Chitinophagaceae;g_UTBCD1;s_	1.18	91.38	50	0	0	37	3.49644	norB	incomplete denitrification	NODE_3558_length_9456_cov_6.819711_1	MAKNNFISYLLNPKNWWLPLLIIFIISVVGVTMIGVHTYTEAPPIPSYVSSKNETVFSKEDVLKGQAVFQKYALMEYGSMFGDGANRGPDYTAEALHHVSQYMNDYYLSQINSDANNDLLKKGMAEQVKAEIKSNHFSSSSNSVSLTDAQTFAAGELVKYFNQKFTDPSFPGAFKPSGYITKSDELKSLTAFFFWGAWVCGVERPGEHYSYTHNWPYDPAAGNTPSSAIILWSIIGSLGLIFGLGLVLYYHGKLEKLDDDVYTSNAEPFMTKGEIQKFQPDAVQRATYKFFYVAILLFAVQVLAGILTVHDFVGFVNFFGFNISEPLPITVTRSWHVQLSILWISACWIGGSFFMMSLVSPKQSSGQVKRINTIFWLTVLLVAGSLTGILLGPKGIIGK…	0.330616	0.202519	0.548273	1.15207	0.168684	0.62788	0.0175371	0.107727	0.0474099	5.16191	0.00864698	0.0256466	0.65606	13.8168	0.0017939	0.00934831	0	0	0	0.233675	0	0
nzgw164	d_Bacteria;p_Bdellovibrionota;c_Bacteriovoracia;o_Bacteriovoracales;f_Bacteriovoracaceae;g_GWA2-49-15;s_	1.79	82.73	0	0	0	44	4.69984	norB	incomplete denitrification	NODE_24522_length_6281_cov_2.531006_3	MFGQWMAVQQKLGLSMNFWFGHQGYEYVDLGRFWQIFLFVGLFVWLALMGRAMWPAIKKPSENRNLLVLFLISSFAIASFYGAGLMWGRQTNLAIAEYWRWWVVHLWVEGFFEVFATVVIAFIFTQLGLLRVATATKAALFSTVIFLGGGILGTFHHLYFTGTPTAILALGASFSALEVVPLVLIGFEAYENLALISARTWMANYRWPIYFFVAVAFWNFVGAGLFGFLINPPIALYYMQGLNTTPVHGHAALFGVYGMLGIGLMLFCLKGLSEQRVWKTGSLKFAFWSINIGLVLMIVLSILPIGVAQTWASVEKGMWFARSAEFMQQPFLANLRWMRAIGDTVFASGVLSLGWFILGLKTGHSFVSNIEENDVEEELEVSPNV*	6.95115	0.379023	3.50292	0.0333384	0	0.000267343	0	0.000126221	0	0	0.000247777	0	0.00281727	0.000751958	0.00219751	0	0	0	0	0	0	0
nzgw164	d_Bacteria;p_Bdellovibrionota;c_Bacteriovoracia;o_Bacteriovoracales;f_Bacteriovoracaceae;g_GWA2-49-15;s_	1.79	82.73	0	0	0	44	4.69984	norB	incomplete denitrification	NODE_24522_length_6281_cov_2.531006_4	MRYWKHWLAFVIVFATSFGILGHYGREIYRKAPPIPNSVVSADGSVLFTREEIQDGQNIWQSMGGQEVGTIWGHGAYVAPDWSADWVHREAVIILDHFASEQRPGAKYADLSTEQQAGLRTRLQDDVRPNTYSPETGVIQVSAVRAEAIRQLTNYYSELFSDAPAFSDLRKAYAIPELAIHKPELRKKMSAFFFWASWACVTNRPGSTITYTNNWPSDELVGNRPTSDIVIWSVVSFVILLAGVGALTWYHAILRRRPEEEELSVXXXXFHEGNFKIFLDRGNFDCCPSVDGCNYRALWCRGRRLLRNPIGKMASLRRNTNLAHPTGNFLDCHGLAGNWPLYRSRRLGS*	6.95115	0.379023	3.50292	0.0333384	0	0.000267343	0	0.000126221	0	0	0.000247777	0	0.00281727	0.000751958	0.00219751	0	0	0	0	0	0	0
nzgw179	d_Bacteria;p_Campylobacterota;c_Campylobacteria;o_Campylobacterales;f_Sulfurimonadaceae;g_Sulfuricurvum;s_	1.64	93.77	20	0	0	43	2.28014	norB	incomplete denitrification	NODE_472_length_25658_cov_3.464816_17	MKYSSQMVAKPYFIFALILLAGEIVFGLAMGTQYLYGDFLFPAIPFNVLRMVHTNLLIVLLLFGFMGATYYLIPEESERELWSPMLAKLTFWIFAAAGVATILGYLFVPYATLSASLANSFWPTMGREFLEQPTLTKVGIVVVVLSYILNVTMTVITGRKTTISVILLTGLFGLAFFFLFAFYVPQNLAMDKFFWWFVVHLWVEGTWELILGALLAFVLIKTTGVDREHIDKWLYLIIAMTLISGLAGTGHHFFYIGTPGYWLWIGSIASAAEPIPFFLMILFAYNMAKNRRIQHDNKIALTWAKGTAVMGFLGAGVWGFLHTLAPVNYYTHGTQLTAAHGHLAFFGAYVMICFTMISYAMPILRGRPHGNGPKSQKVELASFWMMVLGMIGLTLALTV…	0.0313569	0.347981	0	0.000537342	0.0140097	0.000486915	0.00211497	0.000459777	0.00134746	0.0165589	0.000451279	0.00033758	0.149104	9.39055	0.383559	0.125409	0	0	0.0210586	1.61734	0.501115	0.0859759
nzgw195	d_Bacteria;p_Cyanobacteria;c_Vampirovibrionia;o_Obscuribacterales;f_Obscuribacteraceae;g_;s_	2.28	94.7	0	0	0	54	5.14392	norB	incomplete denitrification; nitrite oxidation/reduction	NODE_5524_length_15394_cov_3.259608_4	MRYKKLWLGLSVVILASFAVLGYFGWQIYVQAPPVPERVVTPEGEVIFTGADIRDGQNVWQSIGGQEVGTVWGHGAYVAPDWSADFLHRESLALLNLWSTAKFNKAYALLDRQKQAALEERLQEELRQNTYDERTKDLLVSSDRQAAISETAGHYASLFGSDPALAGLRKAYAIPVNALKDPLRQRQMNAFFFWASWVCSTNRPGSTITYTNNWPNEPLIKNVPTGEIIVWSIISTSLLLGGIGSLVWYFASCPHQASPGEFVPETDPLLALKPTPSMQATLKYFWVVLALILAQIGLGAITAHYGVEGSGFFGIPLSQILPYAVTRTWHTQLGIFWIATAWLATGLFVAPAVSGHEPKFQKALVNVLFGCLLVIVLGSMAGQWLGVAQKLGLEQNFWF…	7.66495	0.421475	4.1556	0.0407704	0	0	0.000307417	0.000100245	0	0.00481377	0	0	0.00171101	0.000199068	0	0	0	0	0	0	0	0
nzgw195	d_Bacteria;p_Cyanobacteria;c_Vampirovibrionia;o_Obscuribacterales;f_Obscuribacteraceae;g_;s_	2.28	94.7	0	0	0	54	5.14392	norB	incomplete denitrification; nitrite oxidation/reduction	NODE_18519_length_7403_cov_3.019225_5	MSLRWKLAVLVVLIVGFSILIFMGHQATTQAPPVPDKVVDSQGHFLFSGQDIFAGQAVFQKYGLMDVGSIFGHGAYNGPDFSADYLHKEAEIALKRSAVEQYGKPFLALDRGLQKDLQERLVLELKENRYNPATRTLVLTDNQAQAYDELAEYYRDLFTSEVVLPLPGTYIRDPHDLTQLSRFFCWAAWACVTNRPGKDYTYTNNWPNDDLCGNKPNYQVFVWSALSVITLIGGIGLTQFLLGAFPGIGWAPDKGGRQLVDNVQDFSPTRSQLSIYPYLVVVVLLFLFQTSFGVVTAHYVVEATGFYGVDIRSWLPYSITRSWHLQLSIFWIATAWLAGGMFIAPMLCNYEPEGQHWLVKTLFVAVVLVAVGSIAGEWLGVKNMLGNLWFWFGHQGWEY…	7.66495	0.421475	4.1556	0.0407704	0	0	0.000307417	0.000100245	0	0.00481377	0	0	0.00171101	0.000199068	0	0	0	0	0	0	0	0
nzgw195	d_Bacteria;p_Cyanobacteria;c_Vampirovibrionia;o_Obscuribacterales;f_Obscuribacteraceae;g_;s_	2.28	94.7	0	0	0	54	5.14392	norB	incomplete denitrification; nitrite oxidation/reduction	NODE_3537_length_20488_cov_3.148770_17	MQGKNWWIPIIVVIVSGLAGVFFMGIRTYQDAPPIPDFVSCDGRTVVSHDSILTGQTVFQKYALMDYGSMFGDGAGRGPDFTADALHQTALSMKDFYEKEKTAAGGKALSPEEIAGIEARVKKEIKDNRYQTVSNSVLLSPGQVHAYQSLLAHFEEFFAGKNLEGMHPAAYISDRQDVKELTDFFFWGAWVCGADRPGKNYSFTHNWPFDESAGNTPSAQITLWTVFGCLGFILGLGFVLYMRGRLDKAIGNGQTDRSQPVLTLDYLANFRPTITQRATYKFFAVAILLFLLQVLAGVLTIHDFVKFTNFFGHDISFELPITVTRSWHLQLSLMWITSCWIGASVFVLPMISKEEPRGQLALINMLFALLVFMVLGSSVGIFLGPRGLLAQWWLLGNQG…	7.66495	0.421475	4.1556	0.0407704	0	0	0.000307417	0.000100245	0	0.00481377	0	0	0.00171101	0.000199068	0	0	0	0	0	0	0	0
nzgw215	d_Bacteria;p_Elusimicrobiota;c_Elusimicrobia;o_UBA1565;f_UBA9628;g_UBA9628;s_	0	91.01	0	0	0	61	2.49715	norB	incomplete denitrification	NODE_33_length_161865_cov_5.193479_55	MTVKNLRRAAILSFFIALGGLLAGGAHMANRVPPYPGQVLAASGQALFAKADIMVGQGVFQRYGLMDHGSVWGHGSQRGPEFSAATLHIIVESVRGQVATQTYAKSYAELAEDQRDAVDMKTRRIIRENRYDADKDTLALSAEQNAALTDVCSHWEDTFANGAQRYGILPGAVPTAEERLQLGRFFFWTAWAASTNRPGKDYSYTNNWPADRAAGNVPTAEVYLWSLGGILSLFLVLGLFIFFIHHYHIWYGDPAGPALAEKLIRTPLTGSQVAAAKFFLVVISLLLLQTTFGGLLAHYTVHPGTFYLPVVGKLIPYSVAKSWHLQLAIFWIATTWIASAIYLAPIVGGREPKNQRLLVHGLFAAVVLVAVGSLTGELLGIKGLLGNLWFWFGHQGWEY…	0	0	0	0	0.0036545	0.000931442	0	0	0	0	0.000647454	0	1.13456	0.0497776	24.3942	4.40337	0	0	0	0	0	0
nzgw226	d_Bacteria;p_Firmicutes_B;c_Syntrophomonadia;o_Thermacetogeniales;f_Palsa-1188;g_;s_	0	92.42	0	0	0	55	3.86226	norB	incomplete denitrification	NODE_154960_length_2855_cov_8.713606_1	MSPNPSGTAVKGKNERTFAQVLLIKKYWWLHALIVTAISTIGLIALGVWTYAGAPPLVNFVSPTGETVIPEWSMNRGKQVFHLKGLMLYGSFWGDGAERGPDFTAEALHRTFVSMGKYYQMQIEKTQGRPATQDEKDGIEGKVKREIHQNGYDAAAGVIRLNDAQVFAYEELVQHYTKMFTDPTYEEAFQKGRIKSYITNPDDFRALAGYFFWGGWVAGANRPGEIYSYTHNWPYDPAVGNTPTYATYIWSFLSILVLFAGTMLVLYVYGEMKSLPGEPFNGRDWSLTTVDLENKGDAYVRPTQRATYKFFAFAVILFLVQVLAGILGAEDFVGGGPGESILGAFGIVIPFSVVRSYHALVQIYWFFMAWVGYTLFFLPRISKVPSGQRFLINLLFALC…	0.0278855	0.00163638	0.00891098	0.00229059	0.527402	1.20713	0.0390681	0.0383588	0.0503282	0.0739486	0.0538641	0.0131569	0.0998071	0.00361408	1.87309	9.94023	0.0135874	0.0926334	1.08769	0.347213	15.4931	17.1442
nzgw228	d_Bacteria;p_Gemmatimonadota;c_Gemmatimonadetes;o_Gemmatimonadales;f_Gemmatimonadaceae;g_Fen-1231;s_	2.2	95	0	0	0	66	3.92204	norB	incomplete denitrification	NODE_7718_length_8226_cov_2.500062_4	MTPHSSVTHRSQLVAHPFFFAAAILFVLQVVFGLIIAAQFVWPTFLMDTLPFNFGRASHLNLMTFWLLLGIMGASYYLVADETDTEIFSVPLAWANLVVLLTACAGALSAYWFGHFARGKPFTEAPMPWPLLIALGVVLFLINIFVTLFRAKRRSAITFTLAFGMVGLALVYLLSLPIHRNLTVDYYWWWWIIHLWVEGTWEIIAAAIMAWLLVKLADADRSRLAKWLYAEVALVLFTGIIGIGHHYYWIGTPRYWLLWGALFSAFEPVPIVLMVWDTFAHMKRRHPEPVNNVTWYWLGGSAVGHVVGAGVWGFAMTLPQVNKWTHGTQVTASHGHFAFFGAFAMLVIAAVYYVVPRLRGMERFGQQRAMWSFWLMCIGMLAMVTAFTIAGVVQTYLVR…	0.00227191	0	0	0	0.0105369	0.00611203	0.00362021	0.00052467	0.00153764	0.00629867	0.00270361	0.00211874	0.108496	0.00182333	0.782904	15.4631	0	0	0	0	0	0.0145183
nzgw229	d_Bacteria;p_Gemmatimonadota;c_Gemmatimonadetes;o_Gemmatimonadales;f_Gemmatimonadaceae;g_Fen-1231;s_	1.36	75.27	20	0	0	66	3.28573	norB	incomplete denitrification	NODE_201_length_115975_cov_5.387445_57	MTPHSSVTHRSQLVAHPFFFAAAILFVLQVVFGLIIAAQFVWPTFLMDTLPFNFGRASHLNLMTFWLLLGIMGASYYLVADETDTEIFSVPLAWANLVVLLTACAGALSAYWFGHFARGKPFTEAPMPWPLLIALGVVLFLINIFVTLFRAKRRSAITFTLAFGMVGLALVYLLSLPIHRNLTVDYYWWWWIIHLWVEGTWEIIAAAIMAWLLVKLADADRSRLAKWLYAEVALVLFTGIIGIGHHYYWIGTPRYWLLWGALFSAFEPVPIVLMVWDTFAHMKRRHPEPVNNVTWYWLGGSAVGHVVGAGVWGFAMTLPQVNKWTHGTQVTASHGHFAFFGAFAMLVIAAVYYVVPRLRGMERFGQQRAMWSFWLMCIGMLAMVTAFTIAGVVQTYLVR…	0	0.000931863	0.000487933	0	0.00552091	0.00168857	0.000611207	0.00338822	0.000389405	0.0287122	0.000978118	0.00117069	0.0337566	0.00395788	0.639625	7.9435	0	0	0	0	0	0.0435548
nzgw240	d_Bacteria;p_Methylomirabilota;c_Methylomirabilia;o_Methylomirabilales;f_Methylomirabilaceae;g_Methylomirabilis;s_	3.28	81.48	80	0	0	59	2.35801	norB	nitrite-dependent methanotrophy	NODE_15911_length_10416_cov_6.355221_11	MTAHSEGLSPWWRYALVITLTVGLTVLIWLAVRTYQFAPPIPDKVTGPGGVTILTADDIRAGQEVFLRYGLMENGSVWGHGAYLGPDFSAEYLHALAVAVGPALKQNRYDPHTGTLPFTDAEAAVFESQVARWAAYFVEPIGSVGLPARYITDPTELRQLTAFFAWTAWASVANRPDKSYSYTNNFPYEPLAGNTLTADAILWSALSLIALLTGIAGVLVAFGKFDFLGWKGRSGHAHPIMVLGVASESQRATIKLFAMVALLFLVQVIVGAATAHYRAEPGKFYGLDLAQVAPSHIMRTWHLQLAIFWIATAYVAGGLFLAAGLGNSEPRGQVRGIHLLFIALLLVVVGSLLGEWLGVNQVLGPLWFWLGHQGWEYLDLGRAWQVLLVVGLVLWLVLL…	1.1966	0.147904	0.504386	0.0305759	0.627151	0.10017	0.0146575	0.0128296	0.00147449	0.0120799	0.00246911	0.000369404	0.188923	0.0879214	5.33954	7.63726	0	0	0	0	0.0249493	0.0903669
nzgw336	d_Bacteria;p_Omnitrophota;c_Omnitrophia;o_Omnitrophales;f_UBA2337;g_XYB12-FULL-50-7;s_	0	78.33	0	0	0	53	1.91122	norB	incomplete denitrification	NODE_117305_length_3853_cov_8.895230_2	MKRYWLAFVAIAVLSFGVLLWQGFEIYHNVPPTPKEVVSTAGKVLITRDDIQNGQNVWQSIGGMEVGSIWGHGSYVAPDWTADWLHRELSFILDHWALTQGTRSFTQLSEDDQAVFLSRLKKMIRTNTYDTSKQRIVIDPVRAQAFESNAQYYANVFSLGRSQFAIPQGALTDPVKLRQLSAFFFWTSWAASTDRPGKDYSYTTNWPHEDLIGNRPTGGLIVWTGASVILLLAGISGMVWYYGSQYGKDYIRIAVPNQDPLGGLILSPSQRSLIFYFFTVAVLFLLQIGSGILTAHYGVEGAGFYGIPIAKWIPYSITRTWHVQLGLFWIATAWLAAGLFVAPVIGGKEDRFQKIGVIALLAALYAVVLGSLTGEWLSIFQKFSGNHWFYWGHQGYEYI…	0	0	0.000817187	0	0.0554783	0.011312	0.00102365	0.000333798	0.00130434	0	0.00131052	0.0014705	9.36954	0.454724	0.254734	0.0450381	0	0	0	0	0	0
nzgw530	d_Bacteria;p_Proteobacteria;c_Alphaproteobacteria;o_Rhodospirillales_B;f_Magnetospirillaceae;g_Magnetospirillum_A;s_Magnetospirillum_A sp900184795	2.24	86.84	20	0	0	66	4.883	norB	complete denitrification	NODE_26528_length_3624_cov_2.351699_3	VALYYIAGALGLFVAQIIFGVVLGTIVVVPNFLSELLPFNIARMIHTNALIVWLLMGFFGCSYYLIPEEAETELHSTKLAIVQFWLFLFGAAAAVVGYLFRIHEGREFLEQPLWIKLAIVVVALMFLYNITMTVLKGRKTAITNVLLLGLWGIAIFFLFSLYNPSNLILDKVFWWWVVHLWVEGVWELVMAAVLAFLMIKMTGVDREVVEKWLYVIIGLALFSGILGTGHHYYWIGMPAYWQWIGSVFSTLEVAPFFAMVIFTFMMVWKGGRSHPNKAALLWSLGCSVFAFFGAGVWGFLHTLAPINYVTHGTQVTAAHGHLAFYGAYVMLNIAMFTYAMPNILKREPYNQVLNMWGFWVTSSGVTFMTFALTFAGVVQSHLQRVMGMNFMEVQDALGL…	0.0132199	0.00821442	0.0126919	0.00592426	0.022339	0.0114686	11.2381	0.42085	0.0209334	0.0414917	0.026347	0.0199627	0.00317646	0.00366048	0.00100287	0.00120603	0.0368492	0.648994	0.00440273	0	0.124068	0.269625
nzgw547	d_Bacteria;p_Proteobacteria;c_Gammaproteobacteria;o_Burkholderiales;f_Burkholderiaceae;g_;s_	3.55	87.96	50	0	0	66	4.18796	norB	incomplete denitrification	NODE_4841_length_16717_cov_5.180465_7	MQPATLKYKSQAVSKLYFIAALGLFTGQIVFGLTLGLQYVIGDLFFPAIPFNIARMVHTNLLIVWLLFGFMGAAYYIVPEESETELYSPLLAKILFWVFLAAGALTILGYLLVPYATLAQMTGNDLLATMGREFLEQPLPTKLGIVVVALGFLFNISMTVLKGRKTAISLVLLMGLWGLALMFLFSFVNPGNLVRDKMYWWFVVHLWVEGTWELILGSLLAFVLIKTTGVDREVIDKWLYMIITLALVTGILGTGHHFYFIGLPGYWQWIGGVFSALEPIPFFVMTLFAFNMVQRRRREHPNQAAVLWAVGTAVIGFLGAGLWGFIHTLSPVNYYTHGTQVTAAHGHLAFYGAYVLVVIAIISYAMPVLRGREANSLRAQAVEMWSFWIMSISMGVMVL…	13.2246	9.1342	0.736081	1.98449	0.00108729	0.00249412	0.000401239	0.00222427	0.00332322	0.0282731	0.00308211	0.00211344	0.00171785	0.00259823	0.00797269	0.000304373	0	0	0	0	0.0127449	0.0138487
nzgw549	d_Bacteria;p_Proteobacteria;c_Gammaproteobacteria;o_Burkholderiales;f_Burkholderiaceae;g_Acidovorax_B;s_Acidovorax_B soli	0.38	92.62	0	0	0	65	3.70551	norB	complete denitrification	NODE_184_length_94109_cov_4.879421_12	MQPATLKYQSQSVAKLYFIAALGLFTGQILFGLTLGLQYVIGDLMFPAIPFNIARMVHTNLLIVWLLFGFMGAAYYMVPEESETELWSPLFAKILFWIFLAAGAATILGYLLVPYATLAQMTGNDLLATMGREFLEQPLPTKVGIVVVALGFLFNISMTVLKGRKTAITLVLLLGLWGLALMFLFSFVNPSNLVRDKMYWWFVVHLWVEGTWELIMASLLAFVLIKTTGVDREVIDKWMYMIVAFALISGILGTGHHFYFIGLPGYWHWVGGVFSALEPIPFFMMTLFAFNMVQRRRREHPNQAAVLWAVGTAVIAFLGAGVWGFIHTLSWVNYYTHGSQVTAAHGHLAFYGAYVLVVLALISYSMPILRGREANPKHAQRVEMWSFWIMSIGMAVMVL…	0	0	0.000320031	0.00122352	21.5304	0.313556	0.000225727	0.00277394	0.00283494	0.00118758	0	0.000458854	0.000335238	0.000537531	#N/A	#N/A	0	0	0.0121858	0.039489	0.0127182	0
nzgw554	d_Bacteria;p_Proteobacteria;c_Gammaproteobacteria;o_Burkholderiales;f_Burkholderiaceae;g_Polaromonas;s_	2.29	94.57	20	0	0	61	3.3223	norB	complete denitrification	NODE_3386_length_7446_cov_3.079317_3	MTDRIYNRLGRLWNRWVMNRRNWWLPLTVVLLTGLGSMIFVGTRTYQDAPPVPDFVSNRGETLVASAAITRGQVVFLKYGLMDYGSMFGDGAGRGPDFTADALHHMASAMRDHYASREGVEPAVALARAQAEIRHNRFDEANNRVTLSDAQAYAYRELERRYAAMFRGEGDVAFHPAGYITDAAELRDLAAFFFWGAWVCGSERPGKDYSYTHNWPYDETAGNRPSAPVMMWSIAAAFGLVVALGIVLFLHGRYGRIAGWRQADNDDGFATQARVETFRPTRLQRATYKFFVAAALLFVLQIVAGVLTINDFLRFTHLFGLDVAEALPITIVRAWHLQLAMMWISACWIGASIFVLSTALPAEPKGLLVLVNRLFVLFVVWVAGTLLGIALGSKGLLGE…	0.700528	0.410714	0.261375	0.141303	1.18125	9.74476	0.109613	0.0284394	0.0674064	0.160447	0.0826737	0.0504338	0.0075495	0.0320954	0.0193904	0.011388	0	0	0	0.024015	0	0
nzgw561	d_Bacteria;p_Proteobacteria;c_Gammaproteobacteria;o_Burkholderiales;f_Gallionellaceae;g_39-52-133;s_	0.5	80.6	0	0	0	57	2.85467	norB	complete denitrification	NODE_140_length_94003_cov_4.105036_71	MQYKSQAVAKPYFIAAIALFVGQILFGLIMGYQYVVGDFLFPAIPFNVARMVHTNLLIVWLLFGFMGAAYYLIPEETETELYSPKLALITFWVFLAAGALTIVGYLMVPYATLAAMTGNDLLPTMGREFLEQPLPTKLGIVVVALSLLFNISMTVLKGRKTSISLVLLLGLWGLAVFFLFSFYNSHNLVLDKYFWWWTVHLWVEGVWELILGAMLAFVLIKITGVDREVIEKWLYVIIAMTLITGIIGTGHHYFWIGTPDYWQWFGSVFSALEPIPFFMMTVFAFNMVNRRRREHPNKAATLWALGTGVMAFLGAGVWGFLHTLAPVNYYTHGSQITAAHGHMAFYGAYVMVNLTMISYAMPMLRGRTANSGPAQTMEMWSFWLMTVSIVFITLFLTAA…	0.000467875	0.00404151	0.000529044	0.0353579	0.013768	0.00686566	0.0377742	0.0045381	0.00337771	0.00518856	0.00318159	0.000951996	0.0663922	0.000858271	19.6906	7.23157	0	0.100571	0.00846014	0.0616855	0.516543	0.690804
nzgw566	d_Bacteria;p_Proteobacteria;c_Gammaproteobacteria;o_Burkholderiales;f_Hydrogenophilaceae;g_UBA3361;s_	0.66	99.13	0	0	0	63	3.63357	norB	complete DNRA; complete denitrification	NODE_71_length_136668_cov_11.637832_4	MAAIGISTATMNGGQKLAMKYFTVAIALFGAQVLFGMLAGLQYLYPDFLFGILDFSVNRMLHINAMVVWLLFGFIGSVYWMLEDESGVPVVGIGLGNLIFWIFTLAVVVVVLVYLLVQIGPGEQSSIWLINEGREYIEAPRWADIGIVVCVLAFFYNVTATFAKGKFTNIGGVLVMDLVALAGIYLAGMYYTPNISMDQHWWWWVIHLWVEATWEVLVGCLMAYGLIKTMGVRRKIVETWLYIEVALMFGSGILGLGHHYFWIGTPEYWFTIGGFFSALEPIPLVAMVVHAVFDAGHHKLKSTNNPALAWIIAQAFGNFFGAGVWGFMHTLPQINLYTHGTQWTASHGHLAFFGAYATMVIAFLYIALQKWRGDVYMSGNLNGAWKWKWAIFLLHAGMI…	0.00716134	0.00402733	0.0020244	0	0.0492477	0.00904912	0.0135246	0.000413456	0.00269269	0.00661806	0.00459923	0.00141666	0.353935	0.0213473	2.62737	39.7501	0	0	0.158085	0.0197033	0.647276	7.87458
nzgw577	d_Bacteria;p_Proteobacteria;c_Gammaproteobacteria;o_Burkholderiales;f_Sulfuricellaceae;g_Sulfuricella;s_	0.47	98.24	0	0	0	61	3.16369	norB	complete denitrification	NODE_404_length_36744_cov_23.839554_16	MQYKSQAVAKPYFIAAIGLFVGQILFGLIMGLQYVVGDFLFPAIPFNVARMVHTNLLIVWLLFGFMGAAYYMIPEESESELFSPKLALAMFWIFLVAGALTIVGYLTVPYAALAKMTFNDLWPTMGREFLEQPLITKLGIVVVALAFLFNISLTILKGRKTSISLVLLLGLWGLAVFFLFSFYNPSNLVLDKYFWWWTVHLWVEGVWELILGSLLAFVLIKVTGVDREIIEKWLYMIIAMTLITGIIGTGHHYYWIGTPEYWQWFGSVFSALEPIPFFMMTVFAFNMVNRRRREHPNKAATLWALGTGVMSFLGAGVWGFLHTLAPVNFYTHGTQITAAHGHMAFYGAYVMVVLTIISYAMPMLRGRAANSGKAQVMEMWAFWIMTVSIVFITLFLTAA…	0.477441	0.312378	0.32086	0.0908939	1.27134	0.33793	0.867646	0.510328	0.629386	0.837614	0.39189	0.418052	1.22409	0.0578371	108.901	93.6879	0	0	0.148053	0.0822473	6.82102	11.2112
nzgw578	d_Bacteria;p_Proteobacteria;c_Gammaproteobacteria;o_Coxiellales;f_Coxiellaceae;g_;s_	0.58	95.64	0	0	0	38	2.22154	norB	incomplete denitrification	NODE_521_length_34558_cov_5.067863_29	MENNHYQSDPVSNTLKWILLFVAIACFSVLIWGAYQTYLQAPPLPNSFTSPSNQIVFTNADLIEGKAGFQRADLMDYGSLYGMGSYFGEDYTAKYLVRLGQITENEMAKKQFHQSFSKLSLGDQFVIQHAMQHALQHIDLTSPIVLLPQSVANAVTQLQLEIAERLLNNNFSTGWTKAYSLTPQNAKQVGDFLIYSSMTTIAHRPGKNFSYTNNWPYEPLVGNTPTTETFTWTWVSFCFVFFGFGAILFIYHRFLNGADTAPKIPVFTGFKALLPSQKKTGQYFLVVSLILLLQIAAGALLAHYYCDRADFYGMHISAFLPFNFLRDIHIQTPIVWIGVSWISAALFLAPLISGQEAKGQGFLVTALFWVTILIVGGAVAGNYLSIMGYLDKSWFWLGN…	0.00455638	0.000546641	0.00114491	0	24.4063	2.56697	8.18619	0.587384	0.096397	0.0786001	0.100296	0.0394875	0	0	0	0	0	0	0	0	0	0
nzgw588	d_Bacteria;p_Proteobacteria;c_Gammaproteobacteria;o_Pseudomonadales;f_Pseudomonadaceae;g_Pseudomonas_E;s_Pseudomonas_E fluorescens_AN	2.73	75.06	27.27	0	0	60	6.57937	norB	incomplete denitrification	NODE_44204_length_4710_cov_3.098496_1	FYWWWVVHLWVEGVWELIMGSMLAFVLIKVTGVDREVVEKWLYVIIAMALITGIIGTGHHFFWIGAPEVWLWVGSIFSALEPLPFLAMVMFAFTMVKQRRRQHPNRAATLWAKGTTVTAFFGAGVWGFLHTLAPVNFYTHGTQLTAAHGHLAFFGAYAMIVMTLISYAMPRLRGIGEAPDARSQTLEIWGFWLMVLSMVMITLFLTAAGAVQVWLQRWQVDGVALPFMATVEHLQGLFWARLVSGVGFLIGLLCYLFSFRQRARMAGAPVPIVY*	0.722837	0.254601	1.0489	0.154601	4.81327	0.524096	3.85659	0.94853	3.57723	2.50973	2.88139	1.00783	1.45859	0.153628	6.32002	0.474425	0	0	0	0	0.0442132	0.0240212
nzgw116	d_Bacteria;p_Bacteroidota;c_Bacteroidia;o_AKYH767;f_2-12-FULL-35-15;g_;s_	1.9	94.29	20	0	0	36	4.27164	norC	incomplete denitrification	NODE_325_length_54265_cov_5.785867_44	MSTRLKRLVFWSLFLLFVIDAAVIYTLGTENDSGKGFLSEEAKEGKLLFQKYNCISCHQIYGLGGYMGPDLTNVMSTSGKGELYVKSFIQNGTQRMPDFQLNEKEINALTEYLRYVDKTGISPVINFEIEYDGTITQKSNQ*	0	0	0.000893904	0.00113796	0.0148345	0.000773375	0.00335923	0.000365135	0	0	0.000358387	0.000536183	10.617	0.545995	1.26045	0.0831015	0	0	0	0	0	0
nzgw117	d_Bacteria;p_Bacteroidota;c_Bacteroidia;o_AKYH767;f_2-12-FULL-35-15;g_2-12-FULL-35-15;s_	3.17	77.03	37.5	0	0	35	3.71897	norC	incomplete denitrification	NODE_5049_length_14992_cov_2.907673_4	MINKTLANFIMSGNLKRVIFWSLVLLFITNTAIIYCSGSDYDFGKAFLTEDSKKGKLLFQEYNCISCHQLYGLGGYMGADLTNVISTAGKGKTYAKSFISYGTERMPNFHLNQDQIKALLAYLTYVDKTGISPVINFEVKWDGTIMQKESR	0.0003657	0	0.00248107	0.00118442	0.364949	0.030767	0.250186	0.00810758	0.00264009	0.00405548	0.000828931	0	5.13834	0.149933	0.415127	0.0451873	0	0	0	0	0	0
nzgw125	d_Bacteria;p_Bacteroidota;c_Bacteroidia;o_AKYH767;f_Palsa-948;g_Palsa-948;s_	0.57	94.93	0	0	0	42	3.56824	norC	incomplete denitrification	NODE_1321_length_22040_cov_3.347187_4	MLVVFNILYSSLVYTIGTDNTKGESFYTENAKRGQLLYQKYNCTACHQLYGLGGYMGPDLTNVMAKGEPYTKVFLQYGTQRMPNFHMQEDEINSLIAFLKYADKTGTSPIKHFDVNRDGTITPK	0	0	0	0	0.0093454	0.00341752	0.00359863	0.000293368	0.00114636	0	0.00259151	0.00107699	0.0741464	0.00436932	4.61466	10.3351	0	0	0	0	0	0
nzgw127	d_Bacteria;p_Bacteroidota;c_Bacteroidia;o_AKYH767;f_Palsa-965;g_GCA-2737665;s_	2.78	73.75	11.11	0	0	39	4.38494	norC	incomplete denitrification	NODE_66367_length_4688_cov_1.756952_6	MSLQTKRIIFGILFSFFLLYTIAVDTIGTAQDKGEHWLTEKAKRGKLVFQEYNCTACHQIYGLGGYMGPDLTNVISAPGKGPIYAKAFLQGGTVKMPNFNLSDEKMDELIAFLTYIDKTGISPVKKFNTNSDGTISESSSVK*	0	0.000526797	0	0.00070229	0.00457755	0.000636384	0.0013821	0.000450686	0.000880547	0	0.00103217	0.000441207	0.0485216	0.187648	2.33127	4.00957	0	0	0	0	0	0
nzgw128	d_Bacteria;p_Bacteroidota;c_Bacteroidia;o_AKYH767-A;f_;g_;s_	2.86	90.43	0	0	0	38	4.26398	norC	incomplete denitrification	NODE_24450_length_8245_cov_2.935254_7	MILFVFLFCCFSIYTLVVYTTGTNVLSPEMNENAVKGKILYQKYNCTACHQLFGLGGYLGPELTTTISQPGKGPLYASALLSTGTLRMPDFHLSKEEINQIVEFLKYVDSTVTHYK*	0.000272564	0	0	0	0.00209234	0.000533286	0.000772128	0	0.000245964	0.00302264	0.000494256	0	0.0219833	0.00174997	2.65422	5.0687	0	0	0	0	0	0
nzgw129	d_Bacteria;p_Bacteroidota;c_Bacteroidia;o_AKYH767-A;f_;g_;s_	1.11	92.14	0	0	0	45	3.04387	norC	incomplete denitrification	NODE_36_length_103243_cov_4.114602_17	MPLFLKRFLFWSLCLIFLVYTFYLYTSSTSADRGLAFLDEKAKAGKLLFQKYNCTACHQVYGLGGYMGPDLTNVISAKGKGPGYAKAFLLSGTARMPNFHLSSEEIDNIIAYLGYVDKTGVSPIIDFKLNADGTVSAGERK*	0.000381484	0	0	0	0.00146423	0.000746393	0	0	0	0	0.000172942	0.000517476	17.864	0.553888	0.59256	0.0528761	0	0	0	0	0	0
nzgw130	d_Bacteria;p_Bacteroidota;c_Bacteroidia;o_AKYH767-A;f_OLB10;g_;s_	0.63	93.81	0	0	0	38	3.87414	norC	incomplete denitrification	NODE_149_length_93033_cov_9.205560_60	MSLQPKHIYVTLCTLFIVYSFSIYLQPYFKNTVADTDAIAAGRIVWQKNNCQTCHQLYGLGGYLGPDLTDVYSAPGKGKDFIRAMLATGIKQMPPFHLSEKEFAQLTAYLKSVDESGNADPRQFKKLNTGMIEEK*	0.000295821	0.00175678	0.00367946	0.000319365	0.00113544	0.00318334	35.9067	4.50382	0.0133476	0.0852943	0.0352702	0.0288919	0	0	0	0	0	0	0	0	0	0
nzgw152	d_Bacteria;p_Bacteroidota;c_Bacteroidia;o_Flavobacteriales;f_GCA-2746335;g_;s_	1.66	74.93	50	0	0	38	3.73025	norC	incomplete denitrification; nitrite oxidation/reduction	NODE_70060_length_4949_cov_2.125932_8	MNFKSQLFLGLSGVFIAYSFFIYTLGTEISSHSEKINSKVTEGKILFQKHNCISCHQIYGLGGYLGPELTTVISQQGKGERYAKVFLESGTQRMPNFHFTDEEINSIIEFLKYVDATASTYKVPNE*	0.00190329	0.000616524	0.0344339	0.0324653	0.0452929	0.013406	0.0458293	0.00404377	0.0395035	0.135083	0.0415886	0.020396	4.60105	0.36101	0.137743	0.00368104	0	0	0	0	0	0
nzgw160	d_Bacteria;p_Bacteroidota;c_UBA10030;o_UBA10030;f_UBA10030;g_;s_	3.83	71.53	38.46	0	0	53	3.294	norC	incomplete DNRA; incomplete denitrification	NODE_6517_length_10771_cov_3.299906_3	MRILSVALLLVVLTHEGVFGQEIPLPTNPLKGQIVFEEKGCIECHSISGYGGTAGPDLSKRQYFGSVLELASILWNHAPQMNRKFRQMRMSRPVLTEAEMSDLFGLLYYLRYLGEPGGVAKGRRLLESKGCITCHRVDGQGGTIGPDLQQIQRYTTPLYMVQAMWNHQPAMQEEIKKSKVPYPTLTGQEVTDIAAYLRQATEVPANIRMSPGDPTKGKEVFKEKHCNTCHLVEGKARIIGPNLSGIQLNKGVTEIASLMWNHGQVMVENMKRANIQWPHFEGNEMADLIAYLYFLGFEDKPGNEQKGEQVFLRKGCSSCHISGGKGKGPDLATIKQLDSPIRMIQLMWNHAGDMEDLLIVQNKKWPTLSTDEMRDLYAVVRKRGLK*	7.6021	1.16009	0.271137	0.749917	0.000564987	0.000864008	0.00187645	0.00142774	0.00358651	0.0881487	0.00380367	0.0119804	0	0.00283523	0	0.000474482	0	0	0	0	0	0
nzgw160	d_Bacteria;p_Bacteroidota;c_UBA10030;o_UBA10030;f_UBA10030;g_;s_	3.83	71.53	38.46	0	0	53	3.294	norC	incomplete DNRA; incomplete denitrification	NODE_12699_length_7254_cov_3.324127_1	ETPLLRGNDVYAACNSCHTQELSLKNAKPFNRAKQIVFESGCYGCHEIKGYSDLVKIGPQLNSLTAKTSPEWIYRWVKNPKDYNPHTRMPNFKLSNEQAEAITAYLASISKQSTFVMARVKGAFSGGNANDGKRVFESVGCQACHVAGEFTAVRDARATSYDIAPELTRVGSKVNPDWTFDWLKNPRHYNPDTRMPSLRLSDAEAKDVVAYLMTLKDTRQFEAAKLELDNPEKIARGDKLIREYGCFGCHSIKGMENEGKVSVELSDFGRKKVEQMDFGDIAELNHRDTVDYAELPNGKIAVKHDWRGWVYGKFKNSRLYQTERIVQKMPLFSFNDEEIRLLRAFLLGMTKDVPVTKFQHPYDKRQQDIEAGRRIVYRYSCFQCHQVEEAGGYMLAKYE…	7.6021	1.16009	0.271137	0.749917	0.000564987	0.000864008	0.00187645	0.00142774	0.00358651	0.0881487	0.00380367	0.0119804	0	0.00283523	0	0.000474482	0	0	0	0	0	0
nzgw163	d_Bacteria;p_Bdellovibrionota;c_Bacteriovoracia;o_Bacteriovoracales;f_Bacteriovoracaceae;g_;s_	0.95	83.41	33.33	0	0	36	3.19934	norC	incomplete DNRA; incomplete denitrification	NODE_6700_length_12748_cov_3.749188_14	MTDKKEPGMAFDIGKLNKVFAFLSVLFLITTIWVFLDDYIRPWKKVQIDGLKIKRARIQEQIAEFNKNLDPKKLKEMEDALAAGKKASEDRKNQIKEVKKSLDEVHKKIKAQTIVNGDYNSQASALTFEYEVEKAHKTAKADQLFLELKKYKALFAESRDLLKKLKSNESELIKEIEKFESEQLSAEALEKELIGKRDLLKIAENKTAMDPVFFLRNAPLLDFLDPTIKIQQIVLKNITDDRYFQAVPKVDRCTTCHMFIDQPGYEKQNNPYRTHPKLDLMLGANSPHPIKQIGCTVCHGGEGHRVNDFNSVAHVPQNSKQQKEWEEKYHWHAPHKVPKAMLPLQYTEGACLTCHKGADFVPRGNVVNSGIKLIQKYGCYACHKIEGWENRRVPGPSLE…	0.00963796	0	0.0131684	0	0.193699	0.111572	0.0108073	0.00222577	4.09465	4.62262	5.18468	2.54284	0.0131504	0.00147333	0	0	0	0	0	0	0	0
nzgw179	d_Bacteria;p_Campylobacterota;c_Campylobacteria;o_Campylobacterales;f_Sulfurimonadaceae;g_Sulfuricurvum;s_	1.64	93.77	20	0	0	43	2.28014	norC	incomplete denitrification	NODE_472_length_25658_cov_3.464816_16	MSERITKNMARNIYFGGGLFAILIFTGLTFDTVKQIPKLSHDDKITESVALGKKVWENNNCVGCHTIMGEGAYYAPELGNSFQRLGGGDEEVFKTYLAGWMAAQPLDTPNRRKMPQFHLTPEQVNNLADFLIWTSRVNNQEWPPNIKG	0.0313569	0.347981	0	0.000537342	0.0140097	0.000486915	0.00211497	0.000459777	0.00134746	0.0165589	0.000451279	0.00033758	0.149104	9.39055	0.383559	0.125409	0	0	0	1.20349	0.204004	0.31034
nzgw195	d_Bacteria;p_Cyanobacteria;c_Vampirovibrionia;o_Obscuribacterales;f_Obscuribacteraceae;g_;s_	2.28	94.7	0	0	0	54	5.14392	norC	incomplete denitrification; nitrite oxidation/reduction	NODE_5828_length_14887_cov_2.908574_3	MDGKAFKDPEKQNFGRIFVILGVGLLLALGWELYEEAYGRQPWISFQDEFKSLELAALNKDLQNAQQDFDAKQKRLENSPVFAEPTSQANYRKHLAQVEALLNSPAYRESLSKLEQLKAQLTELGVQHRFLKADLDAAYYGRDLSIESSGKANEPLTDTAEVARVKEQIKKNEDDAVAVQDKLNAANAALAITEKTLDTIKAQMDKEGLAVAIMKERVAKVEARPPAIQQVVVNGLGEYQRVDRCTTCHAGIDRPEFASAEKLVFRTHPDYEELFKHHPIDKNGCTSCHDGQGRALNVKEAHEGDEHWHATLLGKNYVNSTCVKCHANAPLLPEAANVAQGATIFQDRGCVGCHKVDGSPYLTATIGKLGPDLSKIKGKVRPDWLVTWITDPKKVHPRT…	7.66495	0.421475	4.1556	0.0407704	0	0	0.000307417	0.000100245	0	0.00481377	0	0	0.00171101	0.000199068	0	0	0	0	0	0	0	0
nzgw210	d_Bacteria;p_Elusimicrobiota;c_Elusimicrobia;o_2-02-FULL-39-32;f_2-02-FULL-39-32;g_;s_	1.69	86.11	0	0	0	42	1.67624	norC	incomplete denitrification	NODE_19537_length_8662_cov_2.577216_7	MDWKEKYSEYYKKLKMEGKPFFPYAVFKDTLVAFLILGALCFLAYHFGAGLEDPADPTDSNYNPRPEWYFLFLFQALKLFPGHFESIVAVVLPTAGVLLLLLLPFIDRGPERHFLDRPIFSFLGLGTLLGIGYLTYLGATSPLTNPMIEKDPLVFKGQRLYSELKCGYCHKISGKGGSLGPELDKVVSQETEEWLKKHFRDPQTVSPGSPMPKLNLLEDEIQSLVAYMISLGGGGGYTEEAKKVFEENCAVCHKIGSEGGEVGPDLSLIGSARDKNYIKKYMEDPVKLNPDSTMPGYKGQLTDVQLEDIARYLAXXXXRRRNKLAGS*	0	0	0	0	0.0169704	0.0057671	0.0501	0.0102106	0.0299241	0.0408595	0.0300657	0.0164932	5.17248	0.0304147	0.252824	0.0110848	0	0	0	0	0	0
nzgw213	d_Bacteria;p_Elusimicrobiota;c_Elusimicrobia;o_UBA1565;f_UBA9628;g_GWA2-66-18;s_	4.56	79.98	20	0	0	67	3.5391	norC	incomplete denitrification	NODE_12205_length_7411_cov_2.996159_2	MNRWIFPALLLALAACSPQTELTDPVARGERDFNGLGCVKCHQIGDKGHAWGPDLTMLGFRKSEAWIDQWLKDPHAWNPKTVMPNFNLKDAARADLVAYLSAQKGQSWAVKPWTTAEAAALPAAERGKIIFNSVGCVSCHAKDGYGGYPNNNVAGGLVNSLTKVTEGYSKAELHAKIKGGAIPIPSDSSKPLPMLQMPKWGDQLNEKEIDAVVEYLYTLAPKGAPGAKPSKDDF*	9.40527	7.07571	0.141073	0.0358389	0.000466732	0.00178437	0.0067172	0.063353	0.00131679	0.024273	0.00347294	0.0363711	0.00176977	0	0.000488908	0.000391966	0	0	0	0	0	0
nzgw216	d_Bacteria;p_FCPU426;c_Palsa-1180;o_Palsa-1180;f_Palsa-1180;g_PALSA-1180;s_	2.25	96.63	50	0	0	50	2.94969	norC	incomplete denitrification	NODE_4413_length_8502_cov_3.899177_8	MKEILDWLDERTGWRKLKEVILDRHIPKGVDWRYTLGSVTLFFFVLQVVTGILLGMHYSPSPDHAYDSVKYLTNEVPMGKLLRGLHKWGATGMVVSVFLHMLRVFFMGAYKYPREVTWFSGVFLFFLVIGFGFTGYLLPWDQKAYWATTVGAHMVEQVPYLGDALAKIMKGGSDLGTVTLTRFYAIHVLVFPALTLLFMAVHLFLVVWHGISAPPEKDPTLSDKDPDWKARLKSRYAELKAQGKSFWPYIIFKDTVAVTLVFLIVLGVALWKGAELEDLANPTDSSYNPRPEWYFLSVFQLLKYFPGKLEAFAIVLLPLIVVSILFLLPFIDKGPKRHPGDRKWLVLAGWMSILGVVFFTVQGARSPLTNPVMEQNPLVMQGKRIFTDLNCLYCHTLNG…	0	0	0	0.000400576	0.0123428	0.0047188	0.00105111	0.000856883	0.000334834	0.0123443	0.00201851	0	0.796754	10.322	0.0298367	0.0185384	0	0	0	0.034762	0	0
nzgw228	d_Bacteria;p_Gemmatimonadota;c_Gemmatimonadetes;o_Gemmatimonadales;f_Gemmatimonadaceae;g_Fen-1231;s_	2.2	95	0	0	0	66	3.92204	norC	incomplete denitrification	NODE_7718_length_8226_cov_2.500062_3	MMTEKAWQRTLVWGTAVFMVLLLGMTVDSLRQINAGRTPPVTEQVAHGKSVFQRKNCNDCHTMFGIGGYFAPDLTKVADSRDAAWLKAFLTNPAAVKPGTTMPNQRLVAADVLDLVAFLDWVRRIDTNGWPPQPLGSLGTTAGRPAPPGAFQAKGCSGCHMIDGRGAGAPGPNLSHIGSTPYDGLANTPEFLARWLADPPAIKPGTLMPKLPLSPAELDSLVRYLVALR*	0.00227191	0	0	0	0.0105369	0.00611203	0.00362021	0.00052467	0.00153764	0.00629867	0.00270361	0.00211874	0.108496	0.00182333	0.782904	15.4631	0	0	0	0	0	0
nzgw229	d_Bacteria;p_Gemmatimonadota;c_Gemmatimonadetes;o_Gemmatimonadales;f_Gemmatimonadaceae;g_Fen-1231;s_	1.36	75.27	20	0	0	66	3.28573	norC	incomplete denitrification	NODE_201_length_115975_cov_5.387445_58	MMTEKAWQRTLVWGTAVFMVLLLGMTVDSLRQINAGRTPPVTEQVAHGKSVFQRKNCNDCHTMFGIGGYFAPDLTKVADSRDAAWLKAFLTNPAAVKPGTTMPNQRLVAADVLDLVAFLDWVRRIDTNGWPPQPLGSLGTTAGRPAPPGAFQAKGCSGCHMIDGRGAGAPGPNLSHIGSTPYDGLANTPEFLARWLADPPAIKPGTLMPKLPLSPAELDSLVRYLVALR	0	0.000931863	0.000487933	0	0.00552091	0.00168857	0.000611207	0.00338822	0.000389405	0.0287122	0.000978118	0.00117069	0.0337566	0.00395788	0.639625	7.9435	0	0	0	0	0	0
nzgw232	d_Bacteria;p_Lindowbacteria;c_2-12-FULL-62-27;o_2-12-FULL-62-27;f_2-12-FULL-62-27;g_;s_	2.25	89.68	50	0	0	57	3.65417	norC	incomplete denitrification; nitrite oxidation/reduction	NODE_1052_length_31165_cov_3.654909_19	MDTVNAVFFFSSVAMVAVIAWMAWQDYDRDWKQYQRQFMKKERQIAKWDMEQAKVKVDQEKIAQLEKDLAAEEESFKFPNVGKWMELHGAEEGAANAEAQLEKKKTRMAEIKSHLDAMKYQVEEARRHGAAQAVEKDYVKLAQDYLGAKEEFMQSEAGLKKAEAAVAALTERRDQLEKALDHARLESKLLGAKIEKLTITPTKLVLNAPILDFISPTFKIRQVVLPDLHDDYNFLEVGKVDRCQTCHLGIEKPSVKDADGNILKIGYDGANIREPFRTHPQPALYVLSSSKHPLDKFGCSTCHRGVGHAVSFLDAGHIPQDVEQLAAWSKKYHYKPLDHEHLSDFLWDDMMHPNDMVEASCLKCHQGMVEIPEAPRLNAGRRLFEDYGCYGCHKTAGFT…	0	0	0	0	0.0127999	0.00126285	0.012342	0.00119247	0.0020386	0.00715778	0.00087782	0.000218885	6.31385	1.90951	0.0895311	0.0182047	0	0	0.00616382	0.0199743	0	0
nzgw238	d_Bacteria;p_Methylomirabilota;c_Methylomirabilia;o_Methylomirabilales;f_CSP1-5;g_CSP1-5;s_	4.66	88.82	37.5	0	0	62	2.24789	norC	incomplete denitrification	NODE_1078_length_25973_cov_5.548584_21	MPRRQFVPDEKRSLRGIFFISSMILVGTTVWALWDESVSRRPWIRYQTAFKQLEYQMVEQELEEARARLNQPEVQTRLEKLREELRWAEETRRGPDYQAAVREVEKRKAAYDAINQELRFTRSELDEAYYWRDKAKHEGKDATAQLAEVNRLKELERKLEPEAEDAKQQLEAAKERVMKFDRAVQEVREKIKGVTAEVLRLEQRLEAIRSRPLEVKQVVLDGLDKNEFDVFVLRVDRCETCHLGIDRPAFENAPPPFRTHPNREAILGKHPVSRFGCTICHEGQGTALDFEWRVEGRIPDTPHGLGREYGGSPNILWDFPLLRGEMVQSSCRKCHLDRTEFAAAIKTGEGQGAKVEWMDLAPTLTKGLGMFEILGCYGCHPVEGYKEAAKVGPELTRIA…	0.773409	1.76585	0.309033	0.525408	0.263738	1.28932	1.28646	12.3879	4.28083	124.264	9.86855	32.64	0.0234974	0.137894	0.000692404	0.00111022	0	0.0101904	0	0	0	0
nzgw249	d_Bacteria;p_Myxococcota;c_Myxococcia;o_Myxococcales;f_Myxococcaceae;g_;s_	2.55	80.65	44.44	0	0	69	7.21156	norC	incomplete denitrification	NODE_4471_length_15798_cov_2.581553_13	MSRWLRGLLALGLVAMSTSAFAADAPVRGDVRRGWDAFISKACVRCHAIWGHGGEIGPDLGRTRAGGLTDAELAAAMWNHIPRMWDKKQEEGIPHVAISETEMADLFAYLSFVRALDEPGDPKTGQVLLKEKKCSTCHTVTDEGHGVAPDLRKWAKYRNPAVWAQVMFEHAGKMVEEMKARGITPPTLESADLVHIVSYVRSLSASSDSELLDPGDPVLGEKLFHERKCIQCHSIRGQGGNVGPDLGRRGWVTSFTDVTVKAWNRVGGMRNAMAQRKVEPPKLTPQEMAHIVSFLFASSYADPPGSAERGARLLKDKSCLQCHGAGIGPSLEDFRGRAGPVTVTQALWMHGPTMLERMRDLGIRWPSFTGEEMRDLAAALNEAQPQKGPGPDAPKK*	0	0	0	0	0.0030151	0	0	8.37281e-05	0	0.00201031	0.000493084	0	5.98857	0.337193	0.543967	0.0417798	0	0	0.00978138	0	0	0
nzgw251	d_Bacteria;p_Myxococcota;c_Polyangia;o_Palsa-1104;f_Palsa-1104;g_;s_	2.1	94.33	0	0	0	63	4.15332	norC	incomplete denitrification	NODE_3985_length_18833_cov_3.225951_3	MRDHEVVTPQGKAKARFVESECRQCHRQEFDLRANLQCETDAECPKEAPKCGPLAEPLNPSANLAMGIEPKVEGGKYCGTPNTEDEAKVDASLVELAPHLARGRRVIEEVACYGCHPIEGYENRPKAGPDLRHAASKLNPAWMAQWILNPRAFRPNTRMPNFFPERLNTAGYPENAKPKYTDGFAEIMKVRESDPEKRARVLNSLMPERFQPEQQAAILTSFLVANSEPFASADDDKSIPVGDATRGEKLVDTLGCYGCHTMTRPGEKRMEHPNRASHFDNGPDLGNVGAKTSRAWIYGWVKNPKAFAPETRMPNLRLSDQEAADIATFLAGNKFVGGQPKEYTATAGIDPNNADYRQVGKKLLNYYGCYGCHLVKGFEQTPGIGAELTEFGVKEVSRL…	0.00621818	0	0.0299587	0.000583746	1.52472	0.146788	13.8845	0.735238	0.00878296	0.00599629	0.00870195	0.0027505	0.704978	0.00198376	0.00507266	0.000290488	0	0	0	0	0	0
nzgw252	d_Bacteria;p_Myxococcota;c_Polyangia;o_Palsa-1104;f_Palsa-1104;g_;s_	1.29	81.08	0	0	0	59	4.66299	norC	incomplete denitrification	NODE_2368_length_12197_cov_3.186403_2	MFKIDEDRSYARLFFVLAAAFALVTAWAVYEEGWGRREYKKVQKDFFRLERDIAAKNLSRACFGAGGDDITRLRMENLVTHCTALGPAHQNLTKERDALRVSGGQRAAAAEQVVREKAAAATEAEQELSLCRSCYEEAYYEWTQAKHQGQRDLAKRQAVLDTLQKQLDELRAVANRTAASLQEATQWATELTARGDELTRQLEQKEAPIKEALHSYLALSTTQENEVVQRNLPELGRVDRCETCHMAAARPGFETVVSVAFRSHPYRRTLFALHPVEKFGCTTCHGGQGEATTQFFAHAPPGPRNLDKHFFADSMLHGPEVESNCLKCHSAETELRSELRCESDAECTQPGQESELRCRVPRLPMAPLDPATNLLSLSVASDAVKYCVAEDGQATKVDL…	0	0	0.00926277	0	11.7933	0.941211	1.85607	0.0619725	0.022177	0.00939765	0.0217697	0.00823823	0.0280929	0.000777261	0.0166574	0.000758777	0	0	0	0	0	0
nzgw267	d_Bacteria;p_Nitrospinota;c_UBA7883;o_UBA7883;f_;g_;s_	1.71	85.04	0	0	0	56	2.97291	norC	incomplete denitrification	NODE_3507_length_23346_cov_4.555178_5	MIEKIVVAILVVNILGFIVLWTRNQNLLYAIFAMSLLALFGLTVAKEYTAEWRHFQHEYIELATAREKNPETVETLKRTPLKILQVWNNELGITDRCVSCHLGYDNPALKDAPEPFRYHAAAREHDFNKIGCTICHQGQGHATEKTEAHAHHIANWDFPMLPNNMVQASCPQCHEELFRPGYRLKGAEMITSSRDITEGANDLGIKCISCHTIRGVGEVLGPDLTEFGDKIGHEFDGTHVMKYVEGEKNKYNWTVQHFKDPAKITPNDPELKLEETVMPNFGFSDEQAHALTVYVFSFRQPKLPAKYLYHNSQLYMKKGGETASFIGDYERQFPNIDSLPGGQRLFIRSKCWFCHTIEGKGGKIGPDLSKVGNRYDKDKMMEFWNNPSKMAKHSLGVKF…	0.0012619	0.00158963	0	0	0.238945	0.0818875	0.00655369	0.00213708	0.0280891	0.0792993	0.0472909	0.0208262	0.0604537	0.0817907	2.90042	8.12369	0	0	0.0232249	0	0.11635	0.252854
nzgw271	d_Bacteria;p_Nitrospirota;c_Nitrospiria;o_9FT-COMBO-42-15;f_9FT-COMBO-42-15;g_9FT-COMBO-42-15;s_	2.98	94.66	40	0	0	40	3.07654	norC	complete DNRA; complete denitrification	NODE_8058_length_10090_cov_4.336142_5	MNKHTFLITILIICLFISINSDAQSDIPSVDITNYPQEAKEGYKIFSQKCIKCHSAAKPLNAPYSGEAWKTTVYRMMRKEGSFVTQKEADKIYAFLVQYSSSRKPVQAVETKGLSPIDAGKKVYQQRGCAACHIISGLGGKVGPDLTAIGKTRNTEFLYKWLKNPQAVKPATIMPNLNLTDKEIKPLVEYLTNLK*	0	0	0.000407561	0	0.54139	0.0867414	0.00204211	0.000499432	0.0188652	0.0159885	0.019608	0.0102675	1.39298	0.0340512	13.3083	0.442078	0	0	0	0	0.341186	0
nzgw289	d_Bacteria;p_Omnitrophota;c_koll11;o_2-02-FULL-51-18;f_;g_;s_	4.3	73.38	0	0	0	49	1.91077	norC	incomplete denitrification	NODE_4774_length_14789_cov_3.477366_2	MGVAVEVKTIAPPRLHLVFAGLGLAFLLIFSWVLFHEGTAEWRTTQARFRRLETTVKNPHQLAQSVSVAGLRQIWLPDLGRVDRCGTCHLGIDDPAFTGAPRPFAAHPGTWLSTHPTDRFGCTACHDGQGQATDYANAAHQPQPFVSRPMRPLETIEANCGACHRALDPPDAPRLAEGRRLIIEWGCFSCHDIPGFEGLTFRGPALDSIGYKVRPGWLSVWLGDPKSYLPQSRMGKFRLSPDEIANLQGFLLSQRAQAPLDNTGVDWKKADTANGRALFGELRCVSCHAVNGRGGTMGPELTRIGDKVRRPWLFSYLKDPHRVQPDTPMLRYRLTDDQLRDLTAFLYEEYSSAGAGPEPTPATYQDARLLAAGHAVFERRGCASCHQLAGTKDTGRIGP…	0.000738455	0	0.010855	0.00717505	0.236198	0.0924688	0.0753089	0.00477504	3.46588	3.03	5.89765	2.11159	0.00134344	0	0	0	0	0	0	0	0	0
nzgw292	d_Bacteria;p_Omnitrophota;c_koll11;o_2-02-FULL-51-18;f_;g_;s_	3.23	73.56	66.67	0	0	46	2.67018	norC	incomplete denitrification	NODE_14413_length_8435_cov_4.141208_1	PNTRMPSLRLSDQEASDITAYLSSLKNEKFEQKTAPRAKMDVVDQMILEQLQSTMRANDAQNELKKMSGDQKLEFLGKKSIAHQGCFACHAIKGFEDSKPIGAELSDEGRKDIHKFDFGFIDIEQTRHDWIHQKLKDPRSIDQGKIKNYYEKLRMPQFDFSEEEKDALITFLLSLTEEQIPLQMQKRLDLNEKAIEKGRMLVTKLNCQGCHTVDGKTGKLTEITEDQGSAPPRLDGEGAKVQEKWLYHFLKNPTPIRPWLTYRMPTFGLSNDELNTLVFYFHHMAGQDITFSDQSGADTSNGEHIQAGKALFDTLQCAKCHQVTQDSAAMGTSFLAPDLSLAKNRLKPEWVHKWLQDPQVLQEGTMMPTFFPDGQSPVTDVLEGDAEKQITAIRDYLYT…	0.00639643	0.00115109	0.00662996	0.00172638	0.662198	0.11107	0.310305	0.0177261	4.00398	2.82554	5.19249	1.50793	0.0446074	0.000488901	0.00285752	0.000286365	0	0	0	0	0	0
nzgw293	d_Bacteria;p_Omnitrophota;c_koll11;o_2-02-FULL-51-18;f_2-02-FULL-51-18;g_;s_	0	88.37	0	0	0	47	1.87237	norC	incomplete denitrification	NODE_1505_length_30779_cov_3.861472_32	MPPKPNPTLYSVSKTFMWFAITSFVLLLCLVAMVYLDYNREWKGWQKKFIALKVEKTQKDLAEASGKIDRSQLETLTKQHAEAVKAMEAHHKDAAAAEQTVENANSKAVKAKGIYQNLKQYQDSYRYFFEEYRRENDKRAAEYSVKLEKVIPELAKAKSELETLEAQKEEADKTLAAYSAKEKELQKSIDKLMEDKTRVERRLEAVKPTLAKDILNAPMVDFIHPTLQIQQIVLDNLQDDYHFAKVQKVDRCTTCHLGIDQKGFEDAPQPFRTHPKMELYLSATSPHPVEKFGCTACHAGNGHSVSFTNAAHTPNSEEQAKEWVKKYHWEELEKWDAKMLPMKHVEAACAKCHQNVLEVPKADKLNEGRRLAQTQGCINCHKISGMESHWKVGPDLEHV…	0.00326942	0	0.00591497	0	3.88429	0.47848	1.04102	0.0601006	4.77485	3.57491	6.94271	2.20903	0.0126889	0.000599743	0.000876341	0.000351288	0	0	0	0	0	0
nzgw299	d_Bacteria;p_Omnitrophota;c_koll11;o_UBA10015;f_;g_;s_	1.08	86.56	100	0	0	45	2.61248	norC	incomplete denitrification	NODE_1360_length_27223_cov_6.219320_13	MPEPQERHYNINKLNLLFAVASITLLGCLVWMFQNDFDREWKGYQARFRDLEIEKTRVAYDLETHRVEAQADYQTLESDLKTAQINFQAQCSKFDDVKKEISAKETEHQILDQRYRVTKAELDAAKFDYEDAIGKGKSDVSKVQKHYELLQGQIGELKKFLDANQEILTAKQGIVDDCASQLKALERKEHEFSRQSDVLLRKLKKIDPNEMDFTNQIGGLVRDLPVIDFANPKYKIEQVVLKDITEDVNYMQVPRVDRCTTCHLGIANPEYKDASQPFTTHPNLELFLAKDSAHPLEEFGCTVCHGGRGRGTDFVSAVHTPSSEEQKKEWEAKYHWHEIHHWEQPMLAKPFVQAGCFKCHSDASTIKGAEKLNLGLKLIEKSGCYACHLIDKYKDWPKP…	0.000946546	0	0	0	0.00181654	0.000462992	0.00201105	0	0.0320314	0.0262421	0.0354013	0.0115558	11.6772	0.0737947	0.364079	0.0132214	0	0	0	0	0	0
nzgw309	d_Bacteria;p_Omnitrophota;c_koll11;o_UBA10015;f_GCA-002753745;g_;s_	2.25	73.04	33.33	0	0	44	2.28683	norC	incomplete denitrification	NODE_8404_length_11299_cov_3.277420_3	MPPPPQKPPESHYDLQKLHKFFAIAAVVLLLALFGLFAKDYSKEWKTYQEEYRKLEVEKAKVKYDLESNALLKNEEYQNLLKEEATAKAQLKTKSAEIAAIRKRIESVNAKLKILTQQAQFAKAEYDTNKYDFEEARAHNKPNADALKKKIDKLSSKIQVLRVQIEEKNAVIAAEETKIKTIEKSSVDLEKQVNKIAKKSSILAKKIGRIDPEHMSIANTVAGVVRNLPVIELANSDYRIKQIVLKDITDDVNFMRVPKVDRCITCHLGIDNPDFKDAPQPLRAHPNLELFMDKNSAHPLDQFACTTCHLGRGRATDFNGAVHTPRNEKQREEWEKKYGWHEYHHWETPMLPVGLTESSCFKCHSGHTVIKGAEKLNLGLNLIEKSGCYGCHSIDKYKD…	0.00379902	0	0.00214785	0	0.0518457	0.0464561	0.0188334	0.000292445	3.01287	1.9169	4.95289	1.52194	0.00345569	0	0	0.00034016	0	0	0	0	0	0
nzgw310	d_Bacteria;p_Omnitrophota;c_koll11;o_UBA10015;f_GCA-002753745;g_;s_	4.48	72.3	40	0	0	47	2.05012	norC	incomplete denitrification	NODE_24322_length_6406_cov_2.659029_3	MPEPNKPQLPPESHYDPKKLDKLFAIITIILLVAIVGIWAKDYAREWKQYQKQFKALELEKTKIKMDGEENELAKNEEYQGVLKQLAEAQGKFKSQESSLKAVKSQIAAIEAVKRLNVQQSQFAKAEYDALRYSYEEADHQGGVNAPALKTRLDNLGVKIEALRLKIEANEGDIKAKAEVLKNAEKDYKDLDKKRGTIAKKADIIERKLKKIDPERMGIANQIADTVRDWPMLELANPNYKIRQIVLKDIPEDVNFMKVPRVDRCTTCHLGIDNPDFKNAAQPYRTHPNLELYVNKNSPHPLQEFGCTTCHMGRGRATDFVSATHSPRNEEQEKIWEKKYKWQALHHWDQPMLPVGLIEASCFKCHQDQTVVKGAEKLNLGLNLIERAGCFGCHEIQKY…	0.048806	0.0022585	0.0496681	0.00075272	0.201602	0.0525203	0.015801	0.00161016	3.84557	2.65981	3.60774	1.08859	0.000422811	0	0	0	0	0	0	0	0	0
nzgw314	d_Bacteria;p_Omnitrophota;c_koll11;o_UBA10015;f_kpj58rc;g_;s_	3.23	87.63	33.33	0	0	39	2.53335	norC	incomplete DNRA; incomplete denitrification	NODE_1159_length_36441_cov_4.204928_30	MSKQPESHYNLNSLHFIFAIASLILLFSLGSLFLKDYSRQWKDYQKQFKAYEVEKARTKYDEASHKLESSEEYQFLLKEIKAAQKDFDGKCTNFKNFENEIKTLTTANTLSEQKLKFTNATLDAARFRYEEAKAHDPKHSEKSRQEYEKLLSEATNLKAQVEQSAEAINEKNKTIESCGQQLKDLQRKLKTFTKQTSILERKLGKIDDTKKSLSSQMASLVRDLPVIDLANPSVKIEQIVLADITDDVNFKQVPKVDRCISCHLGISNPDYKNAAQPYRTHPNLELYLGKDSAHPIEEFGCTVCHGGRGRGTGFLSAVHTPSSEEQKKEWTKKYNWQEFHHWEEPMLAKQYVEAGCFKCHAGQETIKGAKKLNFGLALIERAGCYNCHTIDKYKDWPKS…	0.00188647	0.000254616	0.00159983	0.000509154	0.0512888	0.04706	0.0267203	0.00174263	6.3077	3.94871	7.06961	1.92754	0.00743594	0	0.0018962	0.000253369	0	0	0	0	0	0
nzgw330	d_Bacteria;p_Omnitrophota;c_Omnitrophia;o_Omnitrophales;f_01-FULL-45-10b;g_;s_	1.61	92.88	50	0	0	43	2.41937	norC	incomplete denitrification	NODE_1196_length_29014_cov_4.054442_5	MPEKSPNELYSIYKTTIWFAVASCALIFFLLLTVFSDYEREWKNWQKKFVEFERSKVEQELKEAQKKVDPKQLEELKGKLKTAQELEKSKAGETAALQKEKAAIDFELIKVTAQYQDAKQHYDSDKFFFEEHRELGNKEAAHDEQKLSGLAPQVAQLKAKQEQLESESDALKTKLLGFDSDVKAVQKEIEQLLIETTRDERKLEQLKASPIKEVLNAPMVDFIHPTLQVQQVVLDELEDDFYFAKAKRVDRCTTCHLAIDRKGFEDAPQPFGTHPRLDLFLGSSAPHPLEKIGCTTCHGGSGQSLSFTWAAHTPRSEEQKKEWQKKYHWHELHKWEAKMLPLEHVEASCAKCHQAAVHVPEAPKLNQGRDLAQKFGCFGCHLVQGFEDRWKIGPDLSNV…	0	0	0	0	0.95459	0.114467	0.291208	0.0137844	0.070536	0.0420272	0.0708697	0.0228122	7.3858	0.0430154	0.390455	0.0109435	0	0.00972862	0	0	0	0
nzgw332	d_Bacteria;p_Omnitrophota;c_Omnitrophia;o_Omnitrophales;f_GWA2-52-8;g_;s_	0	91.4	0	0	0	52	3.56465	norC	incomplete denitrification	NODE_1050_length_21404_cov_3.983461_13	MPPKKPSLYSLDKTTVAFALASVILVIGLVWMVLQDSTREWKGWQRKFMTYMHEKSVAERDQTLKAVNQGELKRLQTELDQAKAVVKERQKDIRKAQKELDIINTRQIKIKTSYQNLKQFQDSDRYYYEEDEEHHEKEKAEPYAKAMEARAKEIAEWKNKLEDVEAEQAAKQSEINQWTGKVTELEREKARLERDVTTVETKIKNFTPTLAKEILNAPMLDFIHPTLQVQQIVVEKLQDDYYFAKAQKVDRCITCHLGIDQKGLEDAPQPFRTHPNLDLYLSSNSPHKMEEFGCTTCHGGSGQSVSFTTAAHTPRSPAQAAEWHKKYGWESLDYWADKMLPLNHVEASCAKCHTGAVEVPQAPQLNEGRRLAAEFGCFGCHKVEGVERWKVGPDLQHIQ…	0.000332074	0	0.00112647	0	15.1573	1.44628	11.1935	0.573936	0.00119866	0.00368258	0.00165596	0.000225226	0.000201375	0	0	0	0	0	0	0	0	0
nzgw333	d_Bacteria;p_Omnitrophota;c_Omnitrophia;o_Omnitrophales;f_GWA2-52-8;g_;s_	0	88.17	0	0	0	50	2.09813	norC	incomplete denitrification	NODE_994_length_26434_cov_5.055296_1	MPPLPPKLYDLKKTTIAFSIASLLLFIGLVVMVLQDSSREWKSWQRRFMEYNRLKAEADLDKARKAVDEKKIQELKFRLDSAKAQQSAQAGETEKTQKKLAQIDIELAKAKTRPQNLKQEQDSDRYFFEEYQAHHQKEKAEKYKQRLEKRAPELENAKRQLEQLEAKREAETARLFQFNEAQRKLEKEIGKIRQDPGLLEKKVKKFRQNWVNAVLNAPMLDFIRPSLQIQQIVVEHLYDDYYFSKPQKVDRCITCHLGIDQKELSASGGKDTPAPFKSHPRLDLFLSADSPHPMETFGCTVCHGGSGHSVSFVTAAHTPQNKEQAVAWEKEYHWHPMKHWAEKMLPLNHVQASCAKCHSGVGEVPQALKLNEGRRIAQTFGCFGCHKVEGFSASGGHES…	0.0011697	0	0.000661312	0	5.05005	0.592741	20.9558	1.00839	0.562078	0.298345	0.597084	0.235621	0.46319	0.00160927	0.0235146	0.000314201	0	0	0	0	0	0
nzgw511	d_Bacteria;p_Planctomycetota;c_Brocadiae;o_Brocadiales;f_2-02-FULL-50-16-A;g_2-12-FULL-52-36;s_	1.14	95.39	0	0	0	46	2.59913	norC	anammox	NODE_1957_length_17478_cov_4.176471_8	MLNKISSVLVLLFFLTGTAYAQSIEELKKQLDEAKEMLEQQKEAIASQKATIDALEKALKELSEKIPPQVIEREAHLKASIARGKELYISKGCLECHGGEGQGGKGPLLKGITLKYGVEYLALSVTNPAISHGAKPSMPAFTELKDDEVRDILDFLATLTPGRENLERIERGKKLWNKLGCLACHGIKGEGGLTGPSLRGLTKKYNYEWIRLCVTDPVVHHGQKTMMPAFTEVPFMDVEAVIDYMNTF*	0.00129422	0.000465813	0	0	0.00165585	0.00464239	0.00183316	0.000199257	0	0	0.00097787	0.000292599	0.220802	0.115541	7.13412	11.8018	0	0	0	0	0.0976597	0
nzgw511	d_Bacteria;p_Planctomycetota;c_Brocadiae;o_Brocadiales;f_2-02-FULL-50-16-A;g_2-12-FULL-52-36;s_	1.14	95.39	0	0	0	46	2.59913	norC	anammox	NODE_676_length_32518_cov_4.387814_28	EALKKEKVEIKQVVNNDLGIIDRCHNCHTGVVTKGFEDAQQPFKTHAKVVNLSPLAPGLPERGILDVHPIEAFGCTPCHRGQGYATTNAQKAHGELEYVHTPLLRGKYNQATCFKCHDYEVDIQGGPVISFGRKLFHEYGCIGCHSVGPLEREDKTRYIGPTLDEIGNKVYPEWIASWINNPKEFRADTKMPRFFLTQEEIRNVASYLWQISQKTSEPLNAPSFDNEVIETGKNRFENVGCLGCHRIGDKGGQFAPNLTNVGEKARYDYLVSWIADPKKYQPQGRMPSLRLSKDEAGEIAAYLTTLRNKQPGGEHIDYGESERAKAGFNLVARYGCFGCHKIKGMEDRGKIGTDLSDEGVKPVERFDFALLEHEIVHKIGLENPRDNVAQARIAWLTTK…	0.00129422	0.000465813	0	0	0.00165585	0.00464239	0.00183316	0.000199257	0	0	0.00097787	0.000292599	0.220802	0.115541	7.13412	11.8018	0	0	0.010273	0.0249679	0.0804142	0.166019
nzgw511	d_Bacteria;p_Planctomycetota;c_Brocadiae;o_Brocadiales;f_2-02-FULL-50-16-A;g_2-12-FULL-52-36;s_	1.14	95.39	0	0	0	46	2.59913	norC	anammox	NODE_919_length_27394_cov_4.394603_1	MGRSSIGLTHYIWFAALGMALVLAIGALFIHEYLRVWKNYQAIAKRLELKSLESRLDALASEITRAEGQGRKRLEERRKVLNMVYAQVKIAPTKIQQIQLDHFKRVDRCTTCHVTIEDKGMVGQPQPYGGHPGAFLDWHEVQDFGCTICHEGQGLSTDYINAAHKSRMIHGKERDRPWPRGVLSEYLLQSSCGKCHLTKDIPFAPLLTKGRELIEKAGCSGCHQIRLYENQEKVAPTLDRLGSKVDEFWLLHWLNDPREYAPSPPEGLIRSRMPRFNLTKEDILCLKEFLLSSKDEGAMEEPPEKGDTEKGGLIFRETRCVTCHTIGGKGGYISPELDMVTTKVSRKWAYNWLRKTHYFDPKTKMPQFAFTPEQAIDVIDYLWEEFGEEPPRPPKGFQE…	0.00129422	0.000465813	0	0	0.00165585	0.00464239	0.00183316	0.000199257	0	0	0.00097787	0.000292599	0.220802	0.115541	7.13412	11.8018	0	0	0.00801212	0	0.183968	0.118123
nzgw512	d_Bacteria;p_Planctomycetota;c_Brocadiae;o_Brocadiales;f_Brocadiaceae;g_;s_	3.3	93.14	25	0	0	42	2.9379	norC	anammox	NODE_2584_length_14892_cov_6.496987_2	MKEEEKSYLVHFVILGFILAAVTLWAVVNETFDRRPWKHYQKQFYQLEYARIKQDYERERAVFESPEVQKKYEETRHNLNHAVGNFKKPEVQAEYRKLSEVQKTLEKELEAVRFKSIVTRNELMEKEYLFGKAQSEHIEQIRNEIREHEEKGKMYALQMKDVEEKLTPVKTRLNELKRDIDTYTEELDAYTAGLEKYKTQLMGFRKTRPGLQVYQTYMEDLNIVDRCMSCHVGINKAEVVSTVQPYASHPDRELYLGNHPPEKFGCVLCHEGQGIATSGVKEAHGEVEYWLTPINRGKTAQGSCLKCHNEGKEVKGGDILWQGRRLFDELGCHGCHETAGFGEDKNRMIGPGLRNIKNKVKSDWLTAWIKDPKAFRPTTRMPNFRLSEEESQAIAAYLW…	0.196141	0.0809156	0.0709019	0.0156853	0.0347314	0.10847	0.0389919	0.0105957	0.00414034	0.0127201	0.00554658	0.00233388	0.599819	0.513753	3.23951	13.0037	0	0	0	0	0.0841651	0.0984893
nzgw512	d_Bacteria;p_Planctomycetota;c_Brocadiae;o_Brocadiales;f_Brocadiaceae;g_;s_	3.3	93.14	25	0	0	42	2.9379	norC	anammox	NODE_888_length_27880_cov_7.852841_14	MRLRSMVSLQKVLIFTTLACLPLAAFYRSSSGEERKIDSLFLELDKKYRIPEAWTVLPFELEDPWKRVKNGPPLTNIINKAKVEWLSRWIANPKKVVPNAKMPNLGLDFEEIKAVIVFLSSISDKQLPQVTWDSFLLKKEDELSSDEYDKMDKIYNNGKGAWGRARCTICHPIKGVGGNVGVGPDLGEITTKINRNWLYDWLGNTKSHFPNTMMAQYRFNDADLRGLVEFVMRDTQFIPEEKDEEEGVKGKSAEQEVNVLTEKEFDNLRKDTAAIEKGRDVVERARCFVCHDVKGISELMPVVEKKRDGLAGFEKLVYEIRCLTCHRIQEKGGSYAPNLTIAGSKIKMTWEKQFLQAPDIIRPLSQQMPKFNLTDDEAKVAVDYIEKNLIVKEGLPKPL…	0.196141	0.0809156	0.0709019	0.0156853	0.0347314	0.10847	0.0389919	0.0105957	0.00414034	0.0127201	0.00554658	0.00233388	0.599819	0.513753	3.23951	13.0037	0	0	0	0	0.356162	0.333627
nzgw513	d_Bacteria;p_Planctomycetota;c_Brocadiae;o_Brocadiales;f_Brocadiaceae;g_2-12-FULL-39-13;s_	1.71	95.6	66.67	0	0	39	2.13924	norC	anammox	NODE_288_length_34852_cov_6.728398_21	MRLRSLSSLRKILLMMVAICLPIMAFLEVSNGQERKIEALYLDLDKKYRMPEQWHVLPFELEDPYKRIKNGPPLTNVITKANVEWISRWIANPKKVVPNAKMPNLGLDFEEIKAVIAFLSSLKEKELSAITWDAFLLKKEDDLSEDEYDKMDKIYNNGKGVWGRARCTICHPIKGVGGNVGVGPDLGEITTKINRNWLYDWLGNTKSHFSDTMMAQFRFNDSDLRGIVEFVMRDTQFIPEEKDEEEGESKEAKQPEPEVQILTEKEFNNIRKDTALIEKGKGIVEKSRCFVCHDIKGFSELMPVVEKKRDGLAGFEKLLYEIRCLSCHRIQNKGGTYAPNLTIAGSKIKMSWENSFLQAPDIIRPLSQQMPKFNLTEEDAKVATEYIEKNLHTKDSLPD…	0.00311991	0	0	0	0.699873	0.0880032	0.344689	0.0312219	0.0276851	0.0115329	0.0252231	0.00952223	18.693	4.24659	6.99815	5.16329	0	0.0185391	0.019494	0.0758063	0.0244149	0.0265294
nzgw514	d_Bacteria;p_Planctomycetota;c_Brocadiae;o_Brocadiales;f_Brocadiaceae;g_XYD2-FULL-41-16;s_	3.85	85.16	25	0	0	42.1	3.15	norC	anammox	NODE_700_length_44663_cov_4.263549_6	MRLRSLVSLQKVWFFIVLAVLPWAIFTNVSFGQERKIDSMFLDLDKKYRMPGEWTMLPFELEDPYKRVKNGPPLANIINKANVEWISRWIANPKKVVPNAKMPNLGLDFEEIKAVIVFLSSLKEKELPQITWDAFLLKKEDELSDDEYDKMEKVFNNGKGVWGRARCTICHPIKGAGGNVGVGPDLGEITTKINRNWLYDWLGNTKSHFPDTMMAQFRFNDTDLRGIVEFVMRDTQFVPEEKEEEAGEVKEAKPAEPVVQILTEKEFSSIRKDIALIEKGKDIVERARCFVCHDIKGISELMPVVEKKRDGLAGFEKILYEIRCLSCHRIQNKGGTYAPNLTIAGTKIHMNWEKGFLMSPDIIRPLSQQMPKFNLTEDDAKAAIEYIEKNLHTKETLTN…	12.7777	0.977614	5.64328	0.107676	0.184707	0.0322707	0.250109	0.018821	0.000700425	0.0129112	0	0	0.169211	0.189367	0.00832187	0.0137605	0	0	0.0311904	0.0379031	0.0366224	0.132647
nzgw547	d_Bacteria;p_Proteobacteria;c_Gammaproteobacteria;o_Burkholderiales;f_Burkholderiaceae;g_;s_	3.55	87.96	50	0	0	66	4.18796	norC	incomplete denitrification	NODE_4841_length_16717_cov_5.180465_6	MSQGFTSQMARNIFYGGTVFFVLLFAALIFHSETKIPERSKSGELTPAVVRGKHLWETRNCIGCHTLLGEGAYFAPELGNVYQRRGPDFIKGWIKAMPTNTPGRRQMPQFNFTEAQLDDLVEFLKWTNGVNTEKWPPNIEG*	13.2246	9.1342	0.736081	1.98449	0.00108729	0.00249412	0.000401239	0.00222427	0.00332322	0.0282731	0.00308211	0.00211344	0.00171785	0.00259823	0.00797269	0.000304373	0	0	0	0	0	0
nzgw549	d_Bacteria;p_Proteobacteria;c_Gammaproteobacteria;o_Burkholderiales;f_Burkholderiaceae;g_Acidovorax_B;s_Acidovorax_B soli	0.38	92.62	0	0	0	65	3.70551	norC	complete denitrification	NODE_184_length_94109_cov_4.879421_13	MSQGFTSQMARNIFYGGTVFFVLVFASLIFHTETKIPERSKSGEITEAVVRGKHLWETRNCIGCHTLLGEGAYFAPELGNVYARRGPDFIKGWIKAMPTHTPGRRQMPQFNFTEAQLDDLVEFLRWTNGIDAEKWPPNIEG*	18.1531	8.89165	0.0624981	0.00915408	0.0534388	0.01106	0.00667227	0.0011604	0.0212548	0.0487571	0.0224943	0.0140579	0.00171398	0.00115217	0.00505064	0.000843579	0	0	0	0	0	0
nzgw561	d_Bacteria;p_Proteobacteria;c_Gammaproteobacteria;o_Burkholderiales;f_Gallionellaceae;g_39-52-133;s_	0.5	80.6	0	0	0	57	2.85467	norC	complete denitrification	NODE_140_length_94003_cov_4.105036_70	MSETFTKAMARNIFYGGAVFFFLLFLGLTFDSMKALPKRDHRENITESVTRGKLIWETRNCVGCHTILGEGAYFAPELGNVYKRRGGDNGGAEFIKAWIQSQPTGVPGRRQMPQFHLNDQQLEDMVQFLKWTSEVNTGTWPPNIEG*	0.000467875	0.00404151	0.000529044	0.0353579	0.013768	0.00686566	0.0377742	0.0045381	0.00337771	0.00518856	0.00318159	0.000951996	0.0663922	0.000858271	19.6906	7.23157	0	0	0.0660409	0	0.124068	0.404438
nzgw566	d_Bacteria;p_Proteobacteria;c_Gammaproteobacteria;o_Burkholderiales;f_Hydrogenophilaceae;g_UBA3361;s_	0.66	99.13	0	0	0	63	3.63357	norC	complete DNRA; complete denitrification	NODE_71_length_136668_cov_11.637832_5	MSQTQALWWASESFWRKTAIWVTAGSFVVLIFLTFDTVKQITAGTKRVPAYANALNHRIDYVFDEKRNFQVPVIGPEEPLFGKKLTEAEAEALVSHGKLTTQAKNCMGCHTLLGNGSYYAPDLTKAWLDPSWGSKEAREQSMVDFLMNPQLAAHNALGRKMPNLKITESEARATVAFLKWMSSIDTNGFPTNFKPIDQADAPAPAAPVAEPVAPAAEAGVGISPAPAQQ*	0.00716134	0.00402733	0.0020244	0	0.0492477	0.00904912	0.0135246	0.000413456	0.00269269	0.00661806	0.00459923	0.00141666	0.353935	0.0213473	2.62737	39.7501	0	0	0	0	0.422909	3.50396
nzgw577	d_Bacteria;p_Proteobacteria;c_Gammaproteobacteria;o_Burkholderiales;f_Sulfuricellaceae;g_Sulfuricella;s_	0.47	98.24	0	0	0	61	3.16369	norC	complete denitrification	NODE_404_length_36744_cov_23.839554_17	MSQAFTKSMARNIFFGGATFFFLLLVALSFDTMQVLPKRDHRENITDAVARGKNVWEKNDCIGCHTLLGEGAYYAPELGNVYKRRGGEFVKAWIKSRPAEGTPGNRRQMPQFNLTDQELDDMVAFLKWTGEINTNNWPPNIEG*	0.477441	0.312378	0.32086	0.0908939	1.27134	0.33793	0.867646	0.510328	0.629386	0.837614	0.39189	0.418052	1.22409	0.0578371	108.901	93.6879	0	0	0	0	4.09509	6.78931
nzgw603	d_Bacteria;p_UBA10199;c_UBA10199;o_2-02-FULL-50-16;f_;g_;s_	0.05	91.37	0	0	0	52	3.20807	norC	incomplete denitrification	NODE_229_length_40113_cov_8.732146_25	MAEKETDPLEGTSYSKILFIVGSLFALVSLWAFVDEFIVRRSWIGFQFKFNSMETQKLDEEYKQAKTQIDANQLKDVRLHIEQAEAKLESPEVKTLRNEVAKRNIVLVDAKQHFGFAKADQDEVFYEWKHHQLEGGDFAHYKEKYLELDDKLKELKQGVEKAEVSANEIQDQINQSEDEKKKWQGEEKKLLAPLAVLERKMKGVAERPIEIKQVVIDDLGKGGPAVKWGTVDRCESCHMAADRAGFEDFSQPFKTHPHRDEIFKDHPVEKYGCTTCHGGDGRATQIKGEIFGEQDFVHGMDHHSSSPLLRGDAVQSSCTKCHLEQFHLPNAPTVELGKKLFMSRGCIGCHVIKGYEDYPKAGPALTKVAGKVDPEWLYAWIKDPTHYLPEAKMPTIPLD…	1.88666	0.198973	0.901885	0.0286764	8.42009	1.74534	7.60355	0.697259	28.3349	31.5718	29.4236	12.8404	1.65799	0.0328224	0.0627928	0.00317115	0	0.064638	0	0	0	0
nzgw69	d_Bacteria;p_Acidobacteriota;c_Acidobacteriae;o_Acidobacteriales;f_QIAW01;g_;s_	1.71	87.18	50	0	0	63	3.56776	norC	incomplete denitrification	NODE_21191_length_8923_cov_4.735060_3	MSLGEQIRSLRRKLFGDPARAFGSISLVLLGMLAIAPAKNYFSEWGHYQKGYLKLIRSRADALTLARHFSPGFQQIWLPEMDVVDRCTTCHVALKEPSLSDVSRQPYRPHSPIPHSLTQFGCVVCHRGQGRATTVQEAHNSTKAWEHPMLPSRYLESSCGQCHLGPLLGTPQLNLGRQLIAGYGCVRCHTVMQPDGTRMMASDDPPSLQHIAEKTTRQWIYAWIKNPQAYAASVTMPNFQLSDHDARDISAFLMAQSTPLAAIHNQPAAKGASASPDATAGASLYGESFCASCHAVQNAAGVLVGGDLGPELTRIGSKVKPEWLEAWLRNPSVYDPNTKMPHYRFDPKQIATLAGYLEAKTDSDLLANVHLSEATPDQIQHGKLLVMEDGCTSCHEVNG…	0.00307707	0	0.000773191	0.00147643	0.0109357	0.00133788	0.000968534	0.000315827	0	0	0.000929971	0.00115944	0.0827255	0.966792	1.3027	6.37456	0	0	0	0	0	0
nzgw69	d_Bacteria;p_Acidobacteriota;c_Acidobacteriae;o_Acidobacteriales;f_QIAW01;g_;s_	1.71	87.18	50	0	0	63	3.56776	norC	incomplete denitrification	NODE_2208_length_30168_cov_4.270077_16	MRRRPIVWLATALIALTLLGGVLVWQQRRGRSQSFLEGNPVNGAYLFQAKGCLHCHAISGSGGHIASDLGLVTTPGRSNLGELVTTMWNHAPEMWRRMQKEDLRAAPMTEGEVSDLFAFLYLVRYMDEPGDAARGRRLFESKGCMQCHAVRGQGGKIGPDLAAISGIDTPIEWTQALWNHAPAMEKNISKVGVAWPRFEKSEMNDLLAYVREVVGGPRSESKLLPADPRHGRELFNSKSCVVCHALQGEGGHTGPDLTAGRQSPLSMVQFAGVMWNHSPQMYQAMNAHGVQRPVFGGQEMADLMAFFNSLRYFEANGSVEAGRGLFTSRGCSRCHGANAQGTSLGPALGGSGRHVNSVALATALWRHGPEMYRRTQSLGIPWPKLEENDLGDLFAFLNA…	0.00307707	0	0.000773191	0.00147643	0.0109357	0.00133788	0.000968534	0.000315827	0	0	0.000929971	0.00115944	0.0827255	0.966792	1.3027	6.37456	0	0	0	0	0	0
nzgw69	d_Bacteria;p_Acidobacteriota;c_Acidobacteriae;o_Acidobacteriales;f_QIAW01;g_;s_	1.71	87.18	50	0	0	63	3.56776	norC	incomplete denitrification	NODE_2208_length_30168_cov_4.270077_14	MTATARPPAWRATTLAALVSVLVAWVLLCPALQAQSAAGGSYFVPGEPKLGMRAFFDKGCARCHSVLGEGGRSAPDLARAPAGHLSSAELLAAMWNHAPSMWEKMRIESVSPPKFTEGDMANLFAFLYSVRSLDEPGDPARGRRLLEDKHCLQCHRTGATGGGSGPDLLKWASYRNPVSWVQAMWNHAPAMQSRMTARGVQWPLFEGNDVPDLIAYIRLLSPNASKPTYLRPADPQAGRRIFREKGCASCHAIGSNGGSGAPDLRSRTLPRTLGQFAAAMWNHAPGMRASMQAQNIPRPQFTNKEMADLIAYLFAERYFEPAGNVARGARLFDDKGCAACHRPGGIGPELSHVSFSPSRMAASLWNHGPVMFQSMQQQQITWPRFQPGEVVDLIEFLSS…	0.00307707	0	0.000773191	0.00147643	0.0109357	0.00133788	0.000968534	0.000315827	0	0	0.000929971	0.00115944	0.0827255	0.966792	1.3027	6.37456	0	0	0	0	0	0
nzgw70	d_Bacteria;p_Acidobacteriota;c_Acidobacteriae;o_Bryobacterales;f_;g_;s_	1.06	74.67	0	0	0	61	7.73105	norC	incomplete DNRA; incomplete denitrification; nitrite oxidation/reduction	NODE_645_length_22766_cov_2.347450_1	MAGPVWAVGQASRGAKLFERHHCVTCHAVNGKGGGAGPDLGTTVARGFTPVTMASLMWNHAPEMWRAMQAQGVERPRFSEEDAQDMFAYLFSARFFELPGDAARGKRVFVEKKCGNCHSTGTAPGIARPVADWESLADPITLIWQMWGHASEMKGALESKKMAWVTFTPQEMSDLVVYLRNLPGVPKIEASFAPPEEVRGESLFRENGCSGCHQGKLALEARLSGLTLTGVAAEMWNHAPRMKAAPAKMTAEDMRQVIAYVWTKQFLQGSGDAQRGKRQFETKKCAACHAGPAPSAPGLALGSGLYSSESMIHVLWRHGPSMWEQMKAKNIAWPKFVENELADLVAYLNANPRDVR*	0.0157617	0.0197218	0.031032	0.0570544	2.1549	8.12726	0.0717032	0.190221	0.0401606	0.629251	0.0353068	0.0299328	0.0190039	0.0375874	0.00173963	0.00139469	0	0	0	0	0	0
nzgw77	d_Bacteria;p_Acidobacteriota;c_Vicinamibacteria;o_Vicinamibacterales;f_UBA2999;g_;s_	3.42	85.15	60	0	0	64	5.62408	norC	incomplete denitrification	NODE_1219_length_37877_cov_10.998437_18	MAEKKGIGHAYNVDFLNVVFAASSLFLFLAVVWMVWDDYDRDWKNTQRRFEQLEVQVTQAQLQQAGRAVDRNKLQQLEAQQKAAAQNVSANQTKVDELQATQIDVENRLYRATQDYQAAKAIYDQDRYDFEASRVAGSSSAARKGPAVDEKARRLNELNLAKEKAEADKAAIQKELGQYTGQVAAIAKQLEEMTTEQTRLRKQLDVIAPSVVKDYFRNAPLLDFMAPTIKIQQVILPNVVDDVNFIRVPKLDRCQTCHLAIDKKGYEKYPQPFTTHPDLATYLGGSSPHPIDKIGCTVCHEGMGQSVSFRDAAHMPTGDKQKEEWEKQYTWEEPHLWDYPMLPTRMTEASCAKCHQQQIYIPKADTLNLAYATFERAGCYACHKTKGFENVKKPGPILT…	0.0329478	0.0359289	0.0651352	0.103884	14.7419	2.09124	7.59942	1.36285	1.78532	4.20549	1.40779	0.657818	0.612503	0.330216	0.0143291	0.0071506	0.15379	0.26212	0.0183748	0.11909	0.0191777	0.00694618
nzgw115	d_Bacteria;p_Bacteroidota;c_Bacteroidia;o_AKYH767;f_;g_;s_	0.95	99.52	0	0	0	32	4.78473	nosD	incomplete denitrification; nitrite oxidation/reduction	NODE_2_length_831881_cov_9.927837_488	MVKNILFFISIFIFSITAQYASTIFVSPNGKNNSIAKAIQMAQSRDKIVIKPGKYFENAIVIDKPLDIEGELYPILDGNNKEGVFIVKSDSVTIKGLQIQNIGMSQIDDRAGIKFFSVKNCLVENNKLINTCFGIYFARSSDCVIRNNFVQGFATRETETGNAIHLFKCTNFLIENNTVSGHRDGIYFEFVENTKVCGNTSFKQIRYGMHFMFSHENEYSKNKFFNNGAGVAVMYSHHIYMHENEFTDNWSPVSNGLLLKDIKDSKIENNFIDRNTIGLFAEGCLRLEVKHNRFSKNGWALKVLGDCYDNNFTDNNFISNTFEVVTNATVSNNIFEHNYWTEYSGYDLNNDGIGDVPHSPVKLYTYLIERVPESIVLLRSLFIDLLNLAEKVAPVITPE…	0.0481614	0.00267302	0.32064	0.00461634	44.2395	3.5726	52.9484	1.81262	0.213448	0.132275	0.135694	0.0378548	5.20534	0.0303436	0.0150809	0.000362719	0	0	0.0141037	0	0	0
nzgw116	d_Bacteria;p_Bacteroidota;c_Bacteroidia;o_AKYH767;f_2-12-FULL-35-15;g_;s_	1.9	94.29	20	0	0	36	4.27164	nosD	incomplete denitrification	NODE_1306_length_27801_cov_6.162645_8	MKRTITFILYLLFIDILSATTFHIGTRYPIKSIKEAVRLSSGNDSIIIHKGTYRENNIVITHPIIVIGIGAPIIDGENKYELFIISSKNVFIKGLHFKNSGCSALNDYASIKIINSSNVSVIENQIDNAYFAIHVSNSNFCTIKNNIINGLRKQEQTTGNGIHLWKCSNFLIEGNAITNHRDGIYFEFVTDSRIQKNSSENNIRYGLHFMFSHNDEYYNNLFQNNGAGVAVMYSKNVMMKYNTFKYNWGASSYGLLLKDISDSYISSNIFSKNTVGIYMEGSNRININKSSFQENGWAIKVQSNCDENKFHDNNFYGNTFDVSTNGYSSPNKFYNNYWDKYEGYDMNKDGIGDVPYHPVSLYSRIIENTPGTLFLLKSFVILLLDTTEKSLPTLIPENL…	0	0	0.000893904	0.00113796	0.0148345	0.000773375	0.00335923	0.000365135	0	0	0.000358387	0.000536183	10.617	0.545995	1.26045	0.0831015	0	0	0	0	0	0
nzgw129	d_Bacteria;p_Bacteroidota;c_Bacteroidia;o_AKYH767-A;f_;g_;s_	1.11	92.14	0	0	0	45	3.04387	nosD	incomplete denitrification	NODE_3845_length_8694_cov_3.901668_5	MYCRLAILLILSTLSCSAKVSVVCMNCMQKDIQQAVNTAMPGDTILIKPGTYPCVNLQINKPLSVIGEGYPVLDGQEKDEVVSVLSDNVLISGLGIRNSARGAMKDYAGIRVFKSQQVTIINCMMENTFFGIYLSDSKNITVRGNHSRGANYGKSDTGNGIHLWKCQGVKIENNHIEGHRDGIYFEFAGRCLINNNLCEKNFRYGLHFMFSDNDTYTGNTFSDNGTGVAVMYSKGVQMIGNYFTDNRGDASYGLLLKDMSNGVISRNTFSRNTIAVTMEGSNRMHFEKNNLISNGYALKITASCQQDTIVMNNFSGNTFDVGTNGTLNDNYLNRNYWDKYTGYDLNRDNIGDIPYQPVSLYSVIIEQMPFAVILLRSLTVELMDRAEKSIPSLVPETIQ…	0.000381484	0	0	0	0.00146423	0.000746393	0	0	0	0	0.000172942	0.000517476	17.864	0.553888	0.59256	0.0528761	0	0	0	0	0	0
nzgw130	d_Bacteria;p_Bacteroidota;c_Bacteroidia;o_AKYH767-A;f_OLB10;g_;s_	0.63	93.81	0	0	0	38	3.87414	nosD	incomplete denitrification	NODE_424_length_47258_cov_8.103995_10	MKSLCTFLLLLLQATSFARVISVYAGNHPTIKEAIASANDFDTVNVEKGLFKEGNIVIDKPLYFSGNHTTLDGENKYEIISVTSSHVTIDGFTIINSGVSGMVDYAGIKVKNKSHVVITNNTLKNCFFGIYLQQAGSCIIRNNKVTGIKTEEQQSGNGIHCWKSAKLLIEGNTITGQRDGIYFEFVTNSVIKNNFSHNNLRYGLHFMFSNDDTYLSNRFENNGAGVSVMFSHGVHMYYNRFYNNWGDSAYGILLKEISDSKILYNQFENNTSAIYMEGASRVQMSMNLFKNNGWGIKIQASCMDINVHLNNFTGNTFDVSTNGSLVLNSFNHNYWDKYEGYDLNKDKMGDVPFHPVSLFATIIENNPPAIFLFRSFITALMDKTEKLLPGITPKDLVDD…	0.000295821	0.00175678	0.00367946	0.000319365	0.00113544	0.00318334	35.9067	4.50382	0.0133476	0.0852943	0.0352702	0.0288919	0	0	0	0	0	0	0	0	0	0
nzgw140	d_Bacteria;p_Bacteroidota;c_Bacteroidia;o_Chitinophagales;f_Chitinophagaceae;g_Palsa-955;s_	2.75	82.76	50	0	0	38	3.99254	nosD	incomplete denitrification	NODE_7357_length_6563_cov_3.453120_4	MCIFLCSVHGKTEAGTIHVGKNKTYTSVQKGIDAALTGDTVLVYPGNYKEHDITISKRIYVKGIQYPVIDGEKKSGIFTIHADGAVLDGFKIINGGRSETSDLAGVLIVDSYDVKVINNKLDDTNFGIYSQHSKNCLIKNNQLKSYGTNEVQSGNGIHGWRSDSLLIIGNDIAGHRDGLYFEFVTNSLVWRNKSHDNIRYGIHFMFSHHDTYISNIFENNESGVAVMFTHHIQVYNNFFIDNWGGAAYGILLKEITDGEISGNYFSHNTTAIQMEGCNRNNIFKNSFSNNGWAIKISASSLNNIITENNFLGNTFDVGTSGSLVENTFNGNYWDKYEGYDLNRDNIGDVPYHPVSMYSMIIESNPAALMLFRSLIVSLLDKSEKILPGITPENLKDEKP…	0.000636867	0	0.000360065	0	0.0044815	0.00311516	0.0013531	0.00205907	0.00114943	0.00353131	0.00115487	0.000215975	0.0809104	4.10267	0	0.00650078	0	0	0	0	0	0
nzgw143	d_Bacteria;p_Bacteroidota;c_Bacteroidia;o_Chitinophagales;f_Chitinophagaceae;g_UBA1930;s_	0	99.51	0	0	0	43	6.13927	nosD	incomplete denitrification	NODE_213_length_66201_cov_3.850272_37	MGGHAEVRPFFFILSIFYCGIASSRTIHVGAGRTYKNIRTALAISADGDTVLVDAGHYKEQSLVITKRIILKGVQYPVLDGEKKFEIIAVRANGVVIDGFRIVHSGISSMEDLSGIKIYDRKNVVIKNNILEDTFFGIYTQNGSNCIIQNNQITAFAKEEQQSGNGIHCWKSDSMQIIGNSISGHRDGIYFEFVTNSVIWRNLSSKNLRYGLHFMFSHNDSYIANYFSNNGAGVSVMYSHGVKMLGNVFEENWGDGAYGLLLKEITDSYIEGNSFVKNTSGIYMEGASRITMQRNLFKDNGWAMKIQASCMEISVSSNNFISNTFDVGTNGTLVLNTFDNNYWDKYDGYDLNRDNVGDVPYRPVSMYSMIVEKNPPAMLLFRSFLASLLDRTEKMIPSL…	0.00106259	0.00133856	0.000200252	0	0.0013595	0.000519754	0	8.17974e-05	0.000639261	0	0.000401428	0.000480462	8.29298	0.064974	0.0564891	0.0115123	0	0	0	0	0	0
nzgw144	d_Bacteria;p_Bacteroidota;c_Bacteroidia;o_Chitinophagales;f_Chitinophagaceae;g_UTBCD1;s_	1.18	91.38	50	0	0	37	3.49644	nosD	incomplete denitrification	NODE_131_length_44146_cov_7.105645_27	MLRLILILPTIIYCIPTFAKTIVVGKNQSITTIRKAVEIAKNKDSILVLPGIYKEGNIVINKSLTLAGQNFPILDGENKYEIFTVSGSDITIKGFQFQNSGSSAMNDYASVKVIDAKNIFVENNKVINAYFGIHFSNSSYVTIRNNTITGSPAMEQTTGNGIHLWKCNHALIENNRISGHRDGIYFEFVTESMIRNNYSTKNIRYGIHFMFSHYNSYFDNTFNDNGAGVAVMYSHNVTMERNTFEQNWGASSYGILLKDISDSRIQHNSFLKNSVGIHMEGSSRIEISQNIFKENGWAIKVQASCDDNNFYQNNFYGNSFEISTNGTMMLNKFYNNYWDKYEGYDRNKDGIGDVPYHPVSMYSMIVEENPNALILLRSFMVSLLDKAEKAIPSLTPENL…	0.330616	0.202519	0.548273	1.15207	0.168684	0.62788	0.0175371	0.107727	0.0474099	5.16191	0.00864698	0.0256466	0.65606	13.8168	0.0017939	0.00934831	0	0	0	0	0	0
nzgw146	d_Bacteria;p_Bacteroidota;c_Bacteroidia;o_Chitinophagales;f_UBA10324;g_UBA10324;s_	2.38	93.6	33.33	0	0	37	4.00767	nosD	incomplete denitrification	NODE_974_length_26935_cov_2.640263_16	MVKIIKAAFLIAVLFIACSFNIEAKQIIVSKSGAGISSVKTALTKIAGGDTIIISAGIYKEHGIKIHTPVTIIGKNFPVIDGESLGQIFTIDTSNVSISGLIIQNTGFSSMDDLAGIRTQQVSHITISGNKFLNCCYAVFIAASDYCTIQNNFIKGNPANQQMAGNGIHGWQSINCEINHNEITGQRDGIYFEFVQGSTISNNHSYENMRYGLHFMFNDNNRFVQNLFENNGSGVAVMFSKNITMLNNTYRDNWGASAYGLLLKEINDSYVLYNHFEKNTAAVYMEGCNRIVFSRNDFIQNGWAIRVQASCMNNTIAFNNFLGNTFDIATNGSLSLNVYSGNYWEQYDGYDLNKNGIGDVPFRPVSVFSMFSENMPESMVMMRSFCVTLLDKIEKVIPG…	0.000563118	0.000608028	0.00191022	0	0.00576371	0.00991593	13.3424	1.5426	0.00482754	0.0187343	0.0278259	0.0169959	0	0	0	0	0	0	0	0	0	0
nzgw152	d_Bacteria;p_Bacteroidota;c_Bacteroidia;o_Flavobacteriales;f_GCA-2746335;g_;s_	1.66	74.93	50	0	0	38	3.73025	nosD	incomplete denitrification; nitrite oxidation/reduction	NODE_15547_length_9506_cov_2.537560_7	MGKNFPIVDAESKGEIFKINSDSVSICGLQIQNVGISYTQDRAGIKINKRKNCVVENNKLQNTYFGIYLLSSENCIVRGNEVVGFEKRETQTGNAIHLFRCKNILIENNILSGHRDGIYFEFVENSKILNNKSSHQLRYGMHFMFSHDNEYFHNEFSDNGAGVAVMYSKNIFMHENIFSDNWSPVSNGILLKDITDSRIEKNSFERNTIAIYAEGCIRIAITSNNFSKNGWAIKILGNCEKNNFIQNNFIGNTFEVVTNSSTNNNFFENNFWSEYSGYDLDKDGIGDVPHSPVKLFTYIVENIPPSIILLRSLLVDLLNLAEKVTPVITPETLIDAKPVMKQIKW	0.00190329	0.000616524	0.0344339	0.0324653	0.0452929	0.013406	0.0458293	0.00404377	0.0395035	0.135083	0.0415886	0.020396	4.60105	0.36101	0.137743	0.00368104	0	0	0	0	0	0
nzgw153	d_Bacteria;p_Bacteroidota;c_Bacteroidia;o_Flavobacteriales;f_GCA-2746335;g_;s_	2.3	91.43	0	0	0	38	3.85396	nosD	incomplete denitrification; nitrite oxidation/reduction	NODE_3446_length_17761_cov_2.782710_9	MKKEINIPLGFLWIFFLIPILAGAKEITVCPGCEIKSIKMALESSGAWDKITVKKGIYRERNIXXXXENFPVVDGENKGEIFFINSDSVTISGFQIQNVGISYTQDQAGIKINKKKNCFITNNKLFNTYFGIYLLSSEGCTVKNNEVTGFEKRESQTGNAIHLFKCKNILIENNKVSGHRDGIYFEFVENTKIINNTSTNQIRYGMHFMFSHDNEYYHNTFSANGAGVAVMYSKNIYMHENVFSNNWSPVSNGILLKDINDSRIEKNTFDQNTIGIYAEGCMRMEIKNNDFIKNGWAVKILGTSENNSFTGNNFIANTFEIVTNASKSNNVFDSNFWSEYSGYDLNKDGTGDVPHSPVKLFTYIVENNPPAIILLRSLFIDLLNLAEMVTPVITPETLT…	0.00119993	0.000161954	0.0786949	0	0.30973	0.0358029	0.234545	0.0119157	0	0.0033267	0.000271988	0	6.502	0.0478752	0.409679	0.0109589	0	0	0	0	0	0
nzgw214	d_Bacteria;p_Elusimicrobiota;c_Elusimicrobia;o_UBA1565;f_UBA9628;g_GWA2-66-18;s_	1.5	95.51	50	0	0	63	2.68362	nosD	incomplete denitrification	NODE_16_length_139489_cov_4.463779_39	MTSFASGSPAVEPSQRRFAATLGWAAAGLLAVSLFFPYWQARLMAPQYRQGLTATMYSYKVVGDVDEIDGLNHYIGMRKLGSLARLERIVAIPAVLLLALLCGFSFWRGTYALRVAAAGGTIFFPIAFVVDMAFWMRYATKHLDPMAPLKLKPFSIPVIGSGRVAQFHSELMPLLGFYLAVLAALMTLGAFWLSRVKTPRNDLSSRRTAAVALAIAIMSTVSYPASAANSLTDLVARAAPGAVIDLPAGRYDAPLIIDKPITLRGNGLAVINGHGQGTLIKIKSPGVDLEGLVLENSGDSLLFEDSAVRVEAASAVVRGCRMSDVLFGVFLVNAPGALVESNHMSGKTIDMGRRGDLVRSWNSDRITLRKNLLEGGRDTVLWFSTGSIVESNTVRDGRY…	0.0291047	0.00134682	0.0531258	0.000448873	3.50454	0.89078	7.76313	1.10634	0.155335	0.244376	0.0951874	0.0595021	17.5775	0.348559	4.1252	0.273854	0	0	0.0204164	0	0.0127851	0
nzgw220	d_Bacteria;p_Fibrobacterota;c_Fibrobacteria;o_UBA11236;f_UBA11236;g_;s_	1.26	75.26	33.33	0	0	46	4.34738	nosD	incomplete denitrification; nitrite oxidation/reduction	NODE_49597_length_4444_cov_2.578765_2	MERSSKALNFLFSNRSLLRAFLFLVFFLFHPVSATDTLFVGPGKPFIRLGDALKVCKAGDHILLLPGVYPEKGLMVQKQVFIHGEGWPVLDAQGGGTILDIQANGVEVQGLVFRGVGVNYLKEHGGIWITEASDIVISNNRFEHDFFGVYGAHVRRVVIQNNVFEGLWGKETANGNGLHFWKSDSITITHNNIHGHRDGIYLEFTGNSIVTENMCEGNVRYGLHFMYANGNDYHRNTFRNNGSGVAVMYSHDVHMRGNHFEKNWGAASYGLLLKSISGSQIEDNFFTRNTVAIFLEGSSRIHLTGNSFKTNGWALRIVADCDANILSGNRFESNTFDVAYNASTTSTNTFRGNTWDHYQGWDLNHDGIGDISHRPVELFPAIMQNHPQAMVLLRSHFVT…	0.000653025	0	0.0003692	0	0.101512	0.0437604	0.0263612	0.00301616	3.06021	2.37169	3.54229	1.07095	0.0906853	0.00299478	0.016191	0.00631489	0	0	0	0	0	0
nzgw228	d_Bacteria;p_Gemmatimonadota;c_Gemmatimonadetes;o_Gemmatimonadales;f_Gemmatimonadaceae;g_Fen-1231;s_	2.2	95	0	0	0	66	3.92204	nosD	incomplete denitrification	NODE_130_length_91832_cov_6.439380_17	MLLALALAQPTARNADLTVGAGGRFSTITAALAAAKPGDRVLVRAGTYREPTIVVRTERLTLEGEGWPVLDGQGAREVLVIAADDVTVRGIVARNTGVSNLEDRAGIRARSVRNCVIEGNRLRDNLWGIYLQQSADCIVRDNDIEAHGVRQTESGNGIHLWYSPGARVERNHVRGQRDGIYFEFSPHGVTRDNVSERSQRYGLHFMFSDSCRYEHNIFRDNTSGVAVMYSRGVVITANRFERSWGSAAYGLLLKDIMGGEISNNTFDRNSTGLFVEGSSRLDVRGNVFSQNGWAAKVLADADENRFSGNQFTGNAFDVTTNSRSANSTFDGNWWDEYAGYDLNRDGVGDTAFHPVRLFALVVEEHPAALLLLRSPLVSILDAAERVLPVLTPEALVDRH…	0.00227191	0	0	0	0.0105369	0.00611203	0.00362021	0.00052467	0.00153764	0.00629867	0.00270361	0.00211874	0.108496	0.00182333	0.782904	15.4631	0	0	0	0	0	0.178536
nzgw229	d_Bacteria;p_Gemmatimonadota;c_Gemmatimonadetes;o_Gemmatimonadales;f_Gemmatimonadaceae;g_Fen-1231;s_	1.36	75.27	20	0	0	66	3.28573	nosD	incomplete denitrification	NODE_1830_length_33611_cov_4.655390_8	MTRRTNCGLLALMVSVAAPARAADLTVGAGGQFASISAALAAARPGDRVIVRAGMYREQTLVIRTPRLTLEGQGWPVLDGQGEREVLVIAADDVTVRGLVAMNTGVSNLEDRAGIRARDVRGCVIEGNRLRDNLWGIYLQRSAGCVVRDNDIEAHGARQTESGNGIHLWYSSGARVERNHVRGHRDGIYFEFSPHGITRDNVSERSQRYGLHFMFSDSCRYEHNMFRDNNSGVAVMYSRGVVIAENRFERSWGSAAYGLLLKDIMGGAITNNTFLRNSTGLFVEGSSRLQVTGNVFTQNGWAAKVLADADENVFSGNEFSGNAFDVTTNSRSANSTFDGNWWDEYAGFDLNRDGVGDTSFHPVRLFALVVEQHPAALLLLRSPLVSILDAAERVLPVLT…	0	0.000931863	0.000487933	0	0.00552091	0.00168857	0.000611207	0.00338822	0.000389405	0.0287122	0.000978118	0.00117069	0.0337566	0.00395788	0.639625	7.9435	0	0	0	0	0	0.0795882
nzgw248	d_Bacteria;p_Myxococcota;c_Myxococcia;o_Myxococcales;f_40CM-4-68-19;g_;s_	1.33	92.58	33.33	0	0	62	4.08209	nosD	incomplete denitrification	NODE_672_length_33781_cov_4.609537_2	MRDGSSERQPDVAAVVTVSLVAALSLGAAWMLPWWIMDARAPQYGQRTLTIAVGPRAVEGDLHEIDTLGHYVGIHPLGDLATFERKFAPVGLIASAAGLLLAAWLRRRAWRLLAVLPALLLPAIFLADLSYWMNRTVNDRDADAALSLTVSAIDTKLFGTYSVGQFVMMARPGAGLFATGTAALLGLGLVFATPLAFGFKSRKKRQVQPAVTAVVIGTILWPTLGRAAEYGVRSGQSVAQAMAAAAEGDTLRVPAGTYHEHLVITKRLRLIGEPGAILDGGGSGTVVRIEAPNVELCELSIRGSGDSYTMEDAAVRIDHAPNVKLSRITITDSLFGIFAAQADDCVIESSAVVGKNLPPERRGDGIRLWYSSRCILSANRVMQSRDVVIWYSQGTRVED…	0.00141239	0	0.00191645	0.000304959	0.2725	0.025147	20.8523	0.816607	0.00025491	0	0.00064029	0.000191588	0.000856495	0	0	0	0	0	0	0	0	0
nzgw322	d_Bacteria;p_Omnitrophota;c_koll11;o_UBA9649;f_UBA9649;g_;s_	4.14	78.6	87.5	0	0	67	2.15922	nosD	incomplete denitrification; nitrite oxidation/reduction	NODE_14425_length_5225_cov_5.899491_3	MRAVGMGSKTTRDAKGRPLDGAGCSLAARRRLARGLLLAASAILLASLRGPYWTMRVKAPQYPNGLSLVVYANRLEGDVREIDMLNHYIGMRPLEHGAKTERQLAIPGILVAATGLLILGWLSTRWAAGLALPTLAIPPLFALDLYGWLRNYGLHLNPKAPLSRAVKPFVPPLIGQGKIAQFDVVSQFGHGFWLAVAAGAVALLAIWLRGRSQARARTLLVALAFGLAGFGAGASASAQTRVVGPGGLATIQAAVDQAADGDTVLVRPGRYEGPLTVRTRITLEGQDGAILDGGGRGTVVTLAAPGIVMRGFAVRGSGDILSAEHTGILASAPGIIIEGNRLDDVLFGISLRRAPHSVVRDNVLHGKPLPVARRGDAIRVWFSDDVAIERNRVLDGRDA…	0.00122221	0	0.000691001	0	0.375293	0.0358698	0.298625	0.016653	0.0308822	0.0406616	0.0274268	0.0107764	18.2943	0.537526	2.59217	0.299416	0	0	0.165634	0	0	0
nzgw330	d_Bacteria;p_Omnitrophota;c_Omnitrophia;o_Omnitrophales;f_01-FULL-45-10b;g_;s_	1.61	92.88	50	0	0	43	2.41937	nosD	incomplete denitrification	NODE_3164_length_18399_cov_3.847084_6	MLLLAALSLLFSIFFPYWYLKVTAPQYPKGLRVAIFVNHLEGDVAEIDSLNHYIGMRSLKEGAKLERAVSIPGIAIICSCLIATVLIRRKASVILLLPGIIFPGIFAADLYLWLRDFGLHLNPHAALSSSIKPFVPPILGQGKVAQFHAYANFAFGHGLSMLASFLALGAAMLRLFPKENSSKRGPTLPVVLILFCFWNISSVYAAEFIVGPAGYATIQEALEASTNGDTIVVKPGIYSGPVAVHKSVKLIGVDMPVIDAGGKGTVVKLSAPDILFKGFIVRNGGDLLSQENSGIVATAKHAQIEENRIENVLFGIYLNRSANSVVRNNILIGKQLDVARRGDLIRVWYSDDVLIEGNKTSIGRDVVLWYSKNIQVVGNDFEWARYGLHFMYCQSAVVE…	0	0	0	0	0.95459	0.114467	0.291208	0.0137844	0.070536	0.0420272	0.0708697	0.0228122	7.3858	0.0430154	0.390455	0.0109435	0	0	0	0	0	0
nzgw530	d_Bacteria;p_Proteobacteria;c_Alphaproteobacteria;o_Rhodospirillales_B;f_Magnetospirillaceae;g_Magnetospirillum_A;s_Magnetospirillum_A sp900184795	2.24	86.84	20	0	0	66	4.883	nosD	complete denitrification	NODE_5874_length_9019_cov_2.102158_7	MVVWFKTFSKSKLAILAFVFAAGLSTAGAAPQGQAPQGLDGEPLLDSTLLQALIDIAQPGQVITPPPGRYRSHLVISKPIVFDGKNQVTLDGEGTGSVLWIKTDGATVRNFRITNTGPNHAQQDAGIQVRGKNNVVEDNRMDNVLFGFSLEQSEYNTVRRNKVEGKRISLGRRGDGIKLWYSHHNLIEDNEFTSGRDIVFWYATHNRFIGNRQSGGRYGLHLMQAQYNIAENNYFFDNSTGISMMYDTGDELRNNVIAKAIGAAGVCISMKESSDVVIENNDILYCSQGISIDVAPYEPDTKNVIRANRIAYNDMGVAFLNDWKGNEFTGNLFTGNITEVAVYGGGSAKRNLWDSNRWEDYQGFDRDGDGIGDKPHRLYNYAGRVWMDKPNTRFFKGTP…	0.0132199	0.00821442	0.0126919	0.00592426	0.022339	0.0114686	11.2381	0.42085	0.0209334	0.0414917	0.026347	0.0199627	0.00317646	0.00366048	0.00100287	0.00120603	0	0	0	0	0	0
nzgw549	d_Bacteria;p_Proteobacteria;c_Gammaproteobacteria;o_Burkholderiales;f_Burkholderiaceae;g_Acidovorax_B;s_Acidovorax_B soli	0.38	92.62	0	0	0	65	3.70551	nosD	complete denitrification	NODE_235_length_80281_cov_4.768139_18	MKILTHLSLALALLIAGACQAATLSVRPGDDLAATVAKAQPGDVIEVARGLYRANLRIDKPLTLRGLDRPTISGGAQGDTIRVTAPDVVIEGLIVRDSGTNLKDQNAGIYIYPGAHRAVVRHCDLTYNLFGLWIEKSNDVQVLSNTITGLRDVNSSQRGNGVQLYNTKGARIENNQISFVRDALYIDVSHHAIFRGNKLHHSRYGTHYMNSYYNLWEDNDTYLNRGGLALMEVRDQVVRNNRAWGNSDHGIMLRTMQDSVIENNVVADNGRGFFIYDVEYIQLKDNLVTGNAVGVHLSAGSTRNAVEGNDFVGNREQVRYVGARDERWGTQRGNYWSNYLGWDRDGNGVGDVPYEANDMVDRLTWRHPTIKLLLASPAVQALRLVGQQFPVLRVPTVVD…	18.1531	8.89165	0.0624981	0.00915408	0.0534388	0.01106	0.00667227	0.0011604	0.0212548	0.0487571	0.0224943	0.0140579	0.00171398	0.00115217	0.00505064	0.000843579	0	0	0	0	0	0
nzgw554	d_Bacteria;p_Proteobacteria;c_Gammaproteobacteria;o_Burkholderiales;f_Burkholderiaceae;g_Polaromonas;s_	2.29	94.57	20	0	0	61	3.3223	nosD	complete denitrification	NODE_2666_length_8545_cov_2.903015_1	QNAGIYIQPGADRAAVEHCEIAYSLFGLWIEGVKDIRVVGNVITGKRDYASAQRGNGIQLYNTTGAQIIGNEISFVRDGIYVDVSNHAVFRSNKIHDVRYGTHYMNSHFNTWEDNDSYHNRDGLALMMTRNLLVRNNRTWGNSDAGIMLRTIQDSTIEGNVVAGNRRGFFIYDAEYNEIHNNLIIDNDVGAHVWAGSIHNEVEGNDFIRNREQVRYVATKDVPWGVKTGNYWSNYVGWDRDGNGTGDVPYEANDVVDRLIWRLPMVKLLLNSPAIQTLHLIAQQFPLLRAPSIVDSRPRMQPTHSDWSQWIDKQRN	0.700528	0.410714	0.261375	0.141303	1.18125	9.74476	0.109613	0.0284394	0.0674064	0.160447	0.0826737	0.0504338	0.0075495	0.0320954	0.0193904	0.011388	0	0	0	0	0	0
nzgw561	d_Bacteria;p_Proteobacteria;c_Gammaproteobacteria;o_Burkholderiales;f_Gallionellaceae;g_39-52-133;s_	0.5	80.6	0	0	0	57	2.85467	nosD	complete denitrification	NODE_317_length_56502_cov_4.110569_10	MKLLQMVMLLLLVVTTAVARPVGESEVPDIGADDAPAHAGKARVDAKDAGMEAPRVDVDKPVQLVPLYLRDKRIHGLTPFQELVDAAPAGSTLRPKPGLYAGPVHLTKPLIIDGGGKVTIDGGDMSTVFVIDTNDATLRGLHLRGSGSSHDTDDACLNVRGHRNLVESLVIDDCLFGIDLKQSNNNIVRNNTIKSKPLELGVRGDAIRLWYSMDNRIEGNDIADSRDTVAWYSNGNLFRKNRAVRSRYSLHFMFAGHNVVDGNYYYDNSVGINLMYTDNMELRNNVISHATGSAGVGIGFKESSGAIVENNEIIYCGTGITLDLSPFQPNTTVLTQGNLIAYNAIGVMFSSDRDGSIFKRNSFKGNLTDVAVGGAGSSGRNEWRGNYWDDYQGFDRNND…	0.000467875	0.00404151	0.000529044	0.0353579	0.013768	0.00686566	0.0377742	0.0045381	0.00337771	0.00518856	0.00318159	0.000951996	0.0663922	0.000858271	19.6906	7.23157	0	0	0	0	0.0260356	0.0565809
nzgw566	d_Bacteria;p_Proteobacteria;c_Gammaproteobacteria;o_Burkholderiales;f_Hydrogenophilaceae;g_UBA3361;s_	0.66	99.13	0	0	0	63	3.63357	nosD	complete DNRA; complete denitrification	NODE_18_length_252425_cov_12.149883_136	MRLARPLLLAALALSATASVGFAPEQEPARGASEHAEVRAEVNAPKPVFPLYLRDKRIHGLKPFQALVDAAPAGSVLRPAPGSYAGPVNLNKPLTIEGGGRVSIDAGDKGSVFTLETDGATLRGVHLTGSGDVHDTEDACLEIRGHRNVVENLVIDNCLFGIDLRQSNENIVRNNRITSKHADLGVRGDGLRLWYSMNNRVEGNSLIDTRDFVVWYSNGNTIRDNIGRRSRYSMHFMFAQSNLVEGNRYYDNAVGIYVMYTEGIIIRNNLISHATGATGMGIGFKEASNTVVENNDIIYCATGIASDLSPYQPDTKIWIRNNRIAYNGIGILFNNERVGNIVTDNVFEGNLTHVAVNGAGNVRGNTWEGNYWDDYQGFDRDNDGRGDSAYEAYAYADQI…	0.00716134	0.00402733	0.0020244	0	0.0492477	0.00904912	0.0135246	0.000413456	0.00269269	0.00661806	0.00459923	0.00141666	0.353935	0.0213473	2.62737	39.7501	0	0	0.00427666	0	0.0535622	0.56746
nzgw566	d_Bacteria;p_Proteobacteria;c_Gammaproteobacteria;o_Burkholderiales;f_Hydrogenophilaceae;g_UBA3361;s_	0.66	99.13	0	0	0	63	3.63357	nosD	complete DNRA; complete denitrification	NODE_18_length_252425_cov_12.149883_129	MTSCSAGVPAGVFAEQASECRCTLATALFFLAVSAQAALPPLQPLIDATPAGAALRPPAGRYAGPAVIGKPLILDGGGRVTLDGGGHGTVLSVRAADVTVRGMRLTNSGATHDGVDAGLMIDEVDGARVEGNVIDQVLFGIHLKQSSHSLVRGNTIRGREAELNLRGDGIRLWNSHFNRIENNRVSDSRDITVANSTDNRFTGNRIVNGRYGMQLIFSPRNHIEGNLVSHTTTGIAVLYSDQVTLHGNRIEHVRDVAGAGLAFKGSGQAEVTGNTVLHCTVGVQADAPPYPEARHRFQGNRFAHNVTGMYFYGEKGGHVVRGNRFEKNLMQVGVSASTSARGNDWRGNEWDDYEGFDRDGDGIGDTPYALYYYADRIWMETPQARFFRNSPALELLDFL…	0.00716134	0.00402733	0.0020244	0	0.0492477	0.00904912	0.0135246	0.000413456	0.00269269	0.00661806	0.00459923	0.00141666	0.353935	0.0213473	2.62737	39.7501	0	0	0	0	0	0.0777155
nzgw577	d_Bacteria;p_Proteobacteria;c_Gammaproteobacteria;o_Burkholderiales;f_Sulfuricellaceae;g_Sulfuricella;s_	0.47	98.24	0	0	0	61	3.16369	nosD	complete denitrification	NODE_13_length_288101_cov_24.934603_55	MTNCLHKLCVGILLAVAHVTVGFAAEPASSPDLSNAPRVDVDKPVELIPLAARDPRIHHLVPFQKLVDATPAGGVLKPKPGAYAGPVLVDKPIVIDGGGKVTIDGGDQGTVFVLKANSSTIRGLHLTGSGSNHDTDDACINVRGNNNYVESLVIDNCLFGIDLKQSNHNVVRNNQIRSKPLELGIRGDGIRLWYSMDNRIEGNRVVDSRDNVAWYSNGNVFYRNYGTRSRYSIHFMFANNNVVDSNSFYDNAVGVYLMYNENTVVRNNVFSHSTSATGMAIGFKEASTVLIENNEIIYCAIGIGTDLSPFQPGTTIQIKGNRFAYNGVAVAFNSDRDGHFFTSNIFEGNLTDVSVGGAGSAKRNVWRGNYWDDYQGFDRNNDGVGDTPYNLYAYADRIW…	0.477441	0.312378	0.32086	0.0908939	1.27134	0.33793	0.867646	0.510328	0.629386	0.837614	0.39189	0.418052	1.22409	0.0578371	108.901	93.6879	0	0	0.0129728	0	0.853	1.10342
nzgw577	d_Bacteria;p_Proteobacteria;c_Gammaproteobacteria;o_Burkholderiales;f_Sulfuricellaceae;g_Sulfuricella;s_	0.47	98.24	0	0	0	61	3.16369	nosD	complete denitrification	NODE_56_length_128323_cov_22.317990_118	MAKISLFLLLLLHAAVATAAYPPFQALIDATPTGGTLRPPPGTYAGPAEISRPMAVDGGGRVTLDGGGTGSVLIVNASGAAVRGVRLTHTGESHDRMDAGIVLSGNDNRIEDNAIDDALFGISLKQSNRNTLRRNRIRSKAAELAMRGESIRLWYSMDNLIEGNDIDRARDLTLMNSPRNRVVGNTIRNGRYGIHLIFSPDSVVERNVLSHTATGVVVLDSARVVVRNNRIFHSLGVSGAGVAYKKSAEGLAEGNEIVHCAVGILADSPIAQEDRIILNGNRLAHNAIGIQFIGERGGHVLHRNSFENNLVHVAMAFGSGDAGKNDWSGNYWDDYQGFDRNHDGVGDTPYEIYAYADRIWMEIPPARFFRNAPVLELLDFLERLAPFSSPDMLLRDTAP…	0.477441	0.312378	0.32086	0.0908939	1.27134	0.33793	0.867646	0.510328	0.629386	0.837614	0.39189	0.418052	1.22409	0.0578371	108.901	93.6879	0	0	0.0142416	0	0.520235	0.452232
nzgw115	d_Bacteria;p_Bacteroidota;c_Bacteroidia;o_AKYH767;f_;g_;s_	0.95	99.52	0	0	0	32	4.78473	nosZ (Sec-dependent)	incomplete denitrification; nitrite oxidation/reduction	NODE_2_length_831881_cov_9.927837_486	MKQGLYLSFLDQMTNKFLTNLNLYFMNVSYFCKRFSQEMLLAIVLTTLLFSGCKNGGKGSSSPMAMSDDAASKVYVAPGKYDDYYMFTSGGFSGQVGVYGLPSGRLLKVLPVFSQNPENGYGYSEETKPMLMTSHGFVPWGDAHHPSLSKTDGNADGRWLFINENNTPRIARLDLKTFTTSDIIEIPNSSGNHPSPFCTENTEYVIAGTRFSVPAPNKDVPISSYKENFKGMISLVKVDQGNGHMSLACQIITPPFDYDKNHAGKGVSRDWTFFTCYNSEQAHTMLEANASQNDKDFIMAVNWRKAEEYLKAGKAKEMNTPYYHNYMNESTQSAVSEVLKSEMVLDPKDCPGMLYYMPCPKSPHGVDVSPTGEYICASGKLASLIPVYSFDKMQKAIEA…	0.0481614	0.00267302	0.32064	0.00461634	44.2395	3.5726	52.9484	1.81262	0.213448	0.132275	0.135694	0.0378548	5.20534	0.0303436	0.0150809	0.000362719	0	0	0.0337181	0	0	0
nzgw116	d_Bacteria;p_Bacteroidota;c_Bacteroidia;o_AKYH767;f_2-12-FULL-35-15;g_;s_	1.9	94.29	20	0	0	36	4.27164	nosZ (Sec-dependent)	incomplete denitrification	NODE_1306_length_27801_cov_6.162645_6	MRTTKTILFSLTISLIMSLHQGCKPRKPGSVLIDGDAASKVYIAPGKYDEFYNFVSGGFNGQMSVYGLPSGRCLKIIPVFSVSPENGYGYSEETKQMLNTSHGFVPWDDLHHISLSQKNGEYDGRWAFGNGNNTPRIARVDLKTFRTAEIIEIPNTGGNHSSPFITENTEYIMASTRFSVPIGNKTDVPIGTYKENFKGTVSFISVDPNSGRMSIAFQLLLPGVNFDLARAGKGKSHGWFFLSCYNSEKANTLLEVNASQKDKDFIMAINWKKAEEYLKAGKGEKVSNVKYAHNVLDEKTHITHSEILTEVTVLDPKELPGIVYIIPCPKSPHGCDTDPTGEYIVASGKLAAVIPVFSFTKMQQAIANNTIEGDYDGFPVLKYEAVLHGEVQKPGLGPL…	0	0	0.000893904	0.00113796	0.0148345	0.000773375	0.00335923	0.000365135	0	0	0.000358387	0.000536183	10.617	0.545995	1.26045	0.0831015	0	0	0	0	0	0
nzgw125	d_Bacteria;p_Bacteroidota;c_Bacteroidia;o_AKYH767;f_Palsa-948;g_Palsa-948;s_	0.57	94.93	0	0	0	42	3.56824	nosZ (Sec-dependent)	incomplete denitrification	NODE_5261_length_10003_cov_2.518316_9	MKHTFKIRSLFKGGIFVSVLLTTIVAGCKHAGQNAAVIGDDAAGKVYVAPGKYDDMYLFTSGGFSGQVGVYGIPSGRLFKVIPVFSQNAENGWGYSEETKPMLQTSHGFVPWGDSHHPQLSRTDGNYDGRWLFINENNXXXXPRIARMDLKSFTTSEIIEIPNCAGNHSSPYCTENTDYLIAGGRFSIPVPNKDVPIDTYKENFKGVLSLIKVGQADGKLDLAVQILLPPFDYDKVRGGKGPSKDWFFVTCYNSEKANTMLEVNASQNDKDFVLAVNWAKAIEYLNAGKAKDVNTPYCHNKMDESTQTAASETLKSEKMLDPKDCPGMLYYMPCPKSPHGCDVSPDGEYITASGKLAAMIPVFSYSKMAKAIESKTFDGEVEGIPILKYDAVIAGEVQK…	0	0	0	0	0.0093454	0.00341752	0.00359863	0.000293368	0.00114636	0	0.00259151	0.00107699	0.0741464	0.00436932	4.61466	10.3351	0	0	0.00292851	0	0.0366776	0.139489
nzgw129	d_Bacteria;p_Bacteroidota;c_Bacteroidia;o_AKYH767-A;f_;g_;s_	1.11	92.14	0	0	0	45	3.04387	nosZ (Sec-dependent)	incomplete denitrification	NODE_3845_length_8694_cov_3.901668_2	MKKLSIISSGGVLAALCMLSPISGCKPKKVDSALAGKAAEKVYIAPGKKDEVYLFTSGGFSGQIGVYGLPSGRLFKEISVFSEDPQTGYGYTEETKPMLMTSHGYVPWDDSHHPQLSKTDGNADGRWIFINANNTPRIARTSLSTFRTEEIIELPNCGGNHASPFLTQNTEYVVGASRFSIPYDKEGDASIADYKDKFRGTISFVKVDPRSGRMNLNFQLLVPGVDYDLARAGKAVSHGWCFFSCYNTEKAHTLLEVNASQRDKDFILAVNWKKAEEYLAQGKAQKWPAKFSHNYWNEKEQTTVAESVNAVNVLDVKDLPGICYYIPCPKSPHGCDVDPTGEYICASGKLAAVIPVYSFGKIQKAIESKSFDGDFDGVPVIKYEAALDGEVEKPGLGPL…	0.000381484	0	0	0	0.00146423	0.000746393	0	0	0	0	0.000172942	0.000517476	17.864	0.553888	0.59256	0.0528761	0	0	0.00591952	0	0	0
nzgw130	d_Bacteria;p_Bacteroidota;c_Bacteroidia;o_AKYH767-A;f_OLB10;g_;s_	0.63	93.81	0	0	0	38	3.87414	nosZ (Sec-dependent)	incomplete denitrification	NODE_424_length_47258_cov_8.103995_6	MKKLTNLLLIISIITVTFLSACKPKNLNNAVSGDAAAKAYVAPGKYDEYYNFVSGGFSGQMSVYGLPSGRLLRVIPVFSVDPEKGYGYSEETKPMLNTSHGIVPWDDLHHPELSQTNGEIDGRWIFGNANNTPRVARIDLKTFRTSEIIELPNSAGNHSSPFITENTEYVIAGTRFSVPGDDENGDVPISTYKKNFKGYISFISVGKEDGKMDIAFQLQCPGINFDLSHAGKGKSHGWFFFSCYNTEQANTLLEVNASQRDKDFIMAVNWKKAEEYLKAGKGRKQAVKYAHNYYNETTHTAVSEIRNEVTILDTKELKDICYFIPCPKSPHGCDVDPTGEYIVGSGKLAALIPVFSFDKIQKAIADKAYEGEYDGIPVIKYDAALYGEVKKPGLGPLHT…	0.000295821	0.00175678	0.00367946	0.000319365	0.00113544	0.00318334	35.9067	4.50382	0.0133476	0.0852943	0.0352702	0.0288919	0	0	0	0	0	0	0	0.0142351	0	0
nzgw140	d_Bacteria;p_Bacteroidota;c_Bacteroidia;o_Chitinophagales;f_Chitinophagaceae;g_Palsa-955;s_	2.75	82.76	50	0	0	38	3.99254	nosZ (Sec-dependent)	incomplete denitrification	NODE_1810_length_13217_cov_3.529551_2	MKKILFPAIAIIAATLLFSITGCKPKDAGSATQGDAASRVYVPPGKYDELYNFVSGGFSGQVTVYGIPSGRLLRVIPVFSTDPESGWGFSENTKPMLNTSHGMIPWDDQHHLDLSQTNGEVDGRWIFANGNNTPRIARIDLTTFRTAEILEIPNSAGNHSSPFITENTEYVVAGTRFSVPMDNQNQDVPIDTYKKNFKGTVSFISVDPKSGNMKLAFQLLLPGIDFDLSHAGKGPSHGWFFFSCYNSEQAHTLLEVNASQRDKDFIMAVNWKKAEEYIKQGKGQKQTVKYAHNVYDDSTHQATSTMETQTLVLDAKDFPDIVYMIPCPKSPHGCDVDPTGEYIVGSGKLAALIPVYSFTKLQKAIADKAFDGDYDGLPVIKYESALYGEVKKPGLGPLH…	0.000636867	0	0.000360065	0	0.0044815	0.00311516	0.0013531	0.00205907	0.00114943	0.00353131	0.00115487	0.000215975	0.0809104	4.10267	0	0.00650078	0	0	0	0.127157	0	0.0395558
nzgw142	d_Bacteria;p_Bacteroidota;c_Bacteroidia;o_Chitinophagales;f_Chitinophagaceae;g_Parafilimonas;s_	0.78	76.84	0	0	0	39	4.30728	nosZ (Sec-dependent)	incomplete denitrification	NODE_22363_length_8648_cov_2.477073_1	MKKIQSNVIVVLIVAMLWSIYGCRPKNAASAVSGDAAQKAYVAPGKYDEYYNFVSGGFSGQMAVYGLPSGRLLRVIPIFAADPESGWGYSEETKPMLNTSHGYVPWDDQHHPELSQTGGDIDGKWVFANANNTPRVARIDLSTFRTAEILELPNSGGNHSSPFTTENSEYIVAGTRFSLPMDNTNGDVPINTYKQNFKGTISFVSVDKNDGNMKLAFQLLLPGVDFDLAHAGKGPSTGWFFFSCYNSEQANTLLEVNASQRDKDFILAVNWKKAEEYLAQGKAQKQTVKYAHNVYDEKSHTSKSTMETEVNVLDAKSLPGLCYFIPCPKSPHGCDVDPTGEYIVGSGKLAALIPVFSFEKLQKAIADKTFDGEYGGIPVVKYEAALHGEVQKPGLGPLH…	0	0	0	0	0.00124492	0	0	0	0.000292691	0	0.000147038	0	0.00550727	0.00148745	0.529887	4.00023	0	0	0	0	0.0146843	0.191473
nzgw143	d_Bacteria;p_Bacteroidota;c_Bacteroidia;o_Chitinophagales;f_Chitinophagaceae;g_UBA1930;s_	0	99.51	0	0	0	43	6.13927	nosZ (Sec-dependent)	incomplete denitrification	NODE_213_length_66201_cov_3.850272_39	MKRSKCYAIAAASIAIIIGMQSCKPKNAGNAVSSDAAAKTYVTPGKYDEYYNFVSGGFSGQMSVYGLPSGRLLKVVPIFSVNPENGYGYSEETKPMLNTSHGSIPWDDQHHLDLSQTNGEVDGRWIFANANNTPRVARVNLATFHTDEIIELPNSAGNHSSPFITENTEYVIAGTRFSVPPDDKNGDVPINTYKQNFKGTISFISVDKDNGNMDIAFQLQCPGVNFDLSHAGKGKSSGWFFFSCYNTEQANTLLEVNASKRDKDFIMAVNWKKAAELVKAGKGRKQAVKYASNRYDEKTHTATSTIKTEVTVMDVKDFPGLVYFIPCPKSPHGCDVDPSGEYIVGSGKLAALIPVFSFDKLVKAIDEKAFAGDYEGIPVIKYEAALYGEVKKPGLGPLH…	0.00106259	0.00133856	0.000200252	0	0.0013595	0.000519754	0	8.17974e-05	0.000639261	0	0.000401428	0.000480462	8.29298	0.064974	0.0564891	0.0115123	0	0	0.0845443	0	0	0
nzgw144	d_Bacteria;p_Bacteroidota;c_Bacteroidia;o_Chitinophagales;f_Chitinophagaceae;g_UTBCD1;s_	1.18	91.38	50	0	0	37	3.49644	nosZ (Sec-dependent)	incomplete denitrification	NODE_131_length_44146_cov_7.105645_31	MKSLFKTFLLVALTASTFTWLQSCKPKGAQSAVSGDAASKVYVAPGKYDEFYNFVSGGFSGQMSVYGIPSGRLFRVIPVFSVDPEKGYGYSEETKAMLNTSHGFVPWDDLHHIALSETDGIQDGRWVFGNGNNTPRIARIDLKTFRTAEIIEIPNSAGNHSSPFITENSEYVVAGTRFSIPMDNSNGDVPINTYKQNFHGTVSFIGVDKTSGNMNIAFQILLPGVNFDLARAGKGKSHGWMFFSCYNSERANTLLEVNSTQKDKDFILCVNWKKAEEYAKAGKGKLQSVKYAHNIYDEQKQMASSAIENQVMMLDPKDCPDMVYFMPCPKSPHGCDTDPTGEYIVGSGKLAAVIPVFSFTKIQAAIAAKNYEGDYEGIPVLKYDAVLHGEVKKPGLGPL…	0.330616	0.202519	0.548273	1.15207	0.168684	0.62788	0.0175371	0.107727	0.0474099	5.16191	0.00864698	0.0256466	0.65606	13.8168	0.0017939	0.00934831	0	0	0	0.0848985	0	0
nzgw146	d_Bacteria;p_Bacteroidota;c_Bacteroidia;o_Chitinophagales;f_UBA10324;g_UBA10324;s_	2.38	93.6	33.33	0	0	37	4.00767	nosZ (Sec-dependent)	incomplete denitrification	NODE_974_length_26935_cov_2.640263_18	MKKLIFISLVVASVAISFVGCKTHSTQSAVSGDAASKVYVAPGKYDEFYNFVSGGFSGQMAVYGLPSGRLFRVMPVFSADPQSGYGYTEETKAMLMTSNGWIPWDDLHHVALSETKGIHDGRWAFGNGNNTPRVARINLKTFETEEIIELPNSNGNHSSPFITENTEYTIAGTRFSVPLDDNNDVPIESYKQNFHSTASFIKVDPETGRLSIAFQVMLPGVNLDLSRAGKGPSHDWFFFSCYNSEQANTLLEVNASQKDKDFVVAVNWKKAEEYAAANKGKKMSVKYAHNIYDEGKQMATTEWGTEVQVLDPANCPDMVYLMPCPKSPHGCDVNPTGEYIVASGKLAAVIPVFSFAKMQKAIADKTYDGEYGGIPVLKYDAVLYGEVQKPGLGPLHTEF…	0.000563118	0.000608028	0.00191022	0	0.00576371	0.00991593	13.3424	1.5426	0.00482754	0.0187343	0.0278259	0.0169959	0	0	0	0	0	0	0	0	0	0
nzgw152	d_Bacteria;p_Bacteroidota;c_Bacteroidia;o_Flavobacteriales;f_GCA-2746335;g_;s_	1.66	74.93	50	0	0	38	3.73025	nosZ (Sec-dependent)	incomplete denitrification; nitrite oxidation/reduction	NODE_15547_length_9506_cov_2.537560_11	VNWRKAEEFLKAGKATEMHTSYYNNFMDEKSQTAKSEILNKQMVLHPEDCPGMLYFMPCPKSPHGVDVSPTGEYIAASGKLAALIPVFSFAQITKAIEQKQFDGDIQGIPILKYDAVIAGEVQHPGLGPLHTEFDDKGFGYTSMFLSSEIVKWKLGTWEVVDRIPVYYSIGHLMVPGGDSKNPYGKYVVALNKITKDRYLPTGPELTQSAQLIDISGDKMKMLLDFPTIGEPHYAQAIAAEVLMKNSRKIFKIEENNHPFAAKSEKESKVERKGNDVHIYMTSIRSHFAPDNIEGVKVGDNVYWHITNLEQDWDVPHGFAVQGANNSELLIMPGETRTMKWEPKSAGVFAFYCSDFCSALHQEMQGYVRVSDKNSNTPIAFSLNQQQ*	0.00190329	0.000616524	0.0344339	0.0324653	0.0452929	0.013406	0.0458293	0.00404377	0.0395035	0.135083	0.0415886	0.020396	4.60105	0.36101	0.137743	0.00368104	0	0	0.00500413	0	0	0
nzgw153	d_Bacteria;p_Bacteroidota;c_Bacteroidia;o_Flavobacteriales;f_GCA-2746335;g_;s_	2.3	91.43	0	0	0	38	3.85396	nosZ (Sec-dependent)	incomplete denitrification; nitrite oxidation/reduction	NODE_3446_length_17761_cov_2.782710_5	MKIQLKKYFESNPMVPSKLKSGPINNKMLGLLFVLGALGGCKNESKQSTMLGTDDAASKVYVAPGKYDDFYMFTSGGFSGQVGVYGLPSGRLFKVIPVFSQNAENAYGYSEETKPMLQTSHGFIPWGDSHHPSLSKTDGNADGRWLFINENNTPRIARIDLKTFTTAEIIEIPNSAGNHPSPYVTENTEYVVAGTRFSVPIGEKKDVPISSYKENFKGLVSLIKVDKETGRMSLATQILLPPFDYDKNRAGKGVSRDWSFFTCYNTEMANTMLEANASQNDKDYVMAVNWRKAEEYLKEGKATEMHTPYYNNHMDDGTQSAVTEVLNKQMILNPKDCPGMVYFMPCPKSPHGCDVSPTGEYIVASGKLAALIPVFSYEKMAKAIEAKNFDGDIQGIPVL…	0.00119993	0.000161954	0.0786949	0	0.30973	0.0358029	0.234545	0.0119157	0	0.0033267	0.000271988	0	6.502	0.0478752	0.409679	0.0109589	0	0	0	0	0	0
nzgw214	d_Bacteria;p_Elusimicrobiota;c_Elusimicrobia;o_UBA1565;f_UBA9628;g_GWA2-66-18;s_	1.5	95.51	50	0	0	63	2.68362	nosZ (Sec-dependent)	incomplete denitrification	NODE_16_length_139489_cov_4.463779_38	MNKKIQFGLYTAAAGLALFAVALLGSGKNIFAQMSGGLGSSLEAIIKARELSPDDVEAALKTFVPPGSYDEYYMFASGGQAGNVEVFGVPSMRLMKNIPIFSEDSWQGYGIGDNETKKLFAQGKAAGMTQTWGDVHHPALSVTKGMYDGQFLFANDKANGRIGVVDLRDFHVKQIVKNPLIATNHCGAKLTENSEYYVEGSQFGTPLPYTKFVPLERYKEEYRGLVTFWPFNRAEGKLEQSKTFTIELPPYYQDLGGMGKQVSNGWVFINTYNAEMATPDDLKGKPPMEIAASQREMDYLHIINWKRAEELLAKGQLKYNRISGMRVVPIAEAVAKGILYQAAEPKSPHGSDVTPDGRFITVSGKLDPHVTIFSFDKIQKAIAAKNFEGKDEFGIPVLR…	0.0291047	0.00134682	0.0531258	0.000448873	3.50454	0.89078	7.76313	1.10634	0.155335	0.244376	0.0951874	0.0595021	17.5775	0.348559	4.1252	0.273854	0	0	0.139935	0.014171	0.0182562	0.0793492
nzgw220	d_Bacteria;p_Fibrobacterota;c_Fibrobacteria;o_UBA11236;f_UBA11236;g_;s_	1.26	75.26	33.33	0	0	46	4.34738	nosZ (Sec-dependent)	incomplete denitrification; nitrite oxidation/reduction	NODE_49597_length_4444_cov_2.578765_4	SMAFGEYSKSFKGAISFVSVNKESGRMAVAFQILLPGFDYDKAHCGKGPSKDWAFFSSYNVEQSHTLKEVNASQRDKDFIAAINWKRAAECVAAGKGTEVDGIHFDNYLDEKTQTATSEIRKKVKMITPAECPEIVYYLPTPKSPHGVDVDPSGEYIVAGGKLASVIPVHSFTKMLKAIETKAFDGETFGIPILKYDQVLAGEVDKPGLGPLHTEFDGKGNAYTSMFLSSEIVKWKLGTWEILDRIPCYYAIGHLLIPLGDTKKPYGKYVIALNKITKDRYLPTGPELTQSSQLIDITGDKMKLLSEFPTMGEPHYAQAIPAIMVEPNNVKIFKLNENLHPDAIKSEKEVRIERKGKALHIYASVIRSHFVPDNIEGAQLGDTLYFHITNLEQDWDVPH…	0.000653025	0	0.0003692	0	0.101512	0.0437604	0.0263612	0.00301616	3.06021	2.37169	3.54229	1.07095	0.0906853	0.00299478	0.016191	0.00631489	0	0	0	0	0	0
nzgw228	d_Bacteria;p_Gemmatimonadota;c_Gemmatimonadetes;o_Gemmatimonadales;f_Gemmatimonadaceae;g_Fen-1231;s_	2.2	95	0	0	0	66	3.92204	nosZ (Sec-dependent)	incomplete denitrification	NODE_130_length_91832_cov_6.439380_14	MANFPKFRHAASGIAVMSVALLAFACAKRPANSGLTTSEAAKAVYVAPGQYDEFYAFMSGGFNGQIGVYGLPSGRRLKTIPVFSQYPENGYGYSEETKPMLNTSYGFIPWDDTHHPALSQTNGEDDGRWLFINANNTPRIARIDLTRFETDEILEIPNAGGNHGSPFMTSNSEYVVSATRFSVPVPNTDVPISSFKKNFRGQISFIRADQPGKMRIEFQMLMPGFNYDLARAGKGKSEGWFFFSMYNTEQANSLLEVNASQNDKDFVAAVNWKIIEGCAKGGILKNTAASYVHNFTDEFTRQAKSETITSVPQFEAKECPGAVYFMPTPKSPHGADVDPTGEYIVAGGKLASVIPVHSFTKMLKAIETKAYEGEIDGIPVLKYDATLAGEVKNPGLGPL…	0.00227191	0	0	0	0.0105369	0.00611203	0.00362021	0.00052467	0.00153764	0.00629867	0.00270361	0.00211874	0.108496	0.00182333	0.782904	15.4631	0	0	0	0.0140236	0	0.539851
nzgw229	d_Bacteria;p_Gemmatimonadota;c_Gemmatimonadetes;o_Gemmatimonadales;f_Gemmatimonadaceae;g_Fen-1231;s_	1.36	75.27	20	0	0	66	3.28573	nosZ (Sec-dependent)	incomplete denitrification	NODE_1830_length_33611_cov_4.655390_5	MATFPKFRNFVGAGVLASAVLLAFACARRPSSGGLLSADAAQRVYVAPGQYDEFYAFMSGGFNGQIGVYGLPSGRRLKTIPVFSQYPENGYGYSEETKPMLNTSYGFIPWDDTHHPALSQTNGEDDGRWLFINANNTPRIARIDLTRFETDEILEIPNAGGNHGSPFMTSNSEYVVSATRFSVPVPNTDVPISSFKKNFRGQISFIRADQPGKMRVEFQMLMPGFNYDLARAGKGKSEGWFFFSMYNTEQANSLLEVNASQHDKDFVAAVNWKAIEGCAKSGKVKNTTASYSHNFTDEFTRQAKSETITSVPQFEAKDCPGAVYFMPTPKSPHGADVDPTGEYIAAGGKLASVIPVHSFTKLLKAIEDKAYEGEIEGIPVLKYEATLAGEVKNPGLGPL…	0	0.000931863	0.000487933	0	0.00552091	0.00168857	0.000611207	0.00338822	0.000389405	0.0287122	0.000978118	0.00117069	0.0337566	0.00395788	0.639625	7.9435	0	0	0.00578719	0.070327	0	0.0886026
nzgw248	d_Bacteria;p_Myxococcota;c_Myxococcia;o_Myxococcales;f_40CM-4-68-19;g_;s_	1.33	92.58	33.33	0	0	62	4.08209	nosZ (Sec-dependent)	incomplete denitrification	NODE_672_length_33781_cov_4.609537_1	YFPMPFREKNGYAPIEDFQAKYRGSASFLRFDRKAGNILLPESFQIELPPYFQDMSVLGRGPSDGWLFVNSMDSEMAIGGDLEREKRPPLEIGASQREMDYLHVIDWHKAIEVAKDPAKSKLVNGIRVISLATAIAENLIFFVPESKSPHGVDMVPGGEYVIVSGKLDPHVSVFKFEKIKAAIDAKNFEGKDPFGVPILKYDACLEAHVQVGLGPLHTVFDANGNGYTSLFLDSAVAKWTLGPPYNPPEKAWKLVDKVAVHYNIGHLQAPGSNTRKPTGKYIVALNKWSVDRFPPLGPLHPQNLQLIDISGPKMVLLSDTPTIGEPHNSQIIPVEMLQSWTVYPEPGFDATKMAHSPVATEQGKERIERKGNTVTVYGTVIRSHYTPDIVRVKEGDKVA…	0.00141239	0	0.00191645	0.000304959	0.2725	0.025147	20.8523	0.816607	0.00025491	0	0.00064029	0.000191588	0.000856495	0	0	0	0	0	0.0247864	0.100403	0	0
nzgw266	d_Bacteria;p_Nitrospinota;c_UBA7883;o_UBA7883;f_;g_;s_	4.27	97.1	20	0	0	56	2.82892	nosZ (Sec-dependent)	incomplete denitrification	NODE_247_length_41035_cov_3.645231_18	MKKKLFSLLTLSVALVALNLPAEAKKTILTDKDARDWQVIAPQDSDYPLRDYAILYDAGGTDGSIGVIGIPSMKTYRHIKCGTDLHNFPFSGSNAGNNNGTPDGKYLYVSDKGADTIAEVNLQTGWVERLFALPKPFGIHHSAAISPNGKYLFATGELTGKMLKLRLSDGATTVLDIPPAPSAPDYPDTSKDGKYVFSGNYYHSAVMVFSQDPFKLIKEIPVGKNPHGTNVSPTNRMVSVCDKLSATISIIDVDQLRVRKVIPVGAGPLHNQFDSLGKYVYNSCFVSDSTSKTDVMRMQLVDEFPIHYRCGHNSIAPDDAYYMSQNKFSTGLFTPTGIIFAVNFEEQDIDETSATYGKSVKLAPVDGEPHEGRQIFATYIQRWNTGKGEDLFEKGYDLG…	0.00226234	0	0.000852703	0.000407065	0.111437	13.7712	0.0149539	0.0033089	0	0	0.000512802	0.00230161	0	0	0.001516	0.00202567	0.459665	0.092171	0.0193837	0.34548	2.45803	7.34224
nzgw267	d_Bacteria;p_Nitrospinota;c_UBA7883;o_UBA7883;f_;g_;s_	1.71	85.04	0	0	0	56	2.97291	nosZ (Sec-dependent)	incomplete denitrification	NODE_244_length_106717_cov_4.355163_83	MKKKLFSLLTLSVALVALNLPAEAKKVILTDKDARDWHVIAPQDSDYPLRDYAILYDAGGTDGAIGVIGIPSMKTYRHIKCGTDMHNFPFSGSNAGNNNGTPDGKYLYVSDKGSDTIDEVNLQTGWVERIFALPKPFGIHHSAALSPNGKYLFATGELTGKMLKLRLSDGATTVLDIPPAPSAPDYPDTSKDGRYVFSGNYYHSAVMVFSQDPFKLIKEIPVGKNPHGTNVSPTGRMVSVCDKLSATISIIDVDQLRVRKVIPVGAGPLHNQFDSLGKYVYNSCFVSDSTSKTDVMRMQLVDEFPIHYRCGHNSIAPDDAYYMSQNKFSTGLFTPTGIIFAVNFEEQDIDETSPTYGKSVKLAPVDGEPHEGRQIFATYIQRWNTGKGEDLFEKGYDLG…	0.0012619	0.00158963	0	0	0.238945	0.0818875	0.00655369	0.00213708	0.0280891	0.0792993	0.0472909	0.0208262	0.0604537	0.0817907	2.90042	8.12369	0.378547	0.307237	0.384444	1.11496	7.35385	29.7756
nzgw271	d_Bacteria;p_Nitrospirota;c_Nitrospiria;o_9FT-COMBO-42-15;f_9FT-COMBO-42-15;g_9FT-COMBO-42-15;s_	2.98	94.66	40	0	0	40	3.07654	nosZ (Sec-dependent)	complete DNRA; complete denitrification	NODE_9988_length_9178_cov_5.451253_10	MKKLMIYSFALVVLLGLAINPSISLAARATPDWHVEEAAPNDAPLQDPMLMYNAGGVDGAVAIIGQPSMRTYRHILVGVDLHEPVFSGTNAGNKNGTPDGKYLYVNDKGANTIGVINLQTSFMERIIGLPFPFGIHHISMSPDGKTLFATGELTGKMGKVDIASGKTMVIDVPPAPSAPDYLDVTKDGKFVFSGNYYHSTTMVFSTDPFKLIKEIPVGKNPHGHDITADNKYVLVSDKLSSTMTIIDIAKQAVKKVIPTGAGPLHTVMDAYWTDGKPYVPKAGVHVTPDKLMSKYAYESCFVADSVVKVDLNKLEVVDEYPVHYRIGHINISADLNYVTALNKFSTGLFSPSGIVYPVNFEEIDVNEKSKTYGKTLKITPVDGEPHNAKSIFASFVKDW…	0	0	0.000407561	0	0.54139	0.0867414	0.00204211	0.000499432	0.0188652	0.0159885	0.019608	0.0102675	1.39298	0.0340512	13.3083	0.442078	0	0	0	0.0645325	0.0623519	0
nzgw322	d_Bacteria;p_Omnitrophota;c_koll11;o_UBA9649;f_UBA9649;g_;s_	4.14	78.6	87.5	0	0	67	2.15922	nosZ (Sec-dependent)	incomplete denitrification; nitrite oxidation/reduction	NODE_14425_length_5225_cov_5.899491_2	MNAPRWMWTAGVIVVAAGAGLALSKGRVAAMGNQPASSGSSGTASQATASLPVDALAIAKARQLSPADVNAALETYMPSGRYDDYLMFASGGHSGQMFVIGLPSMRVLREIAVFTPEPWEGYGVGVKDEAITESQARDAGLRPRPLTWADTHHPALSETNGDYDGAYLFIGDKANGRLAVIDLRDFETKQIVANPIFNNNHGAAFVTPNTEYVIEGSQFAVPLDGQYAPLSDYQTSYRGLVTFWKFDRQHGRLALDQSFAIELPPYWQDLADAGKLASDGWVFINSLNTEMATGGIEEGNPPIEAGASEHDMDYLHVINWKKAEQVVAAGKAPTIKGLRVIPLQMAIDEGLLYFVPEPKSPHGVDICPEGSHIVVGGKLDPHVTIFNINLITQAIAKQD…	0.00122221	0	0.000691001	0	0.375293	0.0358698	0.298625	0.016653	0.0308822	0.0406616	0.0274268	0.0107764	18.2943	0.537526	2.59217	0.299416	0	0	0.130926	0	0	0.0284325
nzgw330	d_Bacteria;p_Omnitrophota;c_Omnitrophia;o_Omnitrophales;f_01-FULL-45-10b;g_;s_	1.61	92.88	50	0	0	43	2.41937	nosZ (Sec-dependent)	incomplete denitrification	NODE_3164_length_18399_cov_3.847084_7	MRSFKLKRSMTLFMSGFFFVAFSFGSLAFGAEKKADPLPTDAMAMVKQRQLSPDDVYAAVSTFMPSGKYDDYIMFASGGHSGQVFAIGLPSMRVLRTIAVFTPEPWQGYGYGVKESAIANPVVGGDGEKILWGDSHHPALSETKGEYDGQFLFIGDKAHGRVAVIDLRDYETKQIVNSNLVHNDHGGCFVTPDTEYVIEGSQYAEPLGGVYAPLSEYKEKYRAAAVFWKFNRDKGRIEPENSFAIELPPYWQDLADAGKGPSDGWAFFNSFNTEMATGGIEEGNPPFEAGTTQHDMDYLHVINWKKAEEVVRSGKTTLINNFKVISLQTAIDEGILYFVPEPKSPHGVDVTPSGKYMVVAGKLDPHVTVFGIEKIKKAIADKDFEGKDPFGVPIIRFDS…	0	0	0	0	0.95459	0.114467	0.291208	0.0137844	0.070536	0.0420272	0.0708697	0.0228122	7.3858	0.0430154	0.390455	0.0109435	0	0	0	0	0	0
nzgw530	d_Bacteria;p_Proteobacteria;c_Alphaproteobacteria;o_Rhodospirillales_B;f_Magnetospirillaceae;g_Magnetospirillum_A;s_Magnetospirillum_A sp900184795	2.24	86.84	20	0	0	66	4.883	nosZ (Sec-dependent)	complete denitrification	NODE_5874_length_9019_cov_2.102158_3	MHRSRKLATLLATVSFGALVASAASAESLQDVMKRRGLTENDLMAAAKTYNPTGKLDEFMVFSSGGQSGQVITYGVPSMRILKYIGVFTPEPWQGYGYDDESKNVLKQGSEVQGRQVLWGDTHHPALSETNGESDGQWLFINDKNTPRIAVIDLRDFETKQIVQNPILQSEHGGAFVSPNTDYIQEAAQYAAPLGGEFAPLEQFNEKYRGALTYWKFNREAGRIEPENSFSLELPPYSQDLSDFGKGPSDGWSFVNSFCTERYVGGIERGRPPFEAGCSAKDHDYMHVINWKKAAELVKAGKAKKINGHNVLSIDTAVKEGILVLIPEPKSPHGVDVSPDGKFVIVSGKLDSHTTVYDIAKIEAAIAAKTFAGKDEYGIPIIALETVAHNQVALGLGPL…	0.0132199	0.00821442	0.0126919	0.00592426	0.022339	0.0114686	11.2381	0.42085	0.0209334	0.0414917	0.026347	0.0199627	0.00317646	0.00366048	0.00100287	0.00120603	0.0764729	0.184649	0.0114212	0.0333102	0.43628	0.380806
nzgw561	d_Bacteria;p_Proteobacteria;c_Gammaproteobacteria;o_Burkholderiales;f_Gallionellaceae;g_39-52-133;s_	0.5	80.6	0	0	0	57	2.85467	nosZ (Sec-dependent)	complete denitrification	NODE_317_length_56502_cov_4.110569_6	MEPFSKRKTSLLVAATLVMGAVGSAWAAESLQDVMQRRGLSQQDLLAASKTYVPTGKRDDFIVFSSGGQSGQIIVYGIPSMRILKYIGVFTPEPWQGYGFDEESKKVLAGGKIDGKDITWGDTHHPALSETNGDYDGQFLFINDKANPRLAVIDLRDFETKQIVVNPIYKSEHGGAFVTPNSEYVIEAAQYPSPLANKKFVPLERFNEEYRGGVTYWKFDRKEGRIDPSKSFSIELPPYSQDLSDAGKAVSDGWSFTNSFCSERYVGGIEKGRPPYEAGCSAKDTDYLHVINWKKAAELVAQGKATKINGHNVLSMATAIKEGILFLIPEPKSPHGVDVTPDGKLITVAGKLDTHVSVYSFEKIMAQIKAGKFESKDPYGIPVLSMKDSLHTQVQLGLG…	0.000467875	0.00404151	0.000529044	0.0353579	0.013768	0.00686566	0.0377742	0.0045381	0.00337771	0.00518856	0.00318159	0.000951996	0.0663922	0.000858271	19.6906	7.23157	0.0212148	0	0.00253473	0.012321	1.92856	1.9231
nzgw562	d_Bacteria;p_Proteobacteria;c_Gammaproteobacteria;o_Burkholderiales;f_Gallionellaceae;g_Gallionella;s_	2.14	98.1	14.29	0	0	54	2.59875	nosZ (Sec-dependent)	incomplete denitrification	NODE_12_length_309227_cov_14.386981_308	MQGKNKLFIAVALSASCLMSGAANAADADKSLAIPGWQNAVPGGKDTPTIDPMILYSSGGVDGKMAVIGLPSFKTYRHIDCGVDTHEISFGGSNKGNKNGTPDGKYVYLNDKGANTICEFDLQTGYLARIIALPFPFGVHHIAMSTDGKNLFATGEYSGKMAKVDIKSGKTEVIDWGPSPSAPDYIDATRNGKYVFAGNYYHSTVGVFSTSPFKLIKEIPVGKNPHGTDINPESTMVAVSDKLSATMTIIDVEKLAVKKVLPTCAGPLHSVMDVYNKDGGSYRAGIDSPDGLTSKYVYESCFVADANVKVSYAKLEVVDEIPTHYRTGHISIAPDNSYVMALNKFSTGLFSPTGIVFPVNFEMWDAREKSPTYGKTLRIMPVDGEPHNAKGLMAYLIKD…	0.00166123	0.00224215	0.000469605	0.0596322	0.00743894	0.0166577	0.0011765	0	0.00149911	0.0230281	0.0022593	0.000563358	0.0657329	0.00838027	47.9939	49.5749	0	0	0	0.305485	16.467	13.1104
nzgw566	d_Bacteria;p_Proteobacteria;c_Gammaproteobacteria;o_Burkholderiales;f_Hydrogenophilaceae;g_UBA3361;s_	0.66	99.13	0	0	0	63	3.63357	nosZ (Sec-dependent)	complete DNRA; complete denitrification	NODE_18_length_252425_cov_12.149883_139	MKRATLHALSLLMASALGLSAGISWSADSLQDVMKKRGLSQQDLLAAAKTYVPTGKRDDFVAFSSGGHSGQVMVYGIPSMRILKYIGVFTPEPWQGYGYDEESKAVMKGGWINGKEITWGDSHHPAISETNGNYDGQFLFINDKANPRIAVIDLRDFETKQIIANPVFKSEHGGAFVTTNTEYVIEASQYAAPLDGKFAPLEEFNDKYRGGMSFWKFDRKKGRIDTGKSFSFELPPYSQDLSDAGKGPSEGWAFTNSFCSERYVGGIERGRPPFEAGCSAKDTDYMHVLNWKIGEQLIAQGKAKIINGHKVIPMDVAVKAGALFLIPEPKSPHGVDVTPDGKFIIVAGKLDTHVSVFSFEKIQAAIKAGRFEGRDPYGIPIIGMKDALDKQVQLGLGPL…	0.00716134	0.00402733	0.0020244	0	0.0492477	0.00904912	0.0135246	0.000413456	0.00269269	0.00661806	0.00459923	0.00141666	0.353935	0.0213473	2.62737	39.7501	0.0106212	0.144823	0.0380706	0.0616855	1.08871	4.0153
nzgw577	d_Bacteria;p_Proteobacteria;c_Gammaproteobacteria;o_Burkholderiales;f_Sulfuricellaceae;g_Sulfuricella;s_	0.47	98.24	0	0	0	61	3.16369	nosZ (Sec-dependent)	complete denitrification	NODE_13_length_288101_cov_24.934603_59	MKLFSKQTAMMITAAGIGVAAVSSAWSAESLQDVMKRRGLSQQDLLAASKTYVPTGKRDDFIAFSSGGQSGQVIVYGIPSMRILKYIGVFTPEPWQGYGFDEESKEVLKGGRIDGKDITWGDTHHPAISETNGKYDGQFLFINDKANPRIAVIDLRDFETKQIVVNPIYKSEHGGAFVTPNTDYVIEAAQYPAPLANKKFVPLERFNDEYRGGVTYWKFDRKEGRIDVKHSFSLELPPYSQDLSDAGKGPSDGWSFTNSFCSERYVGGIEKGRPPYEAGCSAKDTDYMHVINWKKAAELVAAGKAKKINGHDVLPLDVSIKEGILFLVPEPKSPHGVDVTPDGKFMVVAGKLDTHVSVFSFEKIQAAIKAGKFEGKDPYGIPVIGMKDALERQVQLGLG…	0.477441	0.312378	0.32086	0.0908939	1.27134	0.33793	0.867646	0.510328	0.629386	0.837614	0.39189	0.418052	1.22409	0.0578371	108.901	93.6879	0.137896	0	0.304168	0.209457	32.2616	39.9971
nzgw597	d_Bacteria;p_RBG-13-66-14;c_;o_;f_;g_;s_	4.78	82.48	33.33	0	0	69	3.85571	nosZ (Sec-dependent)	incomplete denitrification; nitrite oxidation/reduction	NODE_46137_length_2707_cov_2.675947_2	KEDYRGLITFWKFDRAAGRLDQARSFSIELPPYLQDLGCMGKLVSNGWVFINTYNTELATPDSARGKPAMEVAVSQREMDYLHIINWKKAEAMLAAGTIKTQTISGMVVISMAEAVKQGIMYVVGEPKSPHGSDVSPDGRFIVVSGKLDPHVTIYSFDKIQKAITAKSFEGKDAYGIPVLKFKETIEAQVEVGLGPLHSEFDDQGYAYTSLFLDSAIAKWSLDHPARGEKPWSLVEKLPVHYNVGHLTVAGGDTVKPAGHWLVSLNKWTLDNFLPTGPLQPQTLELIDISGPKMKLLSVAPAVGEPHYAMIAPAKVFKPWKMYPNIGTDQFTKQVSKVATQPGQERVDRHGKDVDIFMTVIRSHFTPDRLELNEGDKVHLHITNIERAPDASHGFALAT…	0	0	0.000366299	0	0.010776	0.00158455	0.000917685	0.00119698	0.000292332	0	0.00132172	0.000439428	0.291527	7.90945	0.0299568	0.0236688	0	0	0.012944	1.44714	0	0
nzgw549	d_Bacteria;p_Proteobacteria;c_Gammaproteobacteria;o_Burkholderiales;f_Burkholderiaceae;g_Acidovorax_B;s_Acidovorax_B soli	0.38	92.62	0	0	0	65	3.70551	nosZ (Tat-dependent)	complete denitrification	NODE_235_length_80281_cov_4.768139_20	MSDKREVNPETVGMGRRRFINTAALAGLTVGVAACNDKPANAPAAAASGPVAAPAAASSGGANATHLKPGELDTYYGLWSGGHNGDVRVLGLPSGRELLRIPCFVPDALVGWGITNESKAVMGTKPDGSLRYTVADTHHLHGSYKDGNYDGRYAWVNDKINSRIARIRLDYFICDKITELPNVQGFHGIFPDKRDPVDPAINYTTRVFCGAEFAIPLPNDGKDVNAPEKYRSMFSCVDAETMEMRWQVLIDGNCDLTATSYDGKLAATNQYNVENGVHYEDMMSAERDACLFFNIARIEEAVKAGKFKTVGSSKVPVVDGTREANKDPKTALTAYVSVPKNPHGVNASPDQKYFICAGKLSPTATVIELAKVLDWFDGKMEKVDGAIVAEVEIGLGPLH…	18.1531	8.89165	0.0624981	0.00915408	0.0534388	0.01106	0.00667227	0.0011604	0.0212548	0.0487571	0.0224943	0.0140579	0.00171398	0.00115217	0.00505064	0.000843579	0	0	0.0240446	0.102268	0.0188214	0.0306772
nzgw554	d_Bacteria;p_Proteobacteria;c_Gammaproteobacteria;o_Burkholderiales;f_Burkholderiaceae;g_Polaromonas;s_	2.29	94.57	20	0	0	61	3.3223	nosZ (Tat-dependent)	complete denitrification	NODE_1609_length_11803_cov_2.802773_2	MSTANDSNEIVIPKDLGRRKFLNKTAIAGLTGAGLSVGLAACNKTAAPAATGGQSVTAAEPTKTGAVDYSKYEVPPGQLDTYYSFSSGGHSGEVRIYGLPSGREFKRIPVFNIDCLVGWGITNESKKIMGTNADGSLKYFTGDTHHVHPSYTDGTYNGKHLFVNDKIHGRIARVRLDTMECDKITELPNVQGFHGIFPDKRDPVDEKINYTTRVFCGNEFHIPQPNDGRDLNDPKKYFCLFTCVDAESLEPRWQVKIDGNMDLVATSYDGKLACSNQYNMEGGVHYEDMMSLERDSCIFFNIARIEAAVKAGKTFFIGKSKVPVVDGTKSANADPKTALTCYVPVPKNPHGVNASPDGKYYACSGKLSPTATLIEHALVLKWFDGELKEPRDTVVAEPE…	0.700528	0.410714	0.261375	0.141303	1.18125	9.74476	0.109613	0.0284394	0.0674064	0.160447	0.0826737	0.0504338	0.0075495	0.0320954	0.0193904	0.011388	0	0	0	0	0.00930982	0.091045
nzgw131	d_Bacteria;p_Bacteroidota;c_Bacteroidia;o_Bacteroidales;f_;g_;s_	2.42	96.77	0	0	0	31	4.36152	nrfA	incomplete DNRA	NODE_640_length_35009_cov_4.234981_21	MEYYFKGDGKYLTFPWDKSSDVDSVEKYYDEIEFSDWKHGLSRAPMIKAQHPDFEIFKMGIHGQRGLACADCHMPYRSEGGVKYSDHHIQSPLNNIANTCQVCHRESEETLRNNVYERQKKVYFIRDKAEQMLVKAHIEAKAAWDAGAAEDEMKEVLKLIRHAQWRWDYAAAGHGNAFHAPLETMRMLGTSMEKSQEARLILSRILNKYGIKNPIIYPDISTKAKAQKYIGLDIDKLKAEKLEFVKTILPEWDKKAKERESKYTNKILNN*	0.000250138	0	0	0	0.000320031	0.00122352	21.5304	0.313556	0.000225727	0.00277394	0.00283494	0.00118758	0	0.000458854	0.000335238	0.000537531	0	0	0	0	0	0
nzgw131	d_Bacteria;p_Bacteroidota;c_Bacteroidia;o_Bacteroidales;f_;g_;s_	2.42	96.77	0	0	0	31	4.36152	nrfA	incomplete DNRA	NODE_640_length_35009_cov_4.234981_20	MKSITQKIKEKPYLGWLLFFATVIIVFLLGLLASTIIERRAEAIYAYKPTTDISQWEPRNEVWGTNYKKEFESYMKTADTSFRSMYNGSAYIDMLELDPKLVVLWAGYAFSKDYSQPRGHYYAVEDVRKTLRTEAPMDSKAGKMPNTCWTCKSPDVPRMMNKLGIAEFYKGNWASKGAEIVNFIGCADCHDSKTMNLRISRPALVEAFERQGKDIEKSTQQEMRSLXXXXMCTMPCGILL*	0.000250138	0	0	0	0.000320031	0.00122352	21.5304	0.313556	0.000225727	0.00277394	0.00283494	0.00118758	0	0.000458854	0.000335238	0.000537531	0	0	0	0	0	0
nzgw135	d_Bacteria;p_Bacteroidota;c_Bacteroidia;o_Bacteroidales;f_Prolixibacteraceae;g_UBA6024;s_	2.96	98.39	14.29	0	0	41	5.65072	nrfA	incomplete DNRA; incomplete denitrification	NODE_423_length_75688_cov_4.248905_29	MKPITQIIEKRPWMAWLIFFVTIVVVFLVGLLASSVIERRAEAVFVNIPKTEISQFEPRNSVWGQNYPREYQSYSQTSDTTFGSKYNGSRMIDMLEVDPRLVVLWAGYGFSRDYSQGRGHFYAVEDIRNTLRTGGPTNDTDGPQPSTCWTCKSPDVPRLMQEKGVTEFYKGKWSAGGSEVVNPIGCADCHDSKTMNLHISRPGLIEAFARQGKDITKASHQEMRSLVCAQCHVEYYFDKKKVEGAAYLTFPWDKGMSAENIEKYYDEIEFSDWTHSMSKAPMLKAQHPEYETHSMGIHAERGVSCADCHMPYKSEGGQKFTDHHIQSPLNNVANSCQVCHREETAKLVQNVYDRQDKIIENRDKLEELLVHAHVEAKKAWDLGATEAEMKDILMGIRHS…	0.00037768	0.00010195	0	0	0.00289927	0.00369475	0.00187233	0.000261662	0.000170411	0	0.000770477	0.000128079	0.0340112	0.193296	0.30269	7.96656	0	0	0	0	0	0
nzgw160	d_Bacteria;p_Bacteroidota;c_UBA10030;o_UBA10030;f_UBA10030;g_;s_	3.83	71.53	38.46	0	0	53	3.294	nrfA	incomplete DNRA; incomplete denitrification	NODE_36486_length_3913_cov_2.346783_3	MEQKHYSPKTIIGVGVVALLIGIGGLAMLVNIMERKQEARNPFYRVVELTDTTEDPALWGKNFPMQYDDYLRTVDQIRTRFGGSEAVPRTPTNVDPRSVVAQSRLEIDPRLKTMWAGYAFSKDFREDRGHAFMLDDQTFTERQHVVKQPGTCMQCHASIYVPYKKLGNGDPTKGFEAMNQMPYTEARKLVSHPVACIDCHDPSTMQLRVTRPAFMESMRALKASQGIKDYDANTMATRQEMRAYACGQCHVEYYFKGPEKRLVYPWAKGLMVDSIMAYYEEAKQVDWTHAETGAGVLKAQHPEFEMWNQGIHARSGVACADCHMPYKRVGALKISDHHVRSPLLNINRACQTCHKWSEEELKSRVETIQERTFRLRNLAMDALVSLIGDLKKVKESGAT…	7.6021	1.16009	0.271137	0.749917	0.000564987	0.000864008	0.00187645	0.00142774	0.00358651	0.0881487	0.00380367	0.0119804	0	0.00283523	0	0.000474482	0	0	0	0	0	0
nzgw163	d_Bacteria;p_Bdellovibrionota;c_Bacteriovoracia;o_Bacteriovoracales;f_Bacteriovoracaceae;g_;s_	0.95	83.41	33.33	0	0	36	3.19934	nrfA	incomplete DNRA; incomplete denitrification	NODE_4069_length_16922_cov_3.697637_5	MKLLNKEKLKKIIHYGPLLFIIAITTTVLLVLFIINIFEKQQEAKYYQYKIHPIAPLEDDPKLWALDFPHQYDDYMKTVDQIRTRYGGSEALPHTPSKADPRQVVAQSKLEEDPRLKKMWAGYAFSKDFREERGHAYMLQDQLYTGRQAVPQPGSCLQCHSSIYKAMMVIGEGDVHKGFETLNKMPYKDAVKNVEHPVSCLDCHEPSTMTLRVTRPAFIDGIRDYKEHNGIKNYDVNKMATRLEMRTFVCAQCHVEYYFKGHDKQLTFPWKKGLKADEILSYYEENKHKDWIHEITGAPVIKAQHPEFEMWSQGIHGRSGVSCVDCHMPYKRVGATKISDHHIRSPLLNINRACQTCHNIPENELIERVEQIQGRHTEMRNTTINALMDLIDAIADAQK…	0.00963796	0	0.0131684	0	0.193699	0.111572	0.0108073	0.00222577	4.09465	4.62262	5.18468	2.54284	0.0131504	0.00147333	0	0	0	0	0	0	0	0
nzgw271	d_Bacteria;p_Nitrospirota;c_Nitrospiria;o_9FT-COMBO-42-15;f_9FT-COMBO-42-15;g_9FT-COMBO-42-15;s_	2.98	94.66	40	0	0	40	3.07654	nrfA	complete DNRA; complete denitrification	NODE_239619_length_2227_cov_4.097816_1	MFKRFYGLFVLTFLISGLFISACTQRAESGDASIIIPEGEKDPSVWGKKYPNHYDSYLKNSERTKGYSRYRNDNEDRLSPWPFQFLLFDGWGMGVEYNEPNGHTDMLKDQLLIDAARRKAGGVCLTCKSPYVPMLREKMGVDYFRKPYDEVIAMIPEEHRKLGLSCVDCHDPKTMDLRISRWTLIEALKAIGKDPDKLTRQEKRSLVCAQCHVTYSIPKDKEGKSVYVKFPWANGKWGNISIEGVIKQIKDENLREWKHKLTDQKMGHIRHPEFELFSSPGSVHWAAGVACADCHMPYERVGSEKMSSHRWESPLKKNMKACMQCHNQSSEWLKEQVFNIQDRVNHMFTKAGYALASAALMIEAAEKNPKADKAHLKKAKELYEEAYYRNTWIGAENSM…	0	0	0.000407561	0	0.54139	0.0867414	0.00204211	0.000499432	0.0188652	0.0159885	0.019608	0.0102675	1.39298	0.0340512	13.3083	0.442078	0	0	0	0	0	0
nzgw314	d_Bacteria;p_Omnitrophota;c_koll11;o_UBA10015;f_kpj58rc;g_;s_	3.23	87.63	33.33	0	0	39	2.53335	nrfA	incomplete DNRA; incomplete denitrification	NODE_588_length_58429_cov_4.460709_48	MSDLRDFLRQNVWAAWVLFIITLGLVVVVGLLATSILERRVEMKTAVKQFNPINEMETDSAVWGQQFPRQYGRYLETKEMDFASREGGNVPIDMLERDPRLVVLWAGYGFSKDYNQGRGHYYTIEDIQKTLRTGSPQPMTCFTCKSPNVIKAMNEAGVENFYKGKWKDGVKDMVHAIGCLDCHDPKTMKLKITRPALNEALERQGQDPSQLNHQQMRSLICAQCHVEYYFKGEEKYLTFPWDKGLSVEEMEQYYDEARFKDWVHGLSKAPMLKAQHPDYEVYKMGIHAQRGVACADCHMPYRREGGEKFTDHHIQSPLNNIANSCQVCHRESEETLRQNVFERQDKIRELRIRAEDILVQAHVEAKAAWDAGATEEEMTNILNLIRKSQWRWDFAAAGH…	0.00188647	0.000254616	0.00159983	0.000509154	0.0512888	0.04706	0.0267203	0.00174263	6.3077	3.94871	7.06961	1.92754	0.00743594	0	0.0018962	0.000253369	0	0	0	0	0	0
nzgw514	d_Bacteria;p_Planctomycetota;c_Brocadiae;o_Brocadiales;f_Brocadiaceae;g_XYD2-FULL-41-16;s_	3.85	85.16	25	0	0	42.1	3.15	nrfA	anammox	NODE_14784_length_6608_cov_3.849083_2	MNSPLPTRFQDNKTIIYLLTIVIVAAATVGIVLLLENVSQRKEEAKQHVFRVVEITEDTVDPVIWGKNFPRQYDGYQRTVDTERTKHGGSEAFEKLDEDPRWREIFKGYAFGVDYREDRGHAYMLSDQETTERIKIVKQPGACLHCHSSILPAYREAGIKAGVPADDAHRQEQIMKGFEIVCAMPYGEARKMVSHPVTCVDCHDPETMQLRVTRPGFLNAIRVLARSDDTLPHLPSIERWRKDGRKGEYDVNTMATRQEMRSFACGQCHVEYYFKGEDKLLTYPWHRGLKAEQIEGYYDEIGFKDWTHKASGAPVLKAQHPEFEMWSQGIHARSGVACADCHMPYRREGAIKISDHHVRSPMLNVANACQTCHHFSESELIARVAAIQDCTKTLMIRAE…	12.7777	0.977614	5.64328	0.107676	0.184707	0.0322707	0.250109	0.018821	0.000700425	0.0129112	0	0	0.169211	0.189367	0.00832187	0.0137605	0	0	0	0	0.0633262	0.0137621
nzgw516	d_Bacteria;p_Planctomycetota;c_Brocadiae;o_MHYJ01;f_;g_;s_	4.55	84.78	75	0	0	67	6.02079	nrfA	anammox	NODE_34429_length_5351_cov_3.619503_8	MAEAGGGGRSRWLYLAAVLVAGGATFGLFLLRENIVARKEEARETVFRVVDLTEDTIDPVEWGKNFPRQYDGYRRTVDTERTRHGGSDAFQKLDEDPRWRVLFQGYAFGVDYREERGHAYMLADQDMTERVKRFKQPGACLHCHSSVIPAYRDAGRKAGVPDNDPAAQVRKGFETVCAMPYAEARKLVSHPVACLDCHDPKTMQLRVTRPGFLAGIAALAESGKPLPHLPSIERWRKGRRDRAYDPNTEATRQEMRSFACGQCHVEYYFKGEGKLLTYPWSGGMKVEEIEATYDAAGWKDWTHPRTGAPTLKAQHPEFETWSQGIHARSGVACADCHMP	0.115724	0.0383379	1.36275	0.634718	0.614498	0.21494	1.01901	0.187075	3.40512	7.85706	2.54295	1.64291	0.000122687	0	0	0.00010869	0	0	0	0	0	0
nzgw566	d_Bacteria;p_Proteobacteria;c_Gammaproteobacteria;o_Burkholderiales;f_Hydrogenophilaceae;g_UBA3361;s_	0.66	99.13	0	0	0	63	3.63357	nrfA	complete DNRA; complete denitrification	NODE_23_length_230477_cov_12.547904_33	MKFGKVVSRMAVGLAAALFAIGVQAAVDIPGPKLPPPDAPKAPPLTPVDAKKCYSCHEDIEDFHTKGRHATVNCVQCHDNAAEHQKLAKQKDWGVRPHTNKDHRACATCHVEQYNTFVQPNLESKARVEKASFKSRSPLFDKLMEGYGFTKEHNEPRSHAFMLVDQWAVDRAFGGRMKFKDWTYVNKAELAANGAWNVIVDKEPETSDQKIFMRQTATAVNPVCMNCKTQDHILDWKYMGEKDPRAKWDRTSKPVEFARGVNHPLNCYMCHDPHSAGPRVVRDALIQAVVDRKEGTYPMDPVKSQQTTMTKVNFQRDGKDFRAIGLLNKADSNVMCAQCHVEYNCGPGFDCSDKDNPKYLKMDDPRTNLFTWVNVFGYKDKMAGQYKFKDFKHASTGAL…	0.00716134	0.00402733	0.0020244	0	0.0492477	0.00904912	0.0135246	0.000413456	0.00269269	0.00661806	0.00459923	0.00141666	0.353935	0.0213473	2.62737	39.7501	0	0.0321688	0.0338258	0	0.455419	3.52157
nzgw607	d_Bacteria;p_Verrucomicrobiota;c_Kiritimatiellae;o_RFP12;f_UBA1067;g_;s_	2.28	95.75	0	0	0	64	6.45517	nrfA	incomplete DNRA	NODE_36_length_180521_cov_5.587239_43	MLQRMSSSLPPRMKLLYVVTVLVAAAATVGVMALWRNIMERKAESRQHVFQIVELNENTIDPAEWGKNYPRQYDSYRRTVDTERTRYGGSDAFQKLDADPLWRVLFQGYAFAVDYREERGHAYMLSDQDQTERVKQFKQPGACLHCHASILPAYRYMGRKAGVPDERPQDQIMKGFEAVCALPYAEARNLTDSKGDKLIRHPVACIDCHDPASMGLRITRPGLLNGLRELAKAETPLPHLPSVMRWRAGNRVRDYDVNADASRQELRSLVCAQCHVEYYFKGPEKKLTYPWHKGLKMDEEEAYYDEVGHVDWTHAASGAPTLKAQHPEFELWSQGIHARSGVACADCHMPYMREGAVKISDHHVRSPLLNPARSCQTCHRYPEKEIMARAEAIQDRTKA…	0.00684219	0.0028628	0.000580254	0.000184669	0.0188211	0.00753024	0.0113874	0.00252819	0.00246978	0.00189693	0.00946059	0.00313244	0.268662	0.0100411	0.117834	18.4675	0	0	0	0	0	0
nzgw611	d_Bacteria;p_Verrucomicrobiota;c_Verrucomicrobiae;o_Opitutales;f_Opitutaceae;g_;s_	3.51	96.5	14.29	0	0	68	4.47028	nrfA	complete DNRA; incomplete denitrification	NODE_304_length_92081_cov_4.097140_39	MNPSSPRRGSVARFLLAATAAALVAVGALALLLNIFERKQEAKNPFFKVVELTDDTTDPAVWGKNFPLQYDDYKRTVDQERTRYGGSEALPRTPTADDPRATVAQSKIEEDPRLKKMWAGYAFAADFREERGHAYMLSDQTITDRQKVVKQPGACLNCHASTYTAYKKIGDGDLQKGFEKISAMPYAEAATHVEHPVACIDCHDSQTMALRITRPAFMEGMRNLKAAQGVKDYDVNRDATRQEMRSFVCGQCHVEYYFKGAEKKLTYPWHNGTKVEQMLAYYDQVGFKDWTHKDTGAPALKAQHPEFELWSQGIHARSGVACADCHMPYKREGAHKISSHHVRSPLLDINRACQTCHKWSEAELKDRVETIQTRFHNLRNVAMDALMDLIDDLKSAKAA…	0.00121001	0.000391953	0	0	0.00774053	0.00615535	0.00479884	0.000447098	0.000436769	0	0.00241359	0.000328271	0.0604626	0.00799071	0.0969755	7.30365	0	0	0	0	0	0.0830921
nzgw617	d_Bacteria;p_Verrucomicrobiota;c_Verrucomicrobiae;o_Opitutales;f_Opitutaceae;g_UBA6669;s_	2.19	78.42	20	0	0	65	5.33114	nrfA	complete DNRA; incomplete denitrification	NODE_106543_length_3553_cov_2.019814_3	MSAPHADPTPDHTRPGHSALSIRFPNTNRPSRHMNSSRLSDRRGIALWGYVLLIALIAGATFAVLMLYQNIVARKAEATQNVFKIVEIDEKTVDPAQWGKNYPRQYDSYLRTADKYSTKFGGAGSEGKPLSKLTEDPRLTEIFAGYAFAIDYNLRRGHAFMLYDQQVTKRVTERPQTGACLHCHTSNTVLYREQGLKLGAPGSITDPFESESARKQLFAGFEAVCKMPYAEAGKLAQHPVACIDCHDPENMQLRVTKPGFLTGIVELAKSSDPVPHLPSIERWRKGDRKLPYSPNQDASRQEMRSMVCGQCHVEYYCGPKMTLFFPWSKGLKVEQIEATYNEIKFADGKRFSDFKHAKTGAEVLKAQHPEFELWSQGIHARSGVSCADCHMPYVREGAI…	0.000253125	0	0.000858653	0.00218616	0.00518164	0.00198101	0.00143412	0.00128603	0.00114211	0	0.00114751	0.000515039	0.0584832	0.210343	0.153676	4.95224	0	0	0	0	0	0.0377475
nzgw70	d_Bacteria;p_Acidobacteriota;c_Acidobacteriae;o_Bryobacterales;f_;g_;s_	1.06	74.67	0	0	0	61	7.73105	nrfA	incomplete DNRA; incomplete denitrification; nitrite oxidation/reduction	NODE_8282_length_4464_cov_2.276537_3	MKAEGRIFWAVVLTAAATFGLSALLVNIVERKQEAKNTFFRVVEITEETEDPAVWGKNFPLQYDAYKRTVDMTRTRYGGSEAQPHTPSQADPRNVTSQSKLEEDPRLKTMWAGYPFSVDFREERGHAWMLDDQRYTRRVKEFKQPGTCLNCHASTVIAMRKIGGGDLFKGFEQINHMTYAEATKLVSHPVGCIDCHDPKTMQLRVTRPAFLEGIRAYKASLGIQNYDPNTMATAQEMRSYVCGQCHVEYYFKGPEKRLVYPWTKGLKVEQIYDYYTEAGHKDFVHQETGAPVLKAQHPEFEMWNQGVHARSGVACADCHMAYKREGGTKISDHHVQSPMLNINRACQGCHHFPEEEMKSRVEQIQGRFFRSRNVAMDALMELIADLKKARAAGASDADL…	0.0157617	0.0197218	0.031032	0.0570544	2.1549	8.12726	0.0717032	0.190221	0.0401606	0.629251	0.0353068	0.0299328	0.0190039	0.0375874	0.00173963	0.00139469	0	0	0	0	0	0
nzgw115	d_Bacteria;p_Bacteroidota;c_Bacteroidia;o_AKYH767;f_;g_;s_	0.95	99.52	0	0	0	32	4.78473	nxrA	incomplete denitrification; nitrite oxidation/reduction	NODE_2_length_831881_cov_9.927837_513	MANDRRSFLKNITLTGAGAFALSQMNLDGFNKAFAYFEPMDIKNPLAAYPDREWEKVYRDLWKYDSEFSFLCAPNDTHNCLLTAHVKNNTIVRIAPSYGFSKAGDLQGNTASARWEPRCCQKGLALSRRFYGDRRIKYPVIREGYLQWIKDGFPREKNGRIPLKYVQRGKEAFVKISWDEIFQYAAKAYVNIATTYTGKEGSKLLEEQGYDKEMVEATHGQGVQTLKFRGGMAALGVTRIFAMNRLANSFALLDSKIRGVGPDEAHGARGWDSYAWHTDLPPGHPMVTGQQTVDFDLSCVEYSNNIIVWGMNWITTKMPDAHWLTEARLKGAKVTVIACEYSATSNKADNVLIVRPGVTPALALGFANVIINEKLYDAEYISKYTDMPFLVRMDTQQFL…	0.0481614	0.00267302	0.32064	0.00461634	44.2395	3.5726	52.9484	1.81262	0.213448	0.132275	0.135694	0.0378548	5.20534	0.0303436	0.0150809	0.000362719	0	0	0	0	0	0
nzgw153	d_Bacteria;p_Bacteroidota;c_Bacteroidia;o_Flavobacteriales;f_GCA-2746335;g_;s_	2.3	91.43	0	0	0	38	3.85396	nxrA	incomplete denitrification; nitrite oxidation/reduction	NODE_3444_length_17763_cov_2.683029_10	MNNSRRKFLKNFALSGTGTFVLSQLSLGGFNEAFALFDPVDVKNPLAAYPNRDWEKTYRDLWKHESEFTFLCAPNDTHNCLLKAHVKNDTIVRLAPSFGFSKAEDLQGNQASARWEPRCCQKGLALARRFYGDRRVKYPVIREGFLQWVKDGFPREANGKAPAKYFEGRGKEAFVKITWDEASEYTARVLENIAKTYNGEQGKKFLEEQGYDAHMVEATHGKGVQVLKFRGGMAALGVTRIFGMNRFANSLALLDAKINNVGPEEAKGARAWDSYAWHTDLPPGHPMVTGQQTVDFDLVCVEHTNHIVVWGMNWITTKMPDAHWLTEARMKGAKVTVIACEYSATSNKADNVLIVRPGVTPALALGFTNVIINEKLFDADYVKKYTDLPFLVRMDTNQF…	0.00119993	0.000161954	0.0786949	0	0.30973	0.0358029	0.234545	0.0119157	0	0.0033267	0.000271988	0	6.502	0.0478752	0.409679	0.0109589	0	0	0	0	0	0.00563636
nzgw177	d_Bacteria;p_Binatota;c_Binatia;o_UBA9968;f_UBA9968;g_;s_	3.15	83.4	21.43	0	0	53	4.18298	nxrA	nitrite oxidation	NODE_2667_length_12981_cov_5.325194_3	MSDEAQDILRMTRREFLRWMGIGGGVAGLTGGLAFRLLTPARAGENPLAGSVDRAWEKIYRDQYSYDRAFDWVCSPNDTHACRVRAYVRNGIVTRLGNTYDYQTYSDLYGNKATANWNPRQCAKGYTFHRVLYGPYRLRHPIVRRGWKAWADAGFPELTPENKSKYMFDSRGQDEFIQISWQDVFHDIAKALVAISTRYSGEEGKKRLLAQGYQPEMVEATGGAGTRCIKMRGGMGLLGVIGKYGMYRLNNSLALLDAKIRGVSHEKALAGRNWSNYTWHGDQAPGHPWVHGLQTSDCDFNDLRFSKLIIMDGKNLVENKLTDSHWFIECMERGAKIVVIAPEYGPPSTKADYWIPIRPATDAALWLGVTKLMIDNKWYDETFVKRFTDFPLLVRTDTL…	0.711259	2.28011	0.420804	0.952701	0.31358	0.38052	0.489679	11.1471	0.0970359	1.14583	0.163536	0.334913	0.0329683	0.0526192	0.146125	0.0697097	0	0	0.0184755	0.0979711	0.0105178	0
nzgw195	d_Bacteria;p_Cyanobacteria;c_Vampirovibrionia;o_Obscuribacterales;f_Obscuribacteraceae;g_;s_	2.28	94.7	0	0	0	54	5.14392	nxrA	incomplete denitrification; nitrite oxidation/reduction	NODE_5828_length_14887_cov_2.908574_4	MSKKQETTESKVSRRRFLQVGGVLSALGLGAAYSVTKGTGILQTLAPVEATFVDNPIDHYPTRGWEDLYRDQYSYDYKARAMCTPNCTHSCDTTVYIRDGVAIRCEQSYNTQNADVDVSWNPRGCLKGYTIIRRFYGPTRIRYPMVRVGYFERYTRPDGSEGMKPLPIEKRTGRRGDGKWTRVKFDQAHELVARSIIKIAEDDKNAFTDPETGRKFDPMKRVHVYPAIRAAGMVTRHSSASRFTSTIGCMEYTEYDWYADLPPGHPITAGYQTSDHEANDWRRSKLVMNMGKNLIENKLADNHFTTESLERGSKIVTVSPDYQASCTRADLWVTIRPGTDAAFLLGVCNLIMQNNWIDKPYVIKYTSLPLLVRQDTQKYLRWSDIDSTAEKYDHNIRDR…	7.66495	0.421475	4.1556	0.0407704	0	0	0.000307417	0.000100245	0	0.00481377	0	0	0.00171101	0.000199068	0	0	0	0	0	0	0	0
nzgw220	d_Bacteria;p_Fibrobacterota;c_Fibrobacteria;o_UBA11236;f_UBA11236;g_;s_	1.26	75.26	33.33	0	0	46	4.34738	nxrA	incomplete denitrification; nitrite oxidation/reduction	NODE_22817_length_6624_cov_2.789636_4	MTHTIXXXXKNGVLQRIGPSYGCGKATDLYGNQSSHRWDPRICQKGLALVRRFYGDRRVKAPMIRRGFKEWADAGYPRDAKTGKPDAKYFQRGKDKWLRLPWEQAYEYAAKTMNNIAVNYSGEKGTHYLTAQDYDPSMIHALEGAGVQTLKFRGGMAFLGATRIFGLYRFANMLALLDDKIRGVGADKAMGGRGWDSYSWHTDLPPGHPMVTGQQTNDFDLFTVEHSKLLIVWGMNWITTKMPDSHWLTEARLKGTKVVAVTVEYSATATKADDVMIIRPGTDPAFALGISQFIMANNLYDKDFVENKTDFPFLVRLDSLQPLRPEEFIADYVDPILTSVKFMQKGEKPLPGSEQLEQFVPESMKGDFRPYVVFDKKTKKYVPVTRDDYGDNAKKLNTT…	0.000653025	0	0.0003692	0	0.101512	0.0437604	0.0263612	0.00301616	3.06021	2.37169	3.54229	1.07095	0.0906853	0.00299478	0.016191	0.00631489	0	0	0	0	0	0
nzgw232	d_Bacteria;p_Lindowbacteria;c_2-12-FULL-62-27;o_2-12-FULL-62-27;f_2-12-FULL-62-27;g_;s_	2.25	89.68	50	0	0	57	3.65417	nxrA	incomplete denitrification; nitrite oxidation/reduction	NODE_62236_length_5233_cov_3.207355_2	MTDSQWSTSRRGFLKASGIAALLAACGKTDFRQLKSIVGVENPLDYYPERGWEKIYRDQYRYDGSFTYVCSPNDTHACRVRAFVRNGVIVRVEQNYDVQRYGDLYGNKATRNWNPRMCPKGMTFPRRVYGPYRLKQPLMRKGWKSWADDGFPYLTPALRTKYKFDARGRDEFLRVSWDEAFGYASRGIVAIARHYSGDEGKQRLLAEGYAPEMVDTMEGAGTRTIKTRGGMGLLGVIGKYGMYRFCNTLALVDAHVRDVDEERAKAGRVWDNYTWHGDQAPGHPFVHGIQTSDCDFNDLRFTKLHIQCGKNLVENKMPDSHWFIETLERGAKIVVITPEYSPPATKADYWIPIRPNSDTALFLGLTKLLIDDKKYDVKFVKQYTDFPMLVRTDTLNRLK…	0	0	0	0	0.0127999	0.00126285	0.012342	0.00119247	0.0020386	0.00715778	0.00087782	0.000218885	6.31385	1.90951	0.0895311	0.0182047	0	0	0.0704817	0.0652576	0.00525438	0.00570944
nzgw232	d_Bacteria;p_Lindowbacteria;c_2-12-FULL-62-27;o_2-12-FULL-62-27;f_2-12-FULL-62-27;g_;s_	2.25	89.68	50	0	0	57	3.65417	nxrA	incomplete denitrification; nitrite oxidation/reduction	NODE_9938_length_11413_cov_3.128055_7	MEEHSNGKDMIKLAKGINRRQFLTLAGGLGFTALASGPLTSWLTPAYGLGLDNPLEKHADRDWEKVYRDLFRYDSSFTFLCAPNDTHNCILRAFVKNGVVVRIEPTYGYGSATDIYGNRASSRWDPRCCQKGLGLVRRLYSDRRVRGPMVRKGFKEWVDRGFPRGSDGRPPVELFQRAKDSWIKVTWDEAFELAAKAHINIATTYSGEAGAKLLKEQGYDEEMIETMHGAGTQAMKFRGGMPLLGQVRVMGMARYANSLALLDSQIRKVDADHAIAARHWDSYTWHTDLPPGHPMVTGQQTIEWDLFAVEHAKLTVLWGMNWISTKMPDSHWLTEARMKGTKVFVVACEYQSSTCKADEALVVRPGTSPALALGVAGVIINEKLYDADHVSTKTDLPFL…	0	0	0	0	0.0127999	0.00126285	0.012342	0.00119247	0.0020386	0.00715778	0.00087782	0.000218885	6.31385	1.90951	0.0895311	0.0182047	0	0	0.0266887	0.113514	0	0.0113502
nzgw240	d_Bacteria;p_Methylomirabilota;c_Methylomirabilia;o_Methylomirabilales;f_Methylomirabilaceae;g_Methylomirabilis;s_	3.28	81.48	80	0	0	59	2.35801	nxrA	nitrite-dependent methanotrophy	NODE_4543_length_20280_cov_4.428940_12	MDMKVTRRGFLGLAAGGAGLLLANKAFAFRMLKPAVEVGNPLNTYPDRGWEQIYRDQYRFDRTYTFICAPNDTHMCRLRAFIRNGVVMRLEQNYDHQKIKDIYGNQATSAWNPRMCLKGMTVHRRVYGPYRAKYPMIRKGWKQWADDGFPSLSDNRELRTKYKHNDRGNDEFVRISWDEATTYVAKGLTAIAKTYSGDEGKRRLLKDGYPEEMLEHWEDAGITTVKMGSSLPIHGVMGKFGIFRFDNMLALLDAHVRGVGPEKAVGAKSWSEYTWRGDQAPGGPFVHGLQTSDIDLNDLRFSKLTIQVGKNLIEQKMPEAHWFTEIIERGGKIVTISPEYNPPATKSDYWIPIRPGLSDTSIFLYIARSLIDNKKYDAKYLKEFTDMPTLIRTDTLTRL…	1.1966	0.147904	0.504386	0.0305759	0.627151	0.10017	0.0146575	0.0128296	0.00147449	0.0120799	0.00246911	0.000369404	0.188923	0.0879214	5.33954	7.63726	0	0	0.0390927	0	0.219304	0.254922
nzgw262	d_Bacteria;p_Myxococcota;c_UBA727;o_UBA727;f_;g_;s_	0	82.42	0	0	0	47	2.15779	nxrA	nitrite oxidation	NODE_266_length_97634_cov_3.768892_8	MSLNVQRRDFLKGLAALGALSASESLLGTPLRFFTPIQVENPLAFYPNRDWEQAYRNIFSHDSNFVFLCAPNDTHNCLLKAYVKNGVVARIGPTYGYGKATDLEGNKASHRWDPRICQKGLGLVRRFYGDRRVKAPMVRRGFLDWVHAGFPRDPITGSPDKKYFKRGEDKWLRIEWDQAYEIAAKAFQDISNTYAGEAGSERLKKQGYDASMIHALEHAGTQTLKFRGGMAFLGATRIFGLYRFANMLALMDSKQRHVGPDKALGARGWDSYSWHTDLPPGHPMVTGSQTNDFDLFATEHAKLIIAWGMNWITTKMPDSHWLTEARLKGAKTAAITVEYSATASKVDEVVVIRPGTDPAFALGVAQVIIERKLFDPQFVSEKSDLPFLIRMDTLQPLRP…	0.125929	0.0131374	0.162342	0.0256141	9.96817	1.68781	9.67838	0.806422	0.00548983	0.00674641	0.0055158	0.00330088	0.0431631	0.00446386	0.00244596	0.000653655	0	0	0	0	0	0
nzgw262	d_Bacteria;p_Myxococcota;c_UBA727;o_UBA727;f_;g_;s_	0	82.42	0	0	0	47	2.15779	nxrA	nitrite oxidation	NODE_266_length_97634_cov_3.768892_9	MCGSCTNPFVQIYPRTPLDRIFDTKGDIEVIAGVSNKLADLLGESRMKEMWKDASGEGVHVYLQNIIDHSANLKGYHSKELEKKAQEGIPALVNSRTYPRYSSLEQARSEEKWHTKSGRLEFYRPEVEFIDSGENMLVYREPVDSTPYEPNVIVAKNHEAIRPKKPSDYGLRESDLSVENRQVRNVIKTGPALLNTQHPLRLKLHTHVYHTPKYRHGAHSTTVDTDYTSVWFGPFGDVYRHDKRMPSVVEGYMDINPLDAKALGVEDGDYVYVDADPEDRPYRGFKPTDDFYEVARLMLRARYYPGTPRGIARTWHNMYGSTIGSVQGQKIREDGLARSPETNYQSMYRYGSHQSATRAWLRPTLMTETLVHKGMFGQGIGKGFEADIHCPVGAPREAF…	0.125929	0.0131374	0.162342	0.0256141	9.96817	1.68781	9.67838	0.806422	0.00548983	0.00674641	0.0055158	0.00330088	0.0431631	0.00446386	0.00244596	0.000653655	0	0	0	0	0	0
nzgw274	d_Bacteria;p_Nitrospirota;c_Nitrospiria;o_Nitrospirales;f_Nitrospiraceae;g_;s_	1.36	88.81	50	0	0	57	2.76454	nxrA	nitrite oxidation	NODE_98_length_49016_cov_61.172942_1	MFLSRRQFLKVSAGTVAAIAVADKVLALTALQPVIEVGNPLGDYPDRSWERVYHDQYRYDSSFTWCCSPNDTHACRIRAFVRNGVVMRVEQNYDHQTYEDLYGNRGTFAHNPRMCLKGYTFHRRVYGPYRLKGPLMRKGWKAWMDDGSPELTPETKRKYKFDSRFLDDMLRVSWDTAFTYAAKAMVIIATRYSGEAGARRLREQGYAPEMIEMMKGAGTRCFKHRAGMPVLGILGKMGNTRMNGGINALLDTWIRKVNPEQAQGGRYWSNYTWHGDQNPAHPWWSGAQGSDIDLSDMRFSKLNTSWGKNFVENKMPEAHWKLECIERGARVVVITPEYNPTASRADYWMPLRPESDGSLFLGAMKIIIDENLHDIDFLKSFTDAPILVRTDTLQYLDPR…	0.00434678	0.000469344	0	0	0.339798	0.247061	0.0683408	0.0220844	0.00627611	0.0337429	0.0118234	0.00530669	23.7036	100.343	0.273803	0.11933	0.0807144	0.168141	12.3215	305.919	0.140911	0.0109368
nzgw276	d_Bacteria;p_Nitrospirota;c_Nitrospiria;o_Nitrospirales;f_Nitrospiraceae;g_40CM-3-62-11;s_	3.94	86.71	40	0	0	61	2.77684	nxrA	nitrite oxidation	NODE_4496_length_8094_cov_4.221121_2	MELTRRNFLAISGFGGAVALLSKEAWALQSFEPIKVENPLAHYPARDWETVYRDIWRYDSKFTFLCAPNDTHNCLLEAYVRNGVIVRIEPTYGYGKATDLYGNRATHRWEPRVCQKGLTMMRRFYGDRRVKAPMVRKGFLAWVEQGFPRGADGKPPAELFQRGTDEWVKVSWDQALETAAKALVNITRTYSGEAGQDLLRRQGYDPAMVDVTQGAGTQTVKVRGGMPLLGATRIFGQYRFGNSLALLDDWIRKVGPDKALGARGWDNYSWHTDLPPGHPMVTGQQTVDFDLSAVEQAGLVIVWGMNWVTTKMPDSHWLTEARLKGTKVVLVSVEYGATAPKADEVIIIRPATDPAFALGLAQVLVAEKRYDEAFVKRFTDLPLLVRLDTLKLLRASDVV…	0.0444588	0.0456741	0.0409979	0.0526571	0.656068	0.118656	0.9886	0.5949	0.0977681	0.569619	0.101362	0.0901686	13.8355	6.31776	0.617823	0.128931	0	0	0.0185235	0.0081855	0	0
nzgw279	d_Bacteria;p_Nitrospirota;c_Nitrospiria;o_Nitrospirales;f_Nitrospiraceae;g_Palsa-1315;s_	5.45	73.02	0	0	0	57	3.95	nxrA	comammox	NODE_578_length_16688_cov_7.746303_7	MFLSRRQFLKVSAGTVAAVAVADKVLALTALQPVIEVGNPLGDYPDRSWERVYHDQYRYDSSFTWVCSPNDTHACRVRAFVRNGVVMRVEQNYDHQTYEDLYGNRGTFAHNPRMCLKGYTFHRRVYGPYRLKGPLMRKGWKEWMDAGSPELTPEAKRKYKFDSRFLDDMLRVSWDTAFTYAAKAMIIIATRYSGEAGARRLREQGYAPEMIEMMKGAGTRCFKHRAGMPVLGIIGKMGNTRMNGGVNALLDTWIRKVSPDQAQGGRYWSNYTWHGDQNPAHPWWCGAQGSDIDLSDMRFSKLNTSWGKNFVENKMPEAHWKLECIERGARIVVITPEYNPTAYRADYWMPLRPESDGAIFLGAMKIIVDENMHDVDFLKGYTDSPVLVRTDTLQFLDPR…	0.403443	0.288942	11.9641	25.0209	0.299889	0.964807	0.0477878	0.158947	0.238761	24.6308	0.102235	0.125495	0.00839923	0.052118	0.000475966	0.00515146	0.602658	0.757287	1.75862	47.3459	0.0106096	0.0403497
nzgw316	d_Bacteria;p_Omnitrophota;c_koll11;o_UBA1560;f_;g_;s_	1.08	88.71	0	0	0	49	1.64652	nxrA	nitrite oxidation	NODE_8820_length_9687_cov_3.436128_2	MKKITRREFLKISASSLAALLASKPLLAALKFIPEIDNPLEYYPDRDWEKTYRNQFKYDYTFHFLCAPNDTHNCLLRAYVKNDIITRIGPSYGYGKAKDIYGNQASHRWDPRMCQKGLAMLRKVQGPRRVKYPSVREGYYNWYKAGLPRDENGRVPAQYLNRGKEAFIKVSHEEANEIVANTMLNVATAYSGDTGRALLKKQGYDEAMIEAVKGAGTQVLKFRGGMPLLGATRIMGFYRMANSIALLDDYIRKTGKDSSLGGRGFDNYSWHTDLPPGHTMVCGHQTIDFDLANAENANLIICWGMNWISTKMPDGHWLSEARIKGTKVVTVACEYQSTSNKADKVIIVRPGSDPAFALGLANVIIREKLYDAEFIKGHTDLPLLVRMDTLKLIKPQDII…	0	0	0	0	0	0.000716808	0	0	0.00330609	0.00812566	0.0116261	0.00198786	12.2499	0.108873	2.565	0.149191	0	0	0	0	0	0
nzgw317	d_Bacteria;p_Omnitrophota;c_koll11;o_UBA1560;f_2-01-FULL-45-10;g_;s_	4.3	90.53	50	0	0	42	1.88567	nxrA	nitrite oxidation	NODE_2504_length_10582_cov_3.247777_2	MMMRKITRKKFLKISAASIAGLMVSKPLLAALKFIPEVDNPLEFYPDRDWEKTYRNQYKYDDVFYFLCAPNDTHNCLLRAYVKNGVVIKIGPSYGYGKAKDIYGNQASHRWDPRLCQKGLAMLRRVYGPRRVKHPSVRQGFYNWYKAAFPRDENGRVPQKYLNRGKESFVKVSHEEGYEIVAKTMANIATIYSGDNGKELLERQNYDAAMIETMKSAGTQVLKFRGGMPLLGATRIMGFYRMANSLALLDDHIRKVGREAALGGRGFDNYSWHTDLPPGHTMVCGHQTIDFDLVDVENAKLVVCWGMNWISTKMPDGHWLSEARLKGTKVVTVACEYQSTSNKADKVIVVRPGSDPAFALGLANIIIQERLYDVEFVKGHTDLPLLVRMDTLKFLKPQD…	0	0	0	0	0.00465603	0	0.00515458	0.000280141	0	0	0.000824891	0	12.6549	0.144641	3.00602	0.101013	0	0	0	0	0	0
nzgw322	d_Bacteria;p_Omnitrophota;c_koll11;o_UBA9649;f_UBA9649;g_;s_	4.14	78.6	87.5	0	0	67	2.15922	nxrA	incomplete denitrification; nitrite oxidation/reduction	NODE_741_length_20855_cov_5.360133_19	MYLTRRQFLKLSGAAGVGLYLASRELSLWALEPVTEVDNPLAYYPSRDWEQLYRDQYRYDSTFSWVCSPNDTHACRVLAYVRNGVVVRLGSEYNYETYADLYGNKATPNWNPRQCAKGFTFHRLIYGPHRLKHPIIRTGWKQWADDGFPELTPSRKTKYKFDARGADTFEKIPWGSIYTYIARGLIAIAKRYSGEPGTALLRSQGYPEEMIKATGGAGTRTLKFRGGMGLLGVFGKYGMYRLANTMALLDVHLRGVKPEDAKAGRTWSNYTWHGDQAPGHPWVHGLQNADCDFNDLRFSKLIIQDGKNLCENKMTDSHWFIECMERGAKLVTIAPEYSPPASKSDYWIPIRPQTDAALFLGITRLMVDRGWYDREFVLSFTDFPLLVRTDTLRRLRAQD…	0.00122221	0	0.000691001	0	0.375293	0.0358698	0.298625	0.016653	0.0308822	0.0406616	0.0274268	0.0107764	18.2943	0.537526	2.59217	0.299416	0	0	0.00506065	0.0983967	0	0.0172176
nzgw323	d_Bacteria;p_Omnitrophota;c_koll11;o_UBA9649;f_UBA9649;g_;s_	2.15	91.51	0	0	0	54	2.33151	nxrA	nitrite oxidation	NODE_169_length_83088_cov_7.321308_51	MYLTRRQFLKLSGATGIGLYLASREVSLWALEPVSEIENPLAYYPSRDWEKLYRDQYRYDSTFSWVCSPNDTHACRVLAYVRNGVVVRLGSEYNYETYADLYGNKATPNWNPRQCAKGFTFHRLIYGPYRLKHPIIRNGWKRWADDGFPTLTPEKKTQYKFDSRGTDTFEKISWEDIYGYIARGLIAIATRYSGEPGITLLRAQGYPEEMIQAMGGAGTRTLKFRGGMGLLGVFGKYGMYRLANTMALLDVHLRGVKPEEAKAGRTWSNYTWHGDQAPGHPWVHGLQNADCDFNDLRFSKLIIQDGKNLCENKMTDSHWFIECMERGAKLVTIAPEYSPPASKSDYWIPIRPQTDAALFLGITRLMIDRGWYDREFILNFTDFPLLVRTDTLRRLRANE…	0.000496196	0	0.00224427	0.000535688	30.5321	3.08919	32.8259	1.99617	0.952411	0.715343	0.910353	0.309618	0.396288	0.00318578	0.00798008	0.000266573	0	0	0.00337377	0.0163994	0	0.0057392
nzgw5	d_Archaea;p_Crenarchaeota;c_Nitrososphaeria;o_Nitrososphaerales;f_;g_;s_	0.97	83.25	0	0	0	48	1.98436	nxrA	nitrite oxidation	NODE_3135_length_14591_cov_5.979959_5	MNKVSRRRFVKVTATAAAGAALASQLDWASFALNYLQPVNVKNPLEFYPNRNWEEIYRNQYRFDSSFTFNCVPNDTHNCRLRAYVRNGIVARVEQAYNYEEVTDLYGNKAPATWNPRGCLKGYTIMRRLYGPHRLKYPMVRKAWKEWIEAGFPDPTKPENREKYFTRGFGDWAKITWNEAFELTAGVLLHIMDTYGGEEGAKRLGAQGYHRRMIEAMEGSGAQTIKLSPAIELCGPVSKHGSADRFANMLGLFDGKKGTRIWSEYDWYGDLDPGHAMATGIQTFDPELNDQRHSKLIVHVGKNMIENKMPDVHWIVEAIERGGKIVVVTPDYNPTASKADYWVPVRPGSDVALFLGIANVIISEKLYDVDFLRRFTDAPLLVRMDTLKYLRTSDIIPEY…	0.175764	0.782586	0.0374018	0.0714198	0.326111	0.187808	0.210371	4.83401	0.0907183	2.07143	0.389582	0.710423	0.010226	0.0113026	0	0.000348436	0	0	0	0	0	0
nzgw509	d_Bacteria;p_Planctomycetota;c_;o_;f_;g_;s_	1.61	90.86	0	0	0	62	4.94037	nxrA	nitrite oxidation	NODE_7148_length_12339_cov_3.775250_5	MPKTGFHSGWSRRSFLTSLAAAGAGAAAQQAFGAPLRYFKPTQVDNPLAFYPNRDWESVYRNIFSYDSSYTFLCAPNDTHNCLLRAYVKNGVVARIGPTYGYGKATDLYGNKASHRWDPRICQKGLAMVRRIYGDRRVKGAMVRRGWKQWVEDGFPRNTDTGQPDAKYFQRGKDRWLRIPWEEAYELAARALDNIARAYSGDKGAALLKAQKYDPAMIEALHGAGVQTLKFRGGMAFLGATRIFGLYRFANMLALLDAKIRAVAPEKAIGARGWDSYSWHTDLPPGHPMVTGAQTNDFDLFATEQASLILVWGMNWITTKMPDSHWLTEARLKGARTVAITVEYSSTASKVDEAVVIRPGTDPAFALGLAQVIISRKLFDADWVARNTDLPFLIRMDNL…	0.176911	0.0163878	0.495274	0.133643	4.72136	0.684848	5.18794	0.450725	4.90944	6.67197	6.04839	2.2518	0.247065	0.0276239	0.0012713	0.000382209	0	0	0	0	0	0
nzgw511	d_Bacteria;p_Planctomycetota;c_Brocadiae;o_Brocadiales;f_2-02-FULL-50-16-A;g_2-12-FULL-52-36;s_	1.14	95.39	0	0	0	46	2.59913	nxrA	anammox	NODE_668_length_32741_cov_4.477345_25	MEISRREFLKYTGMATGGAMATGLKLRFLEAQEEIPNPLEHYPDRNWEKVYRDQYAYDRTFTFCCVPNDTHNCRLRAFVRNGIVTRIEQNYDNALVEDIYGNKATPMWNPRGCLKGYTLVRRVYGPYRIKYPMVRKGWMEWVEGGFPDSTLPENQEKYFQRDRDTWVRVSWDYAFTLVAKGLLHVMETYGGEKGAELLRKQGYPEEMIEAAHGTGARCIKIRPGMGFLGMTRIYGSVVRFCNMLALYDGKGGARNWSNYTWHGDLGPGHPMVSGIQTFDSDLNDFRHAKLMVFSGKNMVENKMPDAHWWIEIMERGGKIVNISPEYSPASQKADYWVPVRPGSDVALMLGVAHLLIKNNWYEVDFVKQYTDLPLLVRLDNLKILRAADIIPGYKNKELT…	0.00129422	0.000465813	0	0	0.00165585	0.00464239	0.00183316	0.000199257	0	0	0.00097787	0.000292599	0.220802	0.115541	7.13412	11.8018	0	0	0.0434169	0.0590923	0.217507	0.177258
nzgw512	d_Bacteria;p_Planctomycetota;c_Brocadiae;o_Brocadiales;f_Brocadiaceae;g_;s_	3.3	93.14	25	0	0	42	2.9379	nxrA	anammox	NODE_12366_length_6562_cov_2.707188_4	MKLTRRTFLQIAGATGATFTIANKAMAFRLLKPAVEVGNPLDAYPDRAWESVYRDQYRYDRTFTFTCSPNDTHACRVRAFVRNEVVMRVEQNYDHQNYSDLYGNKATRNWNPRMCLKGYTFHRRVYGPYRLRYPLIRKGWKQWADDGFPELTPENKSKYMFDARGQDELLKASWDDAWTYAAKGILHITKKYSGEEGAKKLIEQGYPKEMVDPMKGAGTRTFKGRGGMGLLGVIGKYGMYRFNNMLSLVDSHNRGVGPDKALGGRNWSNYTWHGDQAPGHPFSHGLQTSDVDMNDIRFSKLVIQTGKNLIENKMPEAHWLTQVMERGGKLVVITPEYSPSAQKADYWIPIRCNTDTALFLGLTKILMDEKLYDTDYVKKFTDFPLLVRTDTLKRLKPND…	0.196141	0.0809156	0.0709019	0.0156853	0.0347314	0.10847	0.0389919	0.0105957	0.00414034	0.0127201	0.00554658	0.00233388	0.599819	0.513753	3.23951	13.0037	0	0.00802822	0.0793525	0.31186	0.0845818	0.241256
nzgw512	d_Bacteria;p_Planctomycetota;c_Brocadiae;o_Brocadiales;f_Brocadiaceae;g_;s_	3.3	93.14	25	0	0	42	2.9379	nxrA	anammox	NODE_888_length_27880_cov_7.852841_7	MKLTRRTFLQVAGAAGATFTVANKTMAFRLLKPAVEVGNPLDAYPDRAWESVYREQYRYDRTFTFVCSPNDTHGCRVRAFVRNEVVMRVEQNYDHQNYADLYGNKATRNWNPRMCLKGYTFHRRVYGPYRLRYPLIRKGWKQWADDGFPDLTPENKSKYMFDARGQDELLRASWDEAFTYASKGIIHITKKYSGDEGAKKLLDQGYPKEMVDPMKGAGTRTFKGRGGMGALGVIGKYGMYRFNNSLALVDSHNRNVGADKALGGRNWSNYTWHGDQAPGHPFTHGLQASDVDMNDIRFSKLVIQTGKNLIENKMPEAHWLTQVMERGGKLVVITPEYSPSSQKADYWIPIKCNTDTALFLGLTKILMDEKLYDADYVKKFTDFPLLVRTDTLKRLKPND…	0.196141	0.0809156	0.0709019	0.0156853	0.0347314	0.10847	0.0389919	0.0105957	0.00414034	0.0127201	0.00554658	0.00233388	0.599819	0.513753	3.23951	13.0037	0	0	0.0354554	0.0902754	0.845818	1.32116
nzgw513	d_Bacteria;p_Planctomycetota;c_Brocadiae;o_Brocadiales;f_Brocadiaceae;g_2-12-FULL-39-13;s_	1.71	95.6	66.67	0	0	39	2.13924	nxrA	anammox	NODE_288_length_34852_cov_6.728398_28	MKLTRRTFLQIAGATGATFTIANKAMAFRLLKPAVEVGNPLDAYPDRAWESVYRDQYRYDRTFTFTCSPNDTHACRVRAFVRNEVVMRVEQNYDHQNYSDLYGNKATRNWNPRMCLKGYTFHRRVYGPYRLRYPLIRKGWKQWADDGFPELTPENKSKYMFDARGQDELLKASWDDAWTYAAKGILHITKKYSGEEGAKKLIEQGYPKEMVDPMKGAGTRTFKGRGGMGLLGVIGKYGMYRFNNMLSLVDSHNRGVGPDKALGGRNWSNYTWHGDQAPGHPFSHGLQTSDVDMNDIRFSKLVIQTGKNLIENKMPEAHWLTQVMERGGKLVVITPEYSPSAQKADYWIPIRCNTDTALFLGLTKILMDEKLYDADYVKKFTDFPLLVRTDTLKRLKPND…	0.00311991	0	0	0	0.699873	0.0880032	0.344689	0.0312219	0.0276851	0.0115329	0.0252231	0.00952223	18.693	4.24659	6.99815	5.16329	0	0	0.0971814	0.236193	0.133124	0.206647
nzgw514	d_Bacteria;p_Planctomycetota;c_Brocadiae;o_Brocadiales;f_Brocadiaceae;g_XYD2-FULL-41-16;s_	3.85	85.16	25	0	0	42.1	3.15	nxrA	anammox	NODE_700_length_44663_cov_4.263549_13	MKLTRRTFLQIAGATGATFTIANKAMAFRLLKPAVEVGNPLDAYPDRAWESVYRDQYRYDRTFTFTCSPNDTHACRVRAFVRNEVVMRVEQNYDHQNYSDLYGNKATRNWNPRMCLKGYTFHRRVYGPYRLRYPLIRKGWKQWADDGFPELTPANKSKYLFDARGQDELLKASWDDAWTYAAKGILHITKKYSGEEGAKKLIEQGYPKEMVDPMKGAGTRTFKGRGGMGLLGVIGKYGMYRFNNMLSLVDSHNRGVGADKALGGRNWSNYTWHGDQAPGHSFSHGLQASDVDMNDIRFSKLVIQTGKNLIENKMPEAHWLTQVMERGGKLVVITPEYSPSAQKADYWIPIKCNTDTALFLGLTKILMDEKLYDADYVKKFTDFPLLVRTDTLKRLSPLD…	12.7777	0.977614	5.64328	0.107676	0.184707	0.0322707	0.250109	0.018821	0.000700425	0.0129112	0	0	0.169211	0.189367	0.00832187	0.0137605	0	0	0.0270136	0.221585	0.0317182	0.212535
nzgw516	d_Bacteria;p_Planctomycetota;c_Brocadiae;o_MHYJ01;f_;g_;s_	4.55	84.78	75	0	0	67	6.02079	nxrA	anammox	NODE_8738_length_11051_cov_3.778225_1	MAITRRDFLKRSGLAAGTAGFLANGLDLRAFEPMPDIANPLAHYPARDWEKVYRDQYRYDSSFAWVCSPNCTHECRLRAFVRNGVVLRNEQNYDSGRISDLYGNKASVNWNPRGCSNGFTMQRRMYGPYRLRYPIIRKGWKEWADAGFPELTPENHARFKFDARGQDTFFRIPWDEAYRYLARGVVHIAKKYSGDEGRKRLIDQGYSEEMLTYWEGAGTRVCKVRGGMGLLGVIGKYGMYRFGQTLALVDAKIRGVKPEEAKGTRVWSNYTWHGDQAPGHPFVHGLQASDCDMNDFRFSKLHVQMGKNLVENKRADNHFFIECMERGAKLVVITPEYSPPATKADYWIPIRPQSDGALLLGITKLMIDEKKYDPAFVKRFTDFPLLVRTDTLKRLQAKD…	0.115724	0.0383379	1.36275	0.634718	0.614498	0.21494	1.01901	0.187075	3.40512	7.85706	2.54295	1.64291	0.000122687	0	0	0.00010869	0	0	0.00678882	0.0329996	0	0
nzgw576	d_Bacteria;p_Proteobacteria;c_Gammaproteobacteria;o_Burkholderiales;f_SG8-41;g_SG8-41;s_	1.5	78.12	42.86	0	0	64	3.01581	nxrA	incomplete denitrification; nitrite oxidation/reduction	NODE_4770_length_9906_cov_16.188452_5	MRSHHVNRSRRRFLKLATAAGFGAVASPAQLFAQYRYLSPVAVDNPLKAYPNRDWERMYRDIFRHDRTFVFMCCPNDTHNCLLNAFVKNNVVVRIEPTYGYGKAQDLYGNQASHRWDPRCCQKGLVLARRFYGDRRVNGAFLRQGFKEWVDKGFPRDPETGAAPKELMKRGWDSWVKVPHEVAYQYNAKALQNIAKTYSGDQGKQYLLKQGYDSDMVEQVGGAGTRVMKFRGGMAQQGAVRIFGAFRMGNSMALLDHHIRGVKPEDAKGTGAWDSYSFHTDLPPGHPMVTGEQTNDFELFDTENAKLIIAWGMNWITTKMPDSHWLTEARLKGAKTVAVTVEYSATANKCDDVIVIRPGTDPAFALGVAQVMISEKMYDEKFVKRNTDLPSLVRMDTLE…	0.159225	1.1766	0.256764	1.1481	0.136582	0.40623	0.239624	23.355	0.0297985	1.24906	0.0756689	0.138979	0.0093265	0.034021	0.000606234	0.00243014	0	0	0.00166948	0.00811511	0.0104545	0.0340799
nzgw576	d_Bacteria;p_Proteobacteria;c_Gammaproteobacteria;o_Burkholderiales;f_SG8-41;g_SG8-41;s_	1.5	78.12	42.86	0	0	64	3.01581	nxrA	incomplete denitrification; nitrite oxidation/reduction	NODE_46717_length_3446_cov_27.015038_2	LDHHLRGVPPEEAKGGSFWDSYSFHTDLPPGHPMVTGDQTNDFELHDTENAKLIIAWGMNWITTKMPDSHWLTEARLKGAKTVAVTVEYSATANKCDDVIVIRPGTDPAFALGVAQVMISEKLYDEKFVKRFTDLPSLVRLDTLARLKASDIFSGHQDSELKNWTRVVPKGQYAPPTTQQNGVQIPEYLAKEFADFVVWDAKQGRPAAVGHDQMGEHFDKLGIDPALTGTFEVATVDGKKIQVRPVFDLTQQYLDANITPEQVQKITWAPPQATISLARDIAASGGKTLFACGMGPNQFWNNDNKDRAIFLVAALAGSLGRHGGNVGSYAGNYKNTLFAGVPLYTLEDPFNPQLDPAAPVKTRATFRYESMHYWANGERVMKAGNKKITTGAHLPAPTK…	0.159225	1.1766	0.256764	1.1481	0.136582	0.40623	0.239624	23.355	0.0297985	1.24906	0.0756689	0.138979	0.0093265	0.034021	0.000606234	0.00243014	0	0	0	0.0207654	0.0535033	0.0218014
nzgw597	d_Bacteria;p_RBG-13-66-14;c_;o_;f_;g_;s_	4.78	82.48	33.33	0	0	69	3.85571	nxrA	incomplete denitrification; nitrite oxidation/reduction	NODE_5395_length_7673_cov_3.162341_6	MKHASSRRRARTVPREVSRREFIRLGGAGMLAFLASEPVFALLKPVVTTDNPLAYYPDRGWEKVYLNQYKYDSTFTYVCSPNDTHACRVVAFVRNGVVLRTEQNYDVGRYGDLEGHAATNNWNPRMCPKGMTLHRRVYGPHRLRYPLIRKGWKAWADAGFPYLDDANRKAFKFDSRGTDELARISWAEAVDYTARGIIAVATTYSGEEGKKRLLAQGYEPEVVAEVAGAGTRTLKFRGGMGLLGVIGKFGMYRFSNMMALLDAKVRGVGPGEARGGRNWDNYTEHGDQAPGMPFVHGLQASDTDMSDMINTRLHVHIGKNLVENKMPDSHWFIESMERGAKIVVVTPEYSPPATKADYWMGVRPATDAALLLGVAKIIMDEKTYDVPFVKRYTDLPLLV…	0	0	0.000366299	0	0.010776	0.00158455	0.000917685	0.00119698	0.000292332	0	0.00132172	0.000439428	0.291527	7.90945	0.0299568	0.0236688	0	0	0.0354811	1.00607	0	0
nzgw604	d_Bacteria;p_UBA10199;c_UBA10199;o_SPLOWO2-01-44-7;f_SPLOWO2-01-44-7;g_;s_	0.84	90.28	0	0	0	47	2.05282	nxrA	nitrite oxidation	NODE_6073_length_13902_cov_4.753356_1	MKSELTRRSFLKLALTSSAGLVLSQCSPISSLFTFLKPFDHENPLQGYPNRDWESVYRDLFSYDSTFHFLCAPNDTHNCLLTAYVKNGVMTRIGPSFGFGKATDIYGNKASHRWDPRCCQKGLALIRRFYGDRRCKEPMARKGFLEWVDSGFERDPKTGAVPKKYLNRGKEPFVKITWDKAFELTARTLENIAKTYTGENGKEYLGLQGYDPAMIEATKGIGTQTLKFRGGMAALGTTRLFAQYRLANMMALLDSKMRNVGPEEAVGGRGWDNYSWHTDLPPGHPMVTGQQTVDWDLVNVEYAKLIVAWGMNWITTKMPDAHWLTEARLKGAKVVVIAAEYSATSSKADYAVVVRPGTTPALALGFCNILIRQKKYDPEYLKANTDLPCLVRMDTLEML…	0	0	0.000654567	0	0.134055	0.0158566	0.686289	0.0529397	0.0151493	0.00641961	0.0102348	0.0051041	9.15281	0.164596	0.663331	0.0388745	0	0	0	0	0	0
nzgw608	d_Bacteria;p_Verrucomicrobiota;c_Verrucomicrobiae;o_;f_;g_;s_	3.15	97.3	0	0	0	58	4.46236	nxrA	nitrite oxidation	NODE_16799_length_5216_cov_3.127772_1	YPPEMIEAMGGAGTRTIKMRGGMGLLGVMGKYGMYRLCNSLALLDAKIRGVDKEHAKAGRCWSNYTWHGDQAPGHPWVHGLQNSETDFNDLRNSKLIIMNGKNLVENKITDAHWFIECMERGAKIVVIAPEYGAPSTKADYWIPIRPSTDAALWLGVARLIITNKWHDEAFVKAYTDFPLLIRSDNLKRLRAADVFPDYKNELSEDGPSKKVQGITEEQHQKLGDFVVWDSKTNKPQALHRDLIGGAFAKSGLDPVLDGTWKVKLVDGKEVEVKTAWNLYQLHLKDYDLDTVSQITSAPKELIEQLAKDIATIKPCSIHQGEGINHWFHATEANRAAYLPVMLTGNIGKPGAGCHGWAGNYKAAVFQGSKLTGPGFKGWVAEDPFEPNLKPDASGRDIH…	0.0535764	0.00599339	0.27507	0.033089	0.889563	0.290866	0.0492236	0.0355579	6.8998	9.47953	12.2923	4.06721	0.0011708	0.00265624	0	0.000648267	0	0	0.00814944	0.0990334	0	0.0069316
nzgw609	d_Bacteria;p_Verrucomicrobiota;c_Verrucomicrobiae;o_;f_;g_;s_	2.7	92.57	0	0	0	58	2.31795	nxrA	nitrite oxidation	NODE_3783_length_8762_cov_6.130772_3	MKEGLNRRDFVKRSSLLGLSLYAAQMLPLRFLQAAPAIENPLSFYPGRDWEKLYRDQYAYDGTFSWVCAPNDTHNCRVTAHVRNGVIVRMGEEYDISKYSDIYGNHASSGWGLRHCAKGYTFHRVVYGPYRLKYPIVRRGWKRWADDGFPELTRELKAKYQFDSRGTDHFERISWDDAFQYIAKGLVAVAKRYSGDAGAKLLSKQGYAPEMIEEVGGAGTRTVKMRGGMGLLGVMGKYGMYRLCNSLALLDVQIRGVDPEKARAGRNWSNYTWHGDQAPGQPWVHGLQNSDCDFNDLRTSKLIIMNGKNLVENKITDAHWFIECMERGAKIVVIAPEYGAPSTKSDYWIPVRPSTDAALWLGVTKLMMDKKWYDEAFVKAFTDFPFLVRTDNLKRLRAS…	0.0245305	0.00370817	0.0171973	0	0.630835	0.0820719	0.353013	0.0217537	0.0261212	0.0272035	0.0255775	0.00831882	18.0574	0.759132	6.55877	1.56931	0	0	0.0100775	0.0244928	0.0105178	0.0342862
nzgw67	d_Bacteria;p_Acidobacteriota;c_Acidobacteriae;o_20CM-2-55-15;f_20CM-2-55-15;g_;s_	3.42	86.08	0	0	0	59	5.29545	nxrA	incomplete denitrification; nitrite oxidation/reduction	NODE_7791_length_12604_cov_3.132741_4	MSDESDKTARSVLSRRKFLLAATGAGAALASYEWFWGGGMLQSVVAVDNPLAAYPSRDWEKVYRDQYRYDRSFTWVCAPNDTHMCRMRAFVRNGVIVRSEQNYDHQNYGDLYGNKASNNWNPRGCPKGFTFHRRVYGPYRLKGPVVRKGWKQWADDGFPSLSDNPALRTKYRFDSRGNDTFVPLSWEESAKYVANGLVAIAQTYSGAEGRRRLIDKDRYEPMMLEHWDGAGTRTMKLGSCLPPHGVVGKFGLFRMANLIALIDSAVRHVPPEEARGARMWSEYTWRGDQAPGQPFVHGLQTSDMDMNDLQFSKLQIHVGKNLVENKMPDSHWFIEGIERGAKIWSIAPEYNAPATKSDEWIGVRPGLSDTSIFLAVTRILIEEKLYDADFVKRFTDFPL…	0.011691	0.00198013	0.00881296	0.00272227	0.209407	0.0217527	0.0529247	0.00878787	0.0062059	0.0406741	0.00633919	0.00481977	6.98368	0.521221	1.61814	0.709729	0	0	0.0449599	0.00809424	0.0156415	0.00566537
nzgw67	d_Bacteria;p_Acidobacteriota;c_Acidobacteriae;o_20CM-2-55-15;f_20CM-2-55-15;g_;s_	3.42	86.08	0	0	0	59	5.29545	nxrA	incomplete denitrification; nitrite oxidation/reduction	NODE_27152_length_7526_cov_2.278596_1	EITRAPRALIERLAEDIATIKPAAIHQGEGINHWFHATEMNRASYLPLMLTGNIGKPGTGSLTWAGNYKAALFQGSPATGPGFKGWVAEDPFKPNLDPAASGKDIVAHAYTKDEEPAYWNHGDLALVVNTPKFGRKNFTGKTHMPTPTKAIMFSNVNLINNAKWAYGVIHNVNPNVEMIVSIDIQMTASIEYSDIALPANSWLEFEDLEVTASCSNPFLQVWKGGIPPVFNSKDDLAILAGIASALGDVTGDHRFRDYFKFELEGKRSVYLQRLLDASTTTAGYKLEDIMAGKYGPKGAALLNFRTYPRIPFYEQIHDSEPFHTDTGRLNGYADIPEAIEYGENFIVHREGPEATPYLPNVIVSANPDVRPEDYGVGANAEHWDLRTIRNIKMPWSQVR…	0.011691	0.00198013	0.00881296	0.00272227	0.209407	0.0217527	0.0529247	0.00878787	0.0062059	0.0406741	0.00633919	0.00481977	6.98368	0.521221	1.61814	0.709729	0	0	0.0417549	0.159473	0.00933842	0
nzgw67	d_Bacteria;p_Acidobacteriota;c_Acidobacteriae;o_20CM-2-55-15;f_20CM-2-55-15;g_;s_	3.42	86.08	0	0	0	59	5.29545	nxrA	incomplete denitrification; nitrite oxidation/reduction	NODE_208034_length_2838_cov_2.984174_2	MNENPFDIELDPAKPARPRQYWKAESAHFYNHEDRPLRVGKKLLTGSTHMPAPTKSMWFANANSILGNVKWHYNTVVNMLPRIEMIAVNEWWWSTSCEWADVVFGVDSWAEMKTPDMTASVTNPFLAVYPRTPLKRMFNTIGDIEVAALVSSKFAELTGDKRFLDYWKFVRDGNVEVYLQRILDASSSTRGFKFSDLEDKARRGIPAIMEGRTTPKAVGYEQVTDSRPWYTKSGRLEFYREEDEFIEAGENLPVHREPVDSTFYEPNVIVAPKHEAIRPAGPEVYGVARTDFSLETRCGRNVVLSWDECRKTSHPLAKQGYKFVFHTPKYRHGAHTTPIDTDMIAVLFGPFGDSYRHDKRSPFVSEGYVDMNPDDARELGIEDGDYVWIDADPEDRPFR…	0.011691	0.00198013	0.00881296	0.00272227	0.209407	0.0217527	0.0529247	0.00878787	0.0062059	0.0406741	0.00633919	0.00481977	6.98368	0.521221	1.61814	0.709729	0	0	0.0449926	0.0168233	0.0325097	0.0353252
nzgw70	d_Bacteria;p_Acidobacteriota;c_Acidobacteriae;o_Bryobacterales;f_;g_;s_	1.06	74.67	0	0	0	61	7.73105	nxrA	incomplete DNRA; incomplete denitrification; nitrite oxidation/reduction	NODE_2598_length_8689_cov_2.475490_1	MKTKDSRREFLSMASAAGFGALVSSASNAWGLDAIANPLASYPNRDWERAYRDLWKYDSTFTFTCAPNDTHNCILKAYVRQGVITRIGPTMNYGAAADLDGKRTTSRWDPRVCQKGLALTRRFYGDRRVNGCMVRAGFKKWIDEGFQRGSDGRPPEKYFQRARDEWIRLTHDETALMVAKAIKNIAETYNGEEGKKRLRAQHYDEAVIEATGGLGTQVLKFRGGMPLLGMTRIFGMYRMANSMALLDAKMRGVGPDKAVGAKGFDNYSWHTDLPPGHPMVTGQQTVEFDLSAVEHSKTVIVWGMNWIATKMPDAHWLTEARLKGTRVVVIACEYSATATKGDEAIVVRPGTTPALALGLSHVILKEKLYDDAYVRQWTDLPLLVRMDSLKNLRAKDVFG…	0.0157617	0.0197218	0.031032	0.0570544	2.1549	8.12726	0.0717032	0.190221	0.0401606	0.629251	0.0353068	0.0299328	0.0190039	0.0375874	0.00173963	0.00139469	0	0	0.00270418	0.0262894	0	0
nzgw87	d_Bacteria;p_Actinobacteriota;c_Acidimicrobiia;o_Microtrichales;f_UBA8139;g_;s_	0.43	72.79	0	0	0	66	4.33848	nxrA	nitrite oxidation	NODE_45459_length_4504_cov_2.052932_1	MEQREGSENAAASVPSRRAFLRRGGQSALLGVALGSVPFREALADFTMIEPVPNDVNPLGGYPNRNWEHVYRDLYTPDQTYHYMCGPNDTHGCLIKASVKNGVVMYADPSFAYHKATDIYGNKSAARFDPRACVSGLAYIRRTYSDRRIKGAYVRKGFKQWVDDGMPRDANGEVDHKYRQRGKEDFVKVTHEEAAAIHAKVYVNIAETYTGEEGAKKLEEQGYDPDMVEAMHGAGTQTLKHRGGMPFNAPFRIGGFYRFANSLCLIDKKIRGKEDKDTLGGRVWDSFSWHTDLPPGHPMVTGQQSMDFDLLGMNWIATKMPEGHWLAEARLHGAKVVTIAPEYQSSSNRADEVFVIRPATDGALALGLAHVIMRDKLYDAAFVKTQTDLPLLLRADTKK…	0.00204677	0	0	0.00147311	0.0226952	0.00233602	0.00241589	0.000315117	0.00153918	0.011349	0.00247435	0.00208231	0.681003	3.58283	2.24065	3.74155	0	0	0.0278509	0.0580197	0.0747457	0.0406095
nzgw115	d_Bacteria;p_Bacteroidota;c_Bacteroidia;o_AKYH767;f_;g_;s_	0.95	99.52	0	0	0	32	4.78473	nxrB	incomplete denitrification; nitrite oxidation/reduction	NODE_2_length_831881_cov_9.927837_514	MAQVKNWHLNREMKYPYADNRPKKQIAYIFDTNKCIACQTCTVACKTTWTSGKGQEYMFWNNVETKPYGSYPTQWDVNLLKQLDGQEWDKTTGTYKGKTIFEAAEKGENVKGWHPTDRDYAYPNLGEDECSGNVNKGAFFSGIHDVWMFYLARICNHCTYPGCVAACPRKAIYKRPEDGIVLIDESRCRGYKECVKACPYKKTFFNEVTRISEKCIGCYPLIEKGEQPRCVQTCIGKIRMQGFLSKPEEARADNPIDQIVHIKKVALPLYPQYGTEPNVYYIPPVHVPKEFLHQLFGPGVDKAIETYKNIKNDKDLLGAFLLFGNTPKITHSYKTDGEFTMGFDEKGEVTTKVPLTEPVFVRPFKNETTGANHHNIP	0.0481614	0.00267302	0.32064	0.00461634	44.2395	3.5726	52.9484	1.81262	0.213448	0.132275	0.135694	0.0378548	5.20534	0.0303436	0.0150809	0.000362719	0	0	0	0	0	0
nzgw152	d_Bacteria;p_Bacteroidota;c_Bacteroidia;o_Flavobacteriales;f_GCA-2746335;g_;s_	1.66	74.93	50	0	0	38	3.73025	nxrB	incomplete denitrification; nitrite oxidation/reduction	NODE_46379_length_5981_cov_1.731399_7	MAQVKNWQLNREMKYPYDDNRPQKQIAYIFDTNKCIACQTCTVACKTTWTSGKGQETMFWNNVETKPYGGYPLRWDVNLLKELQGQEWDKATASYKGKTIFEDAPRGENVKGWRPEERDYAYPNIGEDECSGIVDKGSFFTGIHNVWMFYLARICNHCTYPACLAACPRKAIYKRQEDGIVLIDESRCRGYKECVKACPYKKTFYNMITRVSEKCIGCFPLIEQGEQPRCVQTCIGKIRMQGFLSKPGEEKADNPIDYLVRIKKMALPLYPQYGTEPNVYYIPPVHVPKEFLNQLFGPGVEKAIDAYKKVKDDKTALAAMLMFGNTPKIVRSFKVDGDHAVGFNDKNEIVARVPFTEPVFVRPYYDEKLGTFRHNTP*	0.00190329	0.000616524	0.0344339	0.0324653	0.0452929	0.013406	0.0458293	0.00404377	0.0395035	0.135083	0.0415886	0.020396	4.60105	0.36101	0.137743	0.00368104	0	0	0	0	0	0
nzgw153	d_Bacteria;p_Bacteroidota;c_Bacteroidia;o_Flavobacteriales;f_GCA-2746335;g_;s_	2.3	91.43	0	0	0	38	3.85396	nxrB	incomplete denitrification; nitrite oxidation/reduction	NODE_3444_length_17763_cov_2.683029_11	MAQVKNWQLNREMQYPYDDNRPKKQIAYIFDTNKCIACQTCTVACKTTWTSGKGQETMFFNNVETKPYGGYPLKWDVNTLKTMGDQPWDKTTKTFKGKTIFEESGGDNVKGWRPEERDYAFPNMGEDECSGIVNKGSFFSGIHDVWMFYLARICNHCSYPACLAACPRKAIYKRQEDGIVLIDESRCRGYRECVKACPYKKTFFNMVTRVSEKCIGCYPLVEQGEQPRCVQTCIGKIRMQGFISKPGEARADNPIDQLVHIKKIALPLYPQHGTEPNVYYVPPIHVPVDFLNQLFGPGVENAIAAYKKVKEDKQALGAFLLFGNSPKTIHSYKVEGDFTVGYNEQGEVLTRVPFTEPVFVRPYSDEKYGTFRHNTP*	0.00119993	0.000161954	0.0786949	0	0.30973	0.0358029	0.234545	0.0119157	0	0.0033267	0.000271988	0	6.502	0.0478752	0.409679	0.0109589	0	0	0	0	0	0
nzgw177	d_Bacteria;p_Binatota;c_Binatia;o_UBA9968;f_UBA9968;g_;s_	3.15	83.4	21.43	0	0	53	4.18298	nxrB	nitrite oxidation	NODE_2667_length_12981_cov_5.325194_2	MAKVHNWQIGREMDYPYEAAFPRRQFAFVFNINRCIACQSCTMACKSTWTFNKGQEHMWWNNVETKPYGGYPQSWDVKILELLEKANPGKRHWSGKPSGDPKRPYGQFDGQTIFEAQRMLTPDSSRVLGYLPTDEEWNSPNIYEDNPVGKNGVPNQFDKVGVELPEHKTWFFYLARICNHCTYPGCLAACPRKAIYKRPEDGIVLVDQKECRGYRKCVEACPYKKTMYRGNTRIAEKCIACYPRVEGTDPATKGQPMQTRCMTACIGQIRLQGLVKMNRDGTWTEDRYHPLYYLVHVAKVALPLYPQFGTEPNGFYIPPRWVPRDYLRQMFGPGVDEAIERYTYPDRELLAVLQLFNRSERIIFRYEIKEGPKIYEATLRGRKITLYNDTVIAYGQDGK…	0.711259	2.28011	0.420804	0.952701	0.31358	0.38052	0.489679	11.1471	0.0970359	1.14583	0.163536	0.334913	0.0329683	0.0526192	0.146125	0.0697097	0	0	0	0.0894586	0	0
nzgw195	d_Bacteria;p_Cyanobacteria;c_Vampirovibrionia;o_Obscuribacterales;f_Obscuribacteraceae;g_;s_	2.28	94.7	0	0	0	54	5.14392	nxrB	incomplete denitrification; nitrite oxidation/reduction	NODE_5828_length_14887_cov_2.908574_5	MARVWNDQLKKWTVYPYELPEKYDFQWSAVFNTNRCIACQTCTMACKSTWTFGKGQEHMWWNNVSTKPFGDHPRGFDAKLLSMLPKGKTIFEAAPEGERVLGFIPDDADYDYPNAFEDRTAGDHIGPAQYEEIIPSKHQTQDRQWFFYLQRICNHCKKPACLAACPRKAIYKRKEDGIVLVDQERCRGYKKCVMACPYKKTFYNTYTKTTQKCIGCYPRVEQGETTRCIAACVGKIRLLGNIEDEQSPIHYLVHKAKVALPLYPQFGTEPQIYYIPPRWVNTKFLAMMFGNYDEDKIKHAVKTYTNARHDVELLGVLQLFGTTQQIIGRYEIINRETPKEAKVRAFDLKGQELFVVPIYPKLEVHLTKDEELNSMAKAKLASLDVRRDADVPWRNQY*	7.66495	0.421475	4.1556	0.0407704	0	0	0.000307417	0.000100245	0	0.00481377	0	0	0.00171101	0.000199068	0	0	0	0	0	0	0	0.0663901
nzgw220	d_Bacteria;p_Fibrobacterota;c_Fibrobacteria;o_UBA11236;f_UBA11236;g_;s_	1.26	75.26	33.33	0	0	46	4.34738	nxrB	incomplete denitrification; nitrite oxidation/reduction	NODE_22817_length_6624_cov_2.789636_5	MAKVKNWHLQREMEYPYAEHRPKKQWSIVFDLNKCIACQTCSLACKTTWTSGKGQEYMFWNNVETKPYGSYPLAWDVRVLEQLGQQAWKAKEPYYGKTIFEAAKENEVVAHFAPKDEDWMYPNNGEDDCLGNVTTGQEIHLPHDKWFFYLPRTCAHCTYPACLASCPRKAIYKREEDGIVLIDQSRCKGYGECVRACPYKKSMYNTHTRTSEKCIGCYPAVEKGYQPMCVQNCIGKIRVMGFVNPPWNLREDNPVDYLIHKKEIALPYYPQLGLEPNIYYIPPIHANRDYLLQMFGPKVDKAIENYKNLKKDAIAQGLMVLIGSTDRIMHTFKVKDGIAMGFDEKGDEIVRVPVTEPIFERAMYDDKIKVSRNNTP*	0.000653025	0	0.0003692	0	0.101512	0.0437604	0.0263612	0.00301616	3.06021	2.37169	3.54229	1.07095	0.0906853	0.00299478	0.016191	0.00631489	0	0	0	0	0	0
nzgw232	d_Bacteria;p_Lindowbacteria;c_2-12-FULL-62-27;o_2-12-FULL-62-27;f_2-12-FULL-62-27;g_;s_	2.25	89.68	50	0	0	57	3.65417	nxrB	incomplete denitrification; nitrite oxidation/reduction	NODE_81052_length_4620_cov_2.576128_7	AAVTFEDSYRKASATNPMSVEGSKLPEHRTWFFYLQRICNHCTYPACLAACPRKAIYKRDEDGIVLIDQNRCRGYRKCVEACPYKKPMYRGTTRVSEKCIACYPRVEGKDPISEGRPMETRCMTACVGQIRMQGLVGIDEKTGLWAEDRQNPLYYLVHVAKVALPLYPQFGTEPNGYYIPPRWVPRPYLRQMFGPGVDQAIETYVAPNRELLAVLQLFRKHQAIIFRYEIEEGKKVYEREIDYRGRKIPFTMYNDTVIAFDGAGKELFRTTVEEPIHVRPDKHSNSV	0	0	0	0	0.0127999	0.00126285	0.012342	0.00119247	0.0020386	0.00715778	0.00087782	0.000218885	6.31385	1.90951	0.0895311	0.0182047	0	0	0	0.163852	0	0
nzgw232	d_Bacteria;p_Lindowbacteria;c_2-12-FULL-62-27;o_2-12-FULL-62-27;f_2-12-FULL-62-27;g_;s_	2.25	89.68	50	0	0	57	3.65417	nxrB	incomplete denitrification; nitrite oxidation/reduction	NODE_9938_length_11413_cov_3.128055_6	MAHQVFNWQINRKMDYWYNEARPKRQIAYIFDINKCIACQTCTLACKTTWTSGKGQDAMLWNNVETKPFGFYPTAWDVRLLDMLGAQSWGEDEYEGKTIFESAPAGERVLGFRPEDEDYSHPNLGEDEISAPINSGMHIKGLQEQWMFYLARICNHCTYPSCLASCPRGAIYKRPEDGIVLIDQKNCRGHRECIRGCPYKKTFFNDVAGVSEKCIGCYPKIESGRQPQCVTSCIGKIRMQGFINTPENARADNPMDYLVHIRKIALPLYPQFGLEPNVYYIPPLHVSRKFMHMMFGPGVDKAIEVYRTAKDDPELLAALLLFGASERTIHTFAARDGMTLGFDEKGAEVARAPIKEPVYIRPYFDEAREVYRHNTP*	0	0	0	0	0.0127999	0.00126285	0.012342	0.00119247	0.0020386	0.00715778	0.00087782	0.000218885	6.31385	1.90951	0.0895311	0.0182047	0	0	0.0257507	0.0500683	0	0
nzgw240	d_Bacteria;p_Methylomirabilota;c_Methylomirabilia;o_Methylomirabilales;f_Methylomirabilaceae;g_Methylomirabilis;s_	3.28	81.48	80	0	0	59	2.35801	nxrB	nitrite-dependent methanotrophy	NODE_4543_length_20280_cov_4.428940_10	MAEVYNWQLGRKMAYPYEESHPKWQFAFVFNINRCIACQTCTMACKSTWTFSKGQEFMWWNNVETKPYGGYPQFWDMKGLKLLEDANPGKQVWDVTKKDGNKRPYGVYEGTTVFEGALKRYGPEGHVRALGYIPTDEEWRSPNIYEDTSATPAEGVPEKWYGPDAASVLPEHRTWFFYLQRLCNHCTYPACLAACPRKAIYKRPEDGIVLIDQERCRGYRKCVEACPYKKPMFRGTTRVSEKCIACYPRIEGTDPHITPDGVPIETRCMTACVGRIRIQGLVRIDEKTGDWAEDRYNPIYYLVKVAKVGLPLYPQFGTEPNGYYIPPRWAPRPYLRQMFGPGVDEAIEKYVAPDRELLAVLQLVRSSQKIIFRYEIKEGPKVFETIDRATGKKWEMYND…	1.1966	0.147904	0.504386	0.0305759	0.627151	0.10017	0.0146575	0.0128296	0.00147449	0.0120799	0.00246911	0.000369404	0.188923	0.0879214	5.33954	7.63726	0	0	0.049439	0.0218469	0.365885	0.351699
nzgw262	d_Bacteria;p_Myxococcota;c_UBA727;o_UBA727;f_;g_;s_	0	82.42	0	0	0	47	2.15779	nxrB	nitrite oxidation	NODE_266_length_97634_cov_3.768892_10	MAKVKNWHLGRDMEYVYEENRPKRQWSIVFDLNKCIGCQTCSMACKTTWTSGKGQESMFWNNVETKPWGSYPLGWDVKVLEKLGHQEWKKHEPYRGKTIFEAAEPTETTVHFFPTDEDWMYPNNGEDDCTGNVSHGTHLNLPHDQWFFYLPRTCAHCTYPACLAACPRKAIYKRPEDGIVLIDQSRCKGYGECVRSCPYKKSMYNPYTRTSEKCIGCYPAVEQGYQPMCVQNCIGKIRVMGFINPPWKARKDNPVDYLVHQMGLALPYYPQLGLEPNIYYIPPIHANREYLTQMFGPKVDDAIKQYKKIKDDPRTQGLLVLLGSTDRIMHSFDVKHGVAYGYDEKGDEIVSVPVIEHSYERPRYDSKYEAVRNNTP*	0.125929	0.0131374	0.162342	0.0256141	9.96817	1.68781	9.67838	0.806422	0.00548983	0.00674641	0.0055158	0.00330088	0.0431631	0.00446386	0.00244596	0.000653655	0	0	0	0	0	0
nzgw276	d_Bacteria;p_Nitrospirota;c_Nitrospiria;o_Nitrospirales;f_Nitrospiraceae;g_40CM-3-62-11;s_	3.94	86.71	40	0	0	61	2.77684	nxrB	nitrite oxidation	NODE_4496_length_8094_cov_4.221121_3	MATVKNWQIGREMEYPYPESRPQRQFAAVFDLNKCIGCQTCTMACKTTWTVGKGQEYMQWNNVESKPYGGYPMGWDVRILDKLGPQPWEGGKYAGETIFEAAPTDERVLGYLKEELDWSHSNAGEDEPAGSLDTGGYETMPTHKLWFFYFPRICMHCTYPACLAACPREAIYKRPEDGIVLVDQGRCRGYRECVRACPYGKVLFNPVLRISQKCIGCYPAVEQGIQPRCVTSCIGKVRLMGFLSTPDDVKPDRPIDFLVHVKKVALPLYPQLGLEGNIYYIPPVNVPKEFLRQMFGPGVDQAIETYLKGKDDPELLGLLHLFGDTKEIIESFKTFRESGEAAGYDKKEREVVRVPIKEPDYLRPFFDAARQVYRHNIS	0.0444588	0.0456741	0.0409979	0.0526571	0.656068	0.118656	0.9886	0.5949	0.0977681	0.569619	0.101362	0.0901686	13.8355	6.31776	0.617823	0.128931	0	0	0.0204918	0	0	0
nzgw279	d_Bacteria;p_Nitrospirota;c_Nitrospiria;o_Nitrospirales;f_Nitrospiraceae;g_Palsa-1315;s_	5.45	73.02	0	0	0	57	3.95	nxrB	comammox	NODE_578_length_16688_cov_7.746303_8	MPEVYNWQLGRKMLYPYEERHPKWQFAFVFNINRCLACQTCSMADKSTWLFSKGQEYMWWNNVETKPYGGYPQFYDVKITQLIEQVNPGGQVWNVRVGRKHHAPYGVFEGMTIFDAGAKVGQAAIGYIPTDQEWRFVNIYEDTATSMRALVEGIDKTGFSRDEPWKMTGSSLPEHETFFFYLQRICNHCTYPGCLAACPRKAIYKRPEDGIVLIDQNRCRGYKKCVEQCPYKKPMYRGTTRVSEKCIACYPRIEGKDPLTGGEPMETRCMAACVGKIRMQSLVRIGEDGLWAEDRWHPLYYAIRVEQVALPLYPQWGTEPNGFYIPPRHSPRGYARQMFGPGVDNAIEKYLVPSRELLAVLQLWRASQQIIFRYDVIPGPKVFETQIHGKRFEMYNDTV…	0.403443	0.288942	11.9641	25.0209	0.299889	0.964807	0.0477878	0.158947	0.238761	24.6308	0.102235	0.125495	0.00839923	0.052118	0.000475966	0.00515146	3.34458	0.944717	11.7354	356.247	0.212069	0.168986
nzgw316	d_Bacteria;p_Omnitrophota;c_koll11;o_UBA1560;f_;g_;s_	1.08	88.71	0	0	0	49	1.64652	nxrB	nitrite oxidation	NODE_8820_length_9687_cov_3.436128_3	MMEKVFNWQINREMEYKYPAARPDRQVAWVFDTNKCIACQTCTLACKNAWTSGKGQEYMFWNNVETKPWGFYPTGYDVRLLELLGAQGWKGDRYIGKTIFESAPYGEEVLGWMPEEEDWAHPNIGEDEPSGQIGEKAAYSLPHLNWMFYLQRICNHCTYPACLAACPRKAIYKRKEDGIVLIDQKRCRGYQECVRACPYKKSMFRSYTGKSEKCISCFPAVEDGLQTQCVVTCIGRIRIFGFKSVWNKPRADNPIDYLIHTAKVALPLYPQFGLEPNVYYIPPIHVPEAFNKQLFGPGAKRAVELYKKAYEDKRLVGLLMLFGSTDKIVHSFKVEGDINNGFCVGYDDRGLEIVRVPIKEPTILRKAYDEEQDVPRLSIT*	0	0	0	0	0	0.000716808	0	0	0.00330609	0.00812566	0.0116261	0.00198786	12.2499	0.108873	2.565	0.149191	0	0	0	0	0	0
nzgw317	d_Bacteria;p_Omnitrophota;c_koll11;o_UBA1560;f_2-01-FULL-45-10;g_;s_	4.3	90.53	50	0	0	42	1.88567	nxrB	nitrite oxidation	NODE_2504_length_10582_cov_3.247777_1	MTEKVFNWQINRKMEYKYPEARPEKQAAWVFDTNKCIACQTCTLACKNAWTSGKGQEYMFWNNVETKPWGFYPIGWDVKLLEMLGPQKWRGDKYIGKTIFESAPYGEELVGWMPEEEDWAHPNIGEDEISGQLEEKAAYDLPHSNWMFYLQRICNHCTYPACLAACPRKAIYKRKEDGIVLIDQKRCRGYQECVRACPYKKPMFRGYTGKSEKCISCYPAVEQGYQTECVINCIGRIRLFGFKSIWTKPREDNPIDYLIHIAKVALPLYPQFGLEPNVYYIPPIHVPEQFNMQLFGPGAKKAVELYKRAYEDKKLIGLLMLFGATDKIVHSFKVEGDIEDGRCIGYDDRMREI	0	0	0	0	0.00465603	0	0.00515458	0.000280141	0	0	0.000824891	0	12.6549	0.144641	3.00602	0.101013	0	0	0	0	0	0
nzgw322	d_Bacteria;p_Omnitrophota;c_koll11;o_UBA9649;f_UBA9649;g_;s_	4.14	78.6	87.5	0	0	67	2.15922	nxrB	incomplete denitrification; nitrite oxidation/reduction	NODE_741_length_20855_cov_5.360133_16	MPKVFNWQLGREMSYPFEEHHPDRQFAFVFNLNRCIGCQTCTMACKSTWTFSKGQEYMWWNNVETKPYGGYPQSWDVKILKLLEEASGEPQRWDSGVYQGKTIFEAAEKHIGPEPQRVLGYLPTDEEWRFPNIYEDTSTGYAGGKLGLSNEGATLPEHKTWFFYLARICNHCTYPGCLAACPRKAIYKRQEDGIVLIDQKRCRGYRKCVEACPYKKAMYRPSTRVSEKCIACYPRIEGKDPEAGGRPMETRCMAACIGQIRLQGLVKMNKDGSWTEDRSNPIYYLVKVAKVALPLYPQFGTGPNGFYIPPRWVPRGYLKQMFGPGVEEAIDAYLAPSRELLAVLQLFRRTNRIIFRYEIQEGPKVYETERHGKPFVMYNDTIIGYGEDGKELIRTQVEE…	0.00122221	0	0.000691001	0	0.375293	0.0358698	0.298625	0.016653	0.0308822	0.0406616	0.0274268	0.0107764	18.2943	0.537526	2.59217	0.299416	0	0	0.0141037	0.22852	0	0.0959683
nzgw323	d_Bacteria;p_Omnitrophota;c_koll11;o_UBA9649;f_UBA9649;g_;s_	2.15	91.51	0	0	0	54	2.33151	nxrB	nitrite oxidation	NODE_169_length_83088_cov_7.321308_54	MPKVFNWQLGREMSYPYEEHHPDRQFAFVFNLNRCIGCQTCTMACKSTWTFSKGQEFMWWNNVETKPYGGYPQFWDVKILKLLEEASGESQRWNNDVYQGKTIFEAAEKHVGPEPQQVLGYLPTDEEWRFPNIYEDTPVGKPGAPMTFDQTGTSLPEHATWFFYLARICNHCTYPGCLAACPRKAIYKRPEDGIVLIDQKRCRGYRKCVEACPYKKAMYRPSTRVSEKCIACYPRIEGKDPEAGGRPMETRCMAACIGQIRLQGLVKINTDGSWTEDRYNPIYYLVKVAKVALPLYPQFGTAPNGFYIPPRWVPRGYLKQMFGPGVDEAIDAYLAPSRELLAVLQLFRRTNRIIFRYEIQEGPKVYETERHGKPFVMYNDTIIGFGEDGKELIRTQVEE…	0.000496196	0	0.00224427	0.000535688	30.5321	3.08919	32.8259	1.99617	0.952411	0.715343	0.910353	0.309618	0.396288	0.00318578	0.00798008	0.000266573	0	0.0223546	0.042311	0.205668	0	0.0479842
nzgw5	d_Archaea;p_Crenarchaeota;c_Nitrososphaeria;o_Nitrososphaerales;f_;g_;s_	0.97	83.25	0	0	0	48	1.98436	nxrB	nitrite oxidation	NODE_3135_length_14591_cov_5.979959_6	MPKVYNWQISREMQYPYDGVRPKRQFGAVFNINRCINCQTCTMACKSTWTFNKGQEHMWWNNVETKPYGGYPQAWDVKTLSKLGPQRWENGTYVGKTIFEDAPQGAMVLGYLPPDDEWRHPNIFEETPTPYPQIDGGKTQGWSELPVHQTFFFYLQRICNHCTYPACLAACPRKAIYKRPEDGVVLIDQERCRGYRKCVEACPYKRPMYNPATRISEKCIACYPRIEQGLVTRCIAACVGKIRLQGWIKPREEAIPDSPIDYLVHLAKVALPLYPQLGLEPNVYYIPPRWGPREYLKQMFGPGVEAAIEKYTHPDHELLGLLQLFGVTQKIIERFRVTDTDAIAYDKNGHEIIRVPIEDPVIVRPPQHFNTT*	0.175764	0.782586	0.0374018	0.0714198	0.326111	0.187808	0.210371	4.83401	0.0907183	2.07143	0.389582	0.710423	0.010226	0.0113026	0	0.000348436	0	0	0	0	0	0
nzgw509	d_Bacteria;p_Planctomycetota;c_;o_;f_;g_;s_	1.61	90.86	0	0	0	62	4.94037	nxrB	nitrite oxidation	NODE_7148_length_12339_cov_3.775250_6	MPKVKNWQIGREMEYPYEGQRPKRQWAIVFDLNKCIACQTCTLACKTTWTSGQGQEYMFWNNVETKPYGGYPLGWDVRILEKLGRQDWEKNAPLEGKTVFEAAAPTERALHFFPKDEDWMYPNNGEDDCAGRVEGGCHIKDLPHDRWFFYLPRTCAHCTYPACLAACPRKAIYKRAEDGIVLIDQSRCKGYGECVRACPYKKSMYNPATRVSEKCVGCYPAVEQGLQPMCVQNCIGKIRIMGFISPPWTARADNPVDYLVHKKGIALPYYPQLGLEPNIYYIPPVHAPREYLAQMFGPQADDAVKRYLELRQDPIAQGLLVLMGSTDCILHSFKVADGLASGYDEKGGEIVQVPVVEPLHARAAYDEKLATVRTNTP*	0.176911	0.0163878	0.495274	0.133643	4.72136	0.684848	5.18794	0.450725	4.90944	6.67197	6.04839	2.2518	0.247065	0.0276239	0.0012713	0.000382209	0	0	0	0.0499359	0	0
nzgw511	d_Bacteria;p_Planctomycetota;c_Brocadiae;o_Brocadiales;f_2-02-FULL-50-16-A;g_2-12-FULL-52-36;s_	1.14	95.39	0	0	0	46	2.59913	nxrB	anammox	NODE_668_length_32741_cov_4.477345_26	MTKVYNWQLGREMEYPYEAARPKRQFAAVFNINRCIGCQTCTMACKSTWTFSKGQEYMWWNNVETKPFGGYPQSWDAKTLAILGPQPGYDTSSKDKDAPYGKYKGDTLFEAAGKRIDASGQKALGYVPEDKEWRAPNFFEDTANRSPKTVNGVQEGASLPEHQIFFFYMQRICNHCTYPACLAACPRKAIYKRPEDGIVLIDQSRCRGYRKCVEQCPYKKPMFNGQTRVSEKCIACYPRVEGKDPLTQGEPMITRCISACVGKIRLQGWVDDPDSPVNYLVRKEKVALPLYPQFGTEPNVYYIPPRWAPRNYLYQMFGPGVDEAIAKYTNPSHELLAVLQLFGVTQKLVYCYEVTADTTIAYGREHKEIIRVPINEQVLVRDEKHLNVT*	0.00129422	0.000465813	0	0	0.00165585	0.00464239	0.00183316	0.000199257	0	0	0.00097787	0.000292599	0.220802	0.115541	7.13412	11.8018	0	0	0.00995694	0.0241997	0.15588	0.135504
nzgw512	d_Bacteria;p_Planctomycetota;c_Brocadiae;o_Brocadiales;f_Brocadiaceae;g_;s_	3.3	93.14	25	0	0	42	2.9379	nxrB	anammox	NODE_12366_length_6562_cov_2.707188_1	KTLKLIDNGENTWYTDEKDEKLSPYGVYEGDTIFEAAAKKNLNQWAVGYIPEDKEWRSPNFGEDVAKSNKPDEHSSLPEHSRWFFYIQRLCNHCTYPGCLAACPRKAIYKRKEDGIVLIDQKRCRGYRKCVEQCPYKKPMFRGLTRVSEKCIACYPRIEGRDPITKGRPMETRCMAACVGQIRLQGFLDDNPKNPVTWLIKHDKLALPLYPQFGTEPNIYYIPPRWAPRSYLRQMFGPGVDEAIDKFMVPSRERLAVMSLFRMTQSIIFEYKIEEGPKVFETMIHGKKFEMYNDTVIGYGEDGQEIVRTTIEEPVHIRDPKHYNSI*	0.196141	0.0809156	0.0709019	0.0156853	0.0347314	0.10847	0.0389919	0.0105957	0.00414034	0.0127201	0.00554658	0.00233388	0.599819	0.513753	3.23951	13.0037	0	0	0.0593762	0.173172	0.148729	0.0808051
nzgw512	d_Bacteria;p_Planctomycetota;c_Brocadiae;o_Brocadiales;f_Brocadiaceae;g_;s_	3.3	93.14	25	0	0	42	2.9379	nxrB	anammox	NODE_888_length_27880_cov_7.852841_10	MTLVHNWHLGRRMEYPYFESRPKRQFAAVFNINRCIACQTCTMACKSAWTYNKGQEYMWWNNVETKPYGGYPQSWDVKTLKLIDNGENTWFTDEKDEKLSPYGVYEGDTIFEAAAKKNINQWAVGYIPEDKEWRSPNIGEDVAKSNNKSDEYSSLPEHSRWFFYIQRLCNHCTYPGCLAACPRKAIYKRKEDGIVLIDQKRCRGYRKCVEQCPYKKPMYRGLTRVSEKCIACYPRVEGKDPLTKGRPMETRCMAACVGQIRLQGFLDDNPKNPVTWLIKHDKLALPLYPQFGTEPNIYYIPPRWAPRPYLRQMFGPGVDEAIDKFMVPSRERLAVLSLFRMTQSIVFEYKIEEGPKVFETMIHGKKFEMYNDTVIGFGEDGQEIVRTTIEEPIHIRDPK…	0.196141	0.0809156	0.0709019	0.0156853	0.0347314	0.10847	0.0389919	0.0105957	0.00414034	0.0127201	0.00554658	0.00233388	0.599819	0.513753	3.23951	13.0037	0.0802494	0	0	0.0699102	1.05075	1.01126
nzgw513	d_Bacteria;p_Planctomycetota;c_Brocadiae;o_Brocadiales;f_Brocadiaceae;g_2-12-FULL-39-13;s_	1.71	95.6	66.67	0	0	39	2.13924	nxrB	anammox	NODE_288_length_34852_cov_6.728398_25	MTLVHNWHLGRRMEYPYFESRPKRQFAAVFNINRCIACQTCTMACKSAWTYNKGQEHMWWNNVETKPYGGYPQSWDVKTLKLIDNGENTWYTDEKDEKLSPYGVYEGDTIFEAAAKKNLNQWAVGYIPEDKEWRSPNFGEDVAKSNKPDEHSSLPEHSRWFFYIQRLCNHCTYPGCLAACPRKAIYKRKEDGIVLIDQKRCRGYRKCVEQCPYKKPMFRGLTRVSEKCIACYPRIEGRDPITKGRPMETRCMAACVGQIRLQGFLDDNPKNPVTWLIKHDKLALPLYPQFGTEPNIYYIPPRWAPRSYLRQMFGPGVDEAIDKFMVPSRERLAVMSLFRMTQSIIFEYKIEEGPKVFETMIHGKKFEMYNDTVIGYGEDGQEIVRTTIEEPVHIRDPKH…	0.00311991	0	0	0	0.699873	0.0880032	0.344689	0.0312219	0.0276851	0.0115329	0.0252231	0.00952223	18.693	4.24659	6.99815	5.16329	0	0	0.0576714	0.21025	0.13543	0.228914
nzgw514	d_Bacteria;p_Planctomycetota;c_Brocadiae;o_Brocadiales;f_Brocadiaceae;g_XYD2-FULL-41-16;s_	3.85	85.16	25	0	0	42.1	3.15	nxrB	anammox	NODE_700_length_44663_cov_4.263549_10	MTLVHNWHLGRRMEYPYFESRPKRQFAAVFNINRCIACQTCTMACKSAWTYNKGQEYMWWNNVETKPYGGFPQSWDVKTLKLIDNGENTWYTDEKDEKLSPYGVYEGDTIFEAASKKNLNQWAVGYIPEDKEWRSPNFGEDVAKSNKPDEHSSLPEHSRWFFYIQRLCNHCTYPGCLAACPRKAIYKRKEDGIVLIDQKRCRGYRKCVEQCPYKKPMFRGLTRVSEKCIACYPRIEGKDPLTKGRPMETRCMAACVGQIRLQGFLDDNPKNPVTWLIKHDKLALPLYPQFGTEPNIYYIPPRWAPRSYLRQMFGPGVDEAIEKFMVPSRERLAVLSLFRMAQSIIFEYKIEEGPKVFETMIHGKKFEMFNDTVIGYGEDGQEILRTTIEEPVHIRDPKH…	12.7777	0.977614	5.64328	0.107676	0.184707	0.0322707	0.250109	0.018821	0.000700425	0.0129112	0	0	0.169211	0.189367	0.00832187	0.0137605	0	0	0.0288357	0.0934443	0.120382	0.0490531
nzgw516	d_Bacteria;p_Planctomycetota;c_Brocadiae;o_MHYJ01;f_;g_;s_	4.55	84.78	75	0	0	67	6.02079	nxrB	anammox	NODE_94909_length_3228_cov_3.529450_3	MPNPYGHGMPCPYGAATEETAMAQVHNWQLGRDMEYPYEETHPDRQFAFVFNTNRCIACQTCTMACKSTWTFSKGQESMWWNNVETKPYGGYPQHWDVKILKLLDEAHRAGGKAMAWDPAKKDEAKAPYGAYNGMTVFEAAKDRVNPLSPQRVLGYLPTDAEWRHPNLGEDTSTAYEGGPFGLSKDGASLPTHKTWFFYLQRICNHCSYPACLAACPRKAIYKRPEDGIVLIDQERCRGYRKCVEACPYKKAMYRPTTRTSEKCIGCYPRIEGKEPLTGGAPTETRCMTSCVGQIRLQGLVKMNKDGSWADDRQNPLYYMIKVAKVALPLYPQFGTEPNGYYIPPRWVPREYLRQMFGPGVDDAIDRYTVPDRELLAVMQLFRRDQRIIFTYEIKPGPK…	0.115724	0.0383379	1.36275	0.634718	0.614498	0.21494	1.01901	0.187075	3.40512	7.85706	2.54295	1.64291	0.000122687	0	0	0.00010869	0.0544102	0.0412163	0.260036	3.30747	0.0542796	0.162196
nzgw576	d_Bacteria;p_Proteobacteria;c_Gammaproteobacteria;o_Burkholderiales;f_SG8-41;g_SG8-41;s_	1.5	78.12	42.86	0	0	64	3.01581	nxrB	incomplete denitrification; nitrite oxidation/reduction	NODE_4770_length_9906_cov_16.188452_4	MPKVYNWQIGREMEYPYEGVRPQKQFAMIMDTNKCIACQTCTIACKTTWTPGRGQEAMFWNNVETKPYGFYPMGWDVKILEKLGVQEVGDKVYKGKTLFEAAPEGERVLGYLPDDLDYAHPNIGEDDCTGLMTQGAFLQMPHMQWMYYLPRICNHCTYAACLGACPRQSIYKRPEDGIVLLDQQRCRGYRECVRGCPYKKVYFNPITRVSEKCIGCYPAVENNRQTQCTTTCIGKIRLNGFITTPDKAREDNPMDYLIHIAKIAKPLYPQFGLEPNVYYIPPIQVPPAYLIQMFGWGTEQAIKTYRQASEDKRLLGALLLFGATPDIIHHFKVEGRYTIGYDEAGAELVRVPLREPIHIRVVYDDKHQTYRSNMT*	0.159225	1.1766	0.256764	1.1481	0.136582	0.40623	0.239624	23.355	0.0297985	1.24906	0.0756689	0.138979	0.0093265	0.034021	0.000606234	0.00243014	0	0	0	0	0	0
nzgw576	d_Bacteria;p_Proteobacteria;c_Gammaproteobacteria;o_Burkholderiales;f_SG8-41;g_SG8-41;s_	1.5	78.12	42.86	0	0	64	3.01581	nxrB	incomplete denitrification; nitrite oxidation/reduction	NODE_46717_length_3446_cov_27.015038_1	MPKVYNWQIGREMEYPYEGVRPQKQFAMIFDINKCIACQTCTVACKTTWTAGRGQEAMFWNNVETKPYGYYPLGWDVNILSKLGVQDMVSPIYKGKTLFEAAPEGERVLGYLPDDLDYAHPNVGEDDSTGLMAQGAFLQLPHMQWMFYLARICNHCTYAACLGACPRQSIYKRPEDGIVLLDQQRCRGYRECVKGCPYKKVYFNPFTRVSEKCIGCYPAVENGR	0.159225	1.1766	0.256764	1.1481	0.136582	0.40623	0.239624	23.355	0.0297985	1.24906	0.0756689	0.138979	0.0093265	0.034021	0.000606234	0.00243014	0	0	0.0780108	2.23307	0	0.0294903
nzgw604	d_Bacteria;p_UBA10199;c_UBA10199;o_SPLOWO2-01-44-7;f_SPLOWO2-01-44-7;g_;s_	0.84	90.28	0	0	0	47	2.05282	nxrB	nitrite oxidation	NODE_1551_length_25603_cov_4.939290_2	MTQVKNWQLNRDMEYPYEEKRPNRQVAYIFDTNKCIACQTCTVACKTTWTSGKGQENMFWNNVETKPYGFYPTAWDVKLLDALKGQEWNKETYEGKTVFEAAPAGEKVLGHLPSYQDYANPNLGEDEIAGIVDKGAFFTGVHNVWMFYLARICNHCTYPACLAACPRKAIYKREEDGVVLIDQTRCRGYKECVQACPYKKTFFNMVTRTSEKCIGCYPLLERGEQPRCVQTCIGKIRLQGWLSKPNEAKEDNPLDYIVHFKKVALPLYPQFGTEPNVYYIPPIHVPREFLLQMFGPHAEEAVKIYRAVKSDPKLLAAFLLFGNTPKIITRFDFTEKETIGFNEKGEEIVRVPLTEPFFEREYFDAKLNVYRHNTA*	0	0	0.000654567	0	0.134055	0.0158566	0.686289	0.0529397	0.0151493	0.00641961	0.0102348	0.0051041	9.15281	0.164596	0.663331	0.0388745	0	0	0	0	0	0
nzgw608	d_Bacteria;p_Verrucomicrobiota;c_Verrucomicrobiae;o_;f_;g_;s_	3.15	97.3	0	0	0	58	4.46236	nxrB	nitrite oxidation	NODE_16799_length_5216_cov_3.127772_3	MSKVYNWQLGREMEYPYEASYPDSQFAFIFNTNRCIGCQSCTMACKSTWTFSKGQENMWWNNVETKPYGGYPHHWDVKILNLLEEANPGGQGWGGSAADVKGPYGQFNGKTIFESALNNVSTEGAQKALGYLPTDEEWSAPNRFEDNPTGAQKGQRNQHFRGGESLPNHKTWFFYLARICNHCSYPACLAACPRNAIYKRSEDGIVLIDQERCRGYRKCMESCPYKKSFYRATTRTSEKCIGCFPRVEGKDPAGGGLPMQTRCMSACIGQIRLQGLIELNKDGTWKENRKSPIYYLVHVAKVALPLYPQFGTEPNGYYIPPRWVPLPYLRQMFGPGADAAVERYSAPDRELLAVLQLFGKDQRICHHYEIKEGPKVYETTVRGKKFELFNDTIIGYSRD…	0.0535764	0.00599339	0.27507	0.033089	0.889563	0.290866	0.0492236	0.0355579	6.8998	9.47953	12.2923	4.06721	0.0011708	0.00265624	0	0.000648267	0	0	0	0.133555	0.028676	0.0155798
nzgw609	d_Bacteria;p_Verrucomicrobiota;c_Verrucomicrobiae;o_;f_;g_;s_	2.7	92.57	0	0	0	58	2.31795	nxrB	nitrite oxidation	NODE_3783_length_8762_cov_6.130772_5	MSEVYNWQLGREMDYPYGASYPKRQFAFVFNTNRCIGCQSCTMACKSTWTFSKGQESMWWNNVETKPYGGYPQHWDVKTLDLLEQANPGGQNWGGSPADVKAPYGQFNGKTIFEAAKTNKSPEGAQKALGYLPADEDWAGPNRFEDHPTGAPAGKRDRYFPGGETMPQHKTWFFYLARICNHCTYPACLAACPRNAIYKRPEDGVVLIDQERCRGYRKCMEACPYKKSLYRGTTRTSEKCIACFPRLEGKDPQGGGLPMMTRCMAACIGQIRLQGFAQLNPDGTWKEDRYNPIYYLVHVAKVALPLYPQFGTEPNGYYIPPRWVPRPYLQQMFGPGVDAAVERYMAPDRELLAVLQLFGKDSRICFRYEIKEGPKVFETVIRGKKFESYNDTIIGY	0.0245305	0.00370817	0.0171973	0	0.630835	0.0820719	0.353013	0.0217537	0.0261212	0.0272035	0.0255775	0.00831882	18.0574	0.759132	6.55877	1.56931	0	0	0.00490304	0.023833	0	0
nzgw67	d_Bacteria;p_Acidobacteriota;c_Acidobacteriae;o_20CM-2-55-15;f_20CM-2-55-15;g_;s_	3.42	86.08	0	0	0	59	5.29545	nxrB	incomplete denitrification; nitrite oxidation/reduction	NODE_7791_length_12604_cov_3.132741_2	MPTVYNWQLGRPMEYPYDAAYPRYQFAFVFNINRCIGCQTCTMACRSTWTFSSGQEHMWWNNVETKPYGGYPQFWDSKLLGLLDQANPDGQVWNNIKTDPRLKPYGVFEGKTIFEATHPAEAAPQNRVLGYLPTDREWRSPNIYEDTGTGATWKPGEYGKTAALPEHKIWFFYLQRICNHCTYPACLAACPRQAIYKRQEDGVVLIDQSRCRGYKKCVEACPYKKAMYRPTAKVSEKCVACYPRLEGRDEIITPDGEPIESRCMSACVGKIRLQGLIRKEYDGRWSNDPGNPLHYLIREEQVALPLYPQFGTEPNGFYIPPRWAPRAYLEQMFGPGVEQAIERYVCPSRELLAIMQLFRATRPVIFRYKILQGPKIFEREVTLPSGKKKTLEIFNDTII…	0.011691	0.00198013	0.00881296	0.00272227	0.209407	0.0217527	0.0529247	0.00878787	0.0062059	0.0406741	0.00633919	0.00481977	6.98368	0.521221	1.61814	0.709729	0	0	0.036207	0.0219997	0.0141709	0
nzgw67	d_Bacteria;p_Acidobacteriota;c_Acidobacteriae;o_20CM-2-55-15;f_20CM-2-55-15;g_;s_	3.42	86.08	0	0	0	59	5.29545	nxrB	incomplete denitrification; nitrite oxidation/reduction	NODE_27152_length_7526_cov_2.278596_3	MSQVYNWQLGREMSYPYDARYPGRQFAFVFNINRCIACQSCTMACKSTWTFNKGQENMWWANVETKPYGGYPKFWDVKILDLLNRANPERQRWTGGVSDDPKAMYGQFSGMTIFEAIKKSIDVQSSRVLGYLPPDDEWTSPNIFEDNPRGKTGVRNKLHETGEQLPVHNTWFFYLARICNHCTYPACLAACPRKAIYKRPEDGIVLLDESQCRGYRKCVEACPYKKTMYRPNTRISEKCIGCFPRVEGTDPETNGVPMETRCMAACIGQIRMQGLVKVAPDGSWAEDRQHPLYYLVHVAKVALPLYPQFGTSPNGYYIPPRWVPREYLRQMFGPGVDRAIERYENPDRELLAVLQLFRRSNRIIFRYEIKEGPLVYEAAYRGRNIKIYNDTVIAFGKDG…	0.011691	0.00198013	0.00881296	0.00272227	0.209407	0.0217527	0.0529247	0.00878787	0.0062059	0.0406741	0.00633919	0.00481977	6.98368	0.521221	1.61814	0.709729	0	0	0.0642611	0.0446235	0.0143719	0
nzgw67	d_Bacteria;p_Acidobacteriota;c_Acidobacteriae;o_20CM-2-55-15;f_20CM-2-55-15;g_;s_	3.42	86.08	0	0	0	59	5.29545	nxrB	incomplete denitrification; nitrite oxidation/reduction	NODE_208034_length_2838_cov_2.984174_1	MARVYNWQIGREMSYWYPESRPQKQFAAVFDINKCIACQTCTLACKTTWTSGRGQEYMLWNNVESKPYGSYPLAWDLKLLEMLNGQEWAGRTYRGKTVFESAPAGERVLGWRPATEDYAYPNLGEDDCAGQVDRGAGFSLPHMNWFFYLARICNHCTYPSCLASCPRSSIYKRPEDGIVLVDQSRCRGYQECVRACPYKKVFFNPMTGTSEKCIACFPKIEQGIQPQC	0.011691	0.00198013	0.00881296	0.00272227	0.209407	0.0217527	0.0529247	0.00878787	0.0062059	0.0406741	0.00633919	0.00481977	6.98368	0.521221	1.61814	0.709729	0	0	0.1618	0.0413942	0	0
nzgw240	d_Bacteria;p_Methylomirabilota;c_Methylomirabilia;o_Methylomirabilales;f_Methylomirabilaceae;g_Methylomirabilis;s_	3.28	81.48	80	0	0	59	2.35801	pmoA	nitrite-dependent methanotrophy	NODE_67477_length_4641_cov_5.996681_4	MALLTQQQALSLERKFDIIILVAAFTGTVAGYHIHQMLTVGDWDFWLDWKDRRWWVTLTPILLITFPAASQYFMWEKMRLPIGATFCIMTLHFGQWMNRVFNMYMWAWFPVNFTTPGLLIPSAIFLDVTLMMTGSYMFTALFGGMGWSLLFYPSNWVWLAPFHLAVKHPSGPLMSIADLMGMEYVRSATPEYIRIVERGTLRTFGRDVTPVSSFFAGFISGLVYVWWTFMGKWISKPVWLSRT*	1.1966	0.147904	0.504386	0.0305759	0.627151	0.10017	0.0146575	0.0128296	0.00147449	0.0120799	0.00246911	0.000369404	0.188923	0.0879214	5.33954	7.63726	0	0	0.533145	0.0773597	5.48135	6.60582
nzgw240	d_Bacteria;p_Methylomirabilota;c_Methylomirabilia;o_Methylomirabilales;f_Methylomirabilaceae;g_Methylomirabilis;s_	3.28	81.48	80	0	0	59	2.35801	pmoB	nitrite-dependent methanotrophy	NODE_67477_length_4641_cov_5.996681_3	MRIGRAALSAILLGVIAVSAGGTAWAHGERSQEPFLRMRTITFYDTKWSKARVKPGETLDLTGKFHTFSEWPRAVYLPESIFLHYSVPGPSMLKKEAWMNGMPVINSTSTRLGGDYDYKLNIMGRVTGTYHVHPMVNIEGGGPLVGGGEFVTVDGDWSGFTNNVTTIDGQTINMENHGQGRIIGWWLLWTAAGAFWLLYWVVRPFTRRIFQVGVVPEEELVSPGDRTVGLVLMVATVLIVSIGYVTTNGAYPITIPLQTGRMDAPELKPTTEFTPYAHATVKARPITAVYTVPGRSLGMVIEVTNGSNRPQHLGGFITANLQFRDPNLFPDSRLKIKVEPSGPIAPGQTATVSVDATDAEWEYQRLAELIYDSDSRYGGLLEFFDNDKNRQIVEVGGPV…	1.1966	0.147904	0.504386	0.0305759	0.627151	0.10017	0.0146575	0.0128296	0.00147449	0.0120799	0.00246911	0.000369404	0.188923	0.0879214	5.33954	7.63726	0	0	0.228963	0.0667774	5.53447	6.01379
nzgw240	d_Bacteria;p_Methylomirabilota;c_Methylomirabilia;o_Methylomirabilales;f_Methylomirabilaceae;g_Methylomirabilis;s_	3.28	81.48	80	0	0	59	2.35801	pmoC	nitrite-dependent methanotrophy	NODE_4987_length_19326_cov_4.756938_18	MAQYRTEAAPAKRAESAEQMFGWGTFFKCQIAISIFYIMIRIYQQYFSWSKGLDFFSEDFRIYWWNMLIGELIIEASVLTFTLGYIWKTRDRNLDKITPEEELRRFWGLGQWIVTFAWAVYWGASFFTEQDGTWHQTVIRDTDFTPSHIIEFYLSYPIYIIIGINAYMWARTRIPLFAAGHSLPFMLTVGGPAMIFVNVALNEWGHTFWIMEELFVAPLHWGFVTLGWCLFGVYGVAAAMCPRIHELIKITSDGKAAQWAPNAGKLPLPVSPNW	1.1966	0.147904	0.504386	0.0305759	0.627151	0.10017	0.0146575	0.0128296	0.00147449	0.0120799	0.00246911	0.000369404	0.188923	0.0879214	5.33954	7.63726	0	0.13429	1.39089	0.617752	15.7178	13.1636
nzgw585	d_Bacteria;p_Proteobacteria;c_Gammaproteobacteria;o_Nevskiales;f_Nevskiaceae;g_Nevskia;s_	2.45	94.78	0	0	0	64	4.63261	xmoA	alkane oxidation	NODE_7224_length_8337_cov_3.526655_8	MNLNDLAILKVSGLSPQAIKWSRTLDVLIVIVAAFLIWAVSHISFLLLGGDWDFFIDWKDRQYWILIIPITTITMAAAFQAIFWNLFRLPVGATASLLLLLVGTWIVRYHSWQGLAFFPISLVVPGTCLMGALVLDAVLVLSRSWLVTGAFGAVLYGLLFYPSNWIYMAGYFQPVQNMGDMTSVADLIGYTFPRAGTPEYIRIIERGTLRTFGDTPTWVSAFFSAFACIFLYYLFWGLGVLACNSRFFPVGDRFKSIYGGKSGAADSEPALKPGVPS*	0.0478339	0.0434732	0.149217	0.0332163	12.8267	1.12354	1.09187	0.802242	0.334046	0.237241	0.594321	0.385729	2.60585	0.492307	15.235	1.48028	0	0	0.104763	0.0339492	0.393625	0
nzgw585	d_Bacteria;p_Proteobacteria;c_Gammaproteobacteria;o_Nevskiales;f_Nevskiaceae;g_Nevskia;s_	2.45	94.78	0	0	0	64	4.63261	xmoB	alkane oxidation	NODE_7224_length_8337_cov_3.526655_7	MSLRNRWGLRAGLVQLSVLLTLLGSLLPTPAAAHGERATEPYIRTRTVHWYDVTWSSQKINVSDTVTVEGKFHLFTDWPDAATKPELAFLSNASPGAVMTRVESYINGMPAQQSVRQLEIGRDYSFKLVMRGRIPGRWHLHPVLNVHGAGPIVGPGHWVDVAGSAADFKVPVTTMTGEVIDDLQHYGVARVQWWQAGYALLAIAWIVWWIRRPLIVPRWNAIKKGREDLLVTRTDDRVAAGLLVVVLVVVIAGYRYTTQKYEYVVPLQAGSFKTKPLPQESPVVTVELKDATYDVPGRSLRLDVEITNQSGSPLRVGEFSTANLRFINQSLDVALAGVDPSFPKDLVPGSGLRISDDSPVAPGETRKLRLEATDAAWETERLVSFLTNVDSRVGGMLFF…	0.0478339	0.0434732	0.149217	0.0332163	12.8267	1.12354	1.09187	0.802242	0.334046	0.237241	0.594321	0.385729	2.60585	0.492307	15.235	1.48028	0	0.0645626	0.122199	0	0.864425	0.0461945
nzgw585	d_Bacteria;p_Proteobacteria;c_Gammaproteobacteria;o_Nevskiales;f_Nevskiaceae;g_Nevskia;s_	2.45	94.78	0	0	0	64	4.63261	xmoC	alkane oxidation	NODE_7224_length_8337_cov_3.526655_9	MSTHVVSSVPSPQVSSAAAGRSMFNFVPVAIGWGLLLAVYASYRLYQGAFAFEYGLDATSPEFARYWMTLFKVEVPLIFGSGLCIWTYLWFTRDRDVAKIDAETELRRYFSLVAWFMMYTFSFLWIASFFGEGDATWHQTVIRDTALTPSHIVVFYACVPLYIVFGVSSLLYATTRIPAFARGYSVPLIMAVLGPGLILPNLGFNEWGHAFWMTEEIFSHPLHWGFPILGWTGLALGGLFIQVVGRMAELFKEVGGPASDAA	0.0478339	0.0434732	0.149217	0.0332163	12.8267	1.12354	1.09187	0.802242	0.334046	0.237241	0.594321	0.385729	2.60585	0.492307	15.235	1.48028	0	0.105313	0.797312	0.753595	5.31651	0.401875

## Sheet: Table S8
Table S8. Adonis permutation tests (perm = 999) based on Bray-Curtis dissimilarity matrices derived from (1) MAG relative abundances in groundwater samples, and (2) the relative abundances of protein-coding sequences in metagenomic reads.
Nitrogen cycling MAGs
	Df	Sum Of Sqs	R2	F	Pr(>F)
Site	3	2.8473	0.48675	3.7935	0.001	***
Residual	12	3.0024	0.51325
Total	15	5.8497	1
	Df	Sum Of Sqs	R2	F	Pr(>F)
Sample type (GW or SGW)	1	0.3918	0.06697	1.0049	0.42
Residual	14	5.4579	0.93303
Total	15	5.8497	1
	Df	Sum Of Sqs	R2	F	Pr(>F)
Nitrate-N	1	0.7097	0.12133	1.9331	0.015	*
Residual	14	5.14	0.87867
Total	15	5.8497	1
	Df	Sum Of Sqs	R2	F	Pr(>F)
ORP	1	0.9477	0.162	2.7065	0.005	**
Residual	14	4.902	0.838
Total	15	5.8497	1
	Df	Sum Of Sqs	R2	F	Pr(>F)
DOC	1	0.8775	0.15001	2.4708	0.001	***
Residual	14	4.9722	0.84999
Total	15	5.8497	1
	Df	Sum Of Sqs	R2	F	Pr(>F)
DO	1	1.1558	0.19758	3.4473	0.001	***
Residual	14	4.6939	0.80242
Total	15	5.8497	1
Protein coding sequences from total DNA
	Df	Sum Of Sqs	R2	F	Pr(>F)
Site	3	0.046694	0.41968	2.8927	0.007	**
Residual	12	0.064567	0.58032
Total	15	0.111261	1
	Df	Sum Of Sqs	R2	F	Pr(>F)
Sample type (GW or SGW)	1	0.009361	0.08413	1.2861	0.285
Residual	14	0.1019	0.91587
Total	15	0.111261	1
	Df	Sum Of Sqs	R2	F	Pr(>F)
DO	1	0.021849	0.19638	3.4211	0.022	*
Residual	14	0.089412	0.80362
Total	15	0.111261	1
	Df	Sum Of Sqs	R2	F	Pr(>F)
DOC	1	0.029495	0.2651	5.0502	0.002	**
Residual	14	0.081766	0.7349
Total	15	0.111261	1
	Df	Sum Of Sqs	R2	F	Pr(>F)
Nitrate	1	0.016647	0.14962	2.4633	0.052	.
Residual	14	0.094614	0.85038
Total	15	0.111261	1
	Df	Sum Of Sqs	R2	F	Pr(>F)
ORP	1	0.022099	0.19863	3.47	0.026	*
Residual	14	0.089162	0.80137
Total	15	0.111261	1
Signif. codes: 0 ‘***’ 0.001 ‘**’ 0.01 ‘*’ 0.05 ‘.’ 0.1 ‘ ’ 1

## Sheet: Table S9
Table S9. Spearman's correlations (r) and adjusted p-values (p) (Benjamini-Hochberg corrected) between gene/transcript abundances (ddPCR) and geochemical/well parameters (correlations are shown in black font where adjusted p-values are ≤0.05).
Geochemical or well parameter	Genes												Transcripts
	AOA amoA		AOB amoA		hzsB		nosZ		AOA amoA/AOB amoA		hzsB/AOA + AOB amoA		AOA amoA		AOB amoA		hzsB		nosZ		AOA amoA/AOB amoA		hzsB/AOA + AOB amoA
	r	p adjusted	r	p adjusted	r	p adjusted	r	p adjusted	r	p adjusted	r	p adjusted	r	p adjusted	r	p adjusted	r	p adjusted	r	p adjusted	r	p adjusted	r	p adjusted
Ammoniacal-N (g/m3)	-0.1175	0.576379	0.220944	0.252618	0.161993	0.436848	0.1634	0.436848	-0.33781	0.04542	0.351683	0.046634	0.187107	0.698283	0.05907	0.9002	0.176387	0.599408	0.138001	0.765991	-0.50964	0.142576	0.319525	0.349507
Borehole depth (m)	-0.58554	2.2e-05	-0.21786	0.260464	-0.22489	0.240207	0.030633	0.9002	-0.35201	0.034578	0.21621	0.262129	-0.08222	0.884222	-0.26012	0.530873	-0.13951	0.698283	0.061312	0.9002	-0.45141	0.221149	0.019487	0.962257
Dissolved oxygen/DO	0.074797	0.742815	-0.08689	0.717513	-0.37961	0.028281	-0.19949	0.325876	0.040886	0.878835	-0.56822	0.00015	0.271429	0.544615	-0.01963	0.962937	-0.15624	0.661182	-0.51716	0.123042	0.365694	0.356503	-0.36234	0.260464
Dissolved organic carbon/DOC	0.029914	0.9002	0.011514	0.962257	-0.06253	0.81024	-0.14118	0.523685	0.030877	0.9002	0.056504	0.833319	-0.19911	0.69015	-0.09852	0.842957	-0.09318	0.81245	0.435159	0.223341	0.125129	0.809126	0.29046	0.398326
Dissolved reactive phosphorus (g/m3)	-0.17023	0.377762	0.016768	0.946723	0.120959	0.592311	0.215082	0.272335	-0.29054	0.092927	0.391544	0.022081	0.373668	0.36677	0.286947	0.481981	0.051627	0.9002	0.423313	0.234035	-0.3466	0.382595	-0.02879	0.946723
Nitrate-N (g/m3)	0.085857	0.698283	-0.05429	0.836309	-0.18807	0.357905	-0.14009	0.523685	0.093644	0.685984	-0.34549	0.050515	0.368186	0.373111	0.069754	0.897409	-0.09248	0.813151	-0.6134	0.04959	0.342776	0.386512	-0.34072	0.303275
Nitrite-N (g/m3)	0.031057	0.9002	0.092679	0.698283	0.439679	0.008511	0.23277	0.229218	-0.22251	0.224887	0.504927	0.001403	0.242925	0.599037	0.215968	0.62001	0.39399	0.146827	-0.07904	0.884222	-0.32704	0.421764	0.320101	0.349507
Oxidation-Reduction Potential/ORP (mV)	0.231011	0.234537	-0.12586	0.599408	-0.32208	0.098601	-0.2963	0.141727	0.385657	0.030928	-0.60748	0.000121	0.272727	0.631629	-0.1696	0.743144	-0.31688	0.353935	-0.75275	0.022341	0.548129	0.190167	-0.42157	0.234409
pH	-0.10001	0.649019	0.182488	0.373111	0.221087	0.252618	0.330308	0.068423	-0.37145	0.022341	0.230452	0.229218	0.264286	0.553921	0.112884	0.821342	0.178492	0.599037	0.291667	0.469155	-0.66641	0.033727	0.053247	0.9002
Phosphate (g/m3)	-0.12228	0.553644	0.00371	0.982953	0.182788	0.373111	0.293042	0.115067	-0.08161	0.720717	0.425158	0.010339	0.401436	0.316915	0.33477	0.382595	0.118031	0.745218	0.468137	0.174625	-0.41679	0.2612	0.072337	0.878835
Conductivity (µS/cm)	-0.27208	0.117112	0.147161	0.496582	0.022695	0.929057	-0.01057	0.962937	-0.51751	0.000392	0.30632	0.092927	0.135714	0.795762	0.084663	0.875873	0.176752	0.599408	0.183824	0.69015	-0.32489	0.422229	0.045455	0.913335
Sulfate (g/m3)	0.015777	0.946723	0.067002	0.792595	-0.0761	0.749181	-0.17942	0.382595	-0.15498	0.435764	-0.09097	0.698283	0.282395	0.523685	0.156532	0.731954	0.160207	0.649019	-0.4809	0.156825	0.29316	0.490833	-0.16602	0.687877
Total dissolved solids (g/m3)	-0.25724	0.139518	0.200123	0.31783	-0.00633	0.973587	0.076875	0.749181	-0.37387	0.02182	0.295707	0.107144	0.139535	0.790159	0.101351	0.836309	0.195314	0.553644	0.142331	0.757988	-0.32211	0.428393	0.030549	0.946723
Temperature (°C)	0.167239	0.382595	0.08343	0.730282	0.353159	0.045642	0.200181	0.324391	0.094089	0.685984	0.184172	0.372769	-0.08043	0.884222	0.184162	0.69015	0.053037	0.9002	-0.01471	0.971222	-0.01134	0.973587	0.300195	0.382595
Total organic carbon/TOC	0.446416	0.005128	0.292844	0.123042	0.236564	0.228337	0.224318	0.262129	-0.01072	0.962257	-0.03117	0.9002	-0.28791	0.532828	-0.03488	0.946723	0.217287	0.523685	0.489316	0.167111	0.072937	0.9002	0.296752	0.421773
Total Alkalinity (g/m3 as CaCO3)	-0.11184	0.599037	-0.00773	0.971222	-0.08543	0.722491	-0.10714	0.649019	-0.23838	0.185325	0.08249	0.730282	0.357462	0.382595	0.02887	0.954909	-0.12423	0.730282	0.277642	0.497184	-0.03637	0.946723	-0.08577	0.844077

## Sheet: Table S10
Table S10. Abundance of nitrogen cycling genes and transcripts determined by ddPCR (copies/L).
Sample ID	Dissolved oxygen/DO	AOA DNA	AOB DNA	AOA/AOB DNA (values + 0.1)	nosZ clade I DNA	hzsB DNA	AOA RNA	AOB RNA	AOA/AOB RNA (values + 0.1)	nosZ clade I RNA	hzsB RNA
Auc01	-0.03	242.703	334.594	0.725447	200.23	39760.6	39.0354	37.5659	1.03902	BD	288.876
Auc02	-0.06	177.711	420.164	0.423094	10405.4	BD	BD	134.986	0.000740271	1278.13	388.167
Auc03	-0.06	209717	11843.6	17.7071	31349.4	68295	N/A	N/A	N/A	N/A	N/A
Can01	1.73	1891.4	1987.25	0.95177	11919.9	405.85	216.288	185.103	1.16838	3594.64	307.498
Can02	7.35	34317.2	221.532	154.839	1549.68	101.488	N/A	N/A	N/A	N/A	N/A
Can03	8.08	5462.94	129.706	42.0863	991.855	BD	BD	31.3777	0.00317685	BD	50.1693
Can04	6.77	98334	5153.65	19.0801	BD	35399.5	58.382	BD	584.82	BD	244.652
Can05	7.54	16790	341.175	49.1983	59.7113	733.681	N/A	N/A	N/A	N/A	N/A
Can06	5.21	1651.62	BD	16517.2	BD	64.0818	BD	99.3523	0.00100551	BD	105.997
Can07	10.01	2194.84	111.27	19.7084	723.05	1117.09	BD	37.6987	0.0026456	BD	58.3565
Can08	7.11	61000.4	9244.42	6.59856	1321.61	1596.06	16369.8	337.96	48.4232	269.072	1141.65
Can09	7.39	6673.39	155.76	42.8172	187.939	2202.74	N/A	N/A	N/A	N/A	N/A
Can10	5.1	1865.34	197.217	9.45403	556.464	901.503	176.666	39.183	4.49982	1049.24	66.7519
Can11	8.22	226542	1378.8	164.292	9618.31	1648.09	372.017	BD	3721.17	BD	413.346
Can12	9.3	4628.28	592.265	7.81339	72.0184	297.182	N/A	N/A	N/A	N/A	N/A
Can13	5.11	17680.4	375.57	47.064	3581.13	BD	N/A	N/A	N/A	N/A	N/A
Can14	9.26	8650.53	673.558	12.8413	54.8621	BD	N/A	N/A	N/A	N/A	N/A
Can15	8.08	2337.5	327.004	7.14635	BD	678.007	N/A	N/A	N/A	N/A	N/A
Can16	6.6	136.877	BD	1369.77	31.9662	36.4536	458.358	45.3795	10.0805	50.2194	127.401
Can17	10.61	1125.29	1701.09	0.661532	BD	BD	N/A	N/A	N/A	N/A	N/A
Can18	8.47	34589.2	27425.4	1.26121	606358	BD	711.529	377.31	1.88556	235.789	310.608
gwa01	7.8	3332.04	150.606	22.1102	4699.84	1356.72	N/A	N/A	N/A	N/A	N/A
gwa03	7.4	90984.9	278.428	326.664	14874.9	7927.19	BD	BD	BD	161.939	70.0101
gwa04	7.4	9821.73	2451.7	4.00596	7551.22	797.369	N/A	N/A	N/A	N/A	N/A
gwa05	4.2	5916.19	57.454	102.795	2028.73	1050.71	N/A	N/A	N/A	N/A	N/A
gwa06	4.2	246001	3337.4	73.7082	3613.91	7685.54	N/A	N/A	N/A	N/A	N/A
gwa07	4.3	13372.7	95.0856	140.492	525.924	2114.41	BD	BD	BD	13.0182	35.3181
gwa08	4.3	206303	BD	2.06303e+06	15616	1373.38	N/A	N/A	N/A	N/A	N/A
gwa09	4.1	57654	419.837	137.292	562.119	350.094	N/A	N/A	N/A	N/A	N/A
gwa10	4.1	7.87776e+06	92175.7	85.4644	769.514	21355.5	N/A	N/A	N/A	N/A	N/A
gwa11	3.7	218608	691.053	316.295	28049.8	3461.19	BD	BD	BD	BD	151.046
gwa12	3.7	39158.1	414.052	94.5502	831.581	14203.6	N/A	N/A	N/A	N/A	N/A
gwa13	0.4	425351	3505.37	121.339	26827.1	232100	N/A	N/A	N/A	N/A	N/A
gwa14	0.1	294238	2296.2	128.136	10047	962639	1839.98	145.454	12.6419	7246.91	735151
gwj01	5.6	N/A	N/A	N/A	N/A	N/A	N/A	N/A	N/A	N/A	N/A
gwj02	5.6	N/A	N/A	N/A	N/A	N/A	N/A	N/A	N/A	N/A	N/A
gwj03	7.3	N/A	N/A	N/A	N/A	N/A	N/A	N/A	N/A	N/A	N/A
gwj04	7.3	N/A	N/A	N/A	N/A	N/A	N/A	N/A	N/A	N/A	N/A
gwj05	4.43	N/A	N/A	N/A	N/A	N/A	N/A	N/A	N/A	N/A	N/A
gwj06	4.43	N/A	N/A	N/A	N/A	N/A	N/A	N/A	N/A	N/A	N/A
gwj07	4.27	N/A	N/A	N/A	N/A	N/A	N/A	N/A	N/A	N/A	N/A
gwj08	4.27	N/A	N/A	N/A	N/A	N/A	N/A	N/A	N/A	N/A	N/A
gwj09	6.83	N/A	N/A	N/A	N/A	N/A	N/A	N/A	N/A	N/A	N/A
gwj10	6.83	N/A	N/A	N/A	N/A	N/A	N/A	N/A	N/A	N/A	N/A
gwj11	7.5	N/A	N/A	N/A	N/A	N/A	N/A	N/A	N/A	N/A	N/A
gwj12	7.5	N/A	N/A	N/A	N/A	N/A	N/A	N/A	N/A	N/A	N/A
gwj13	1.06	N/A	N/A	N/A	N/A	N/A	N/A	N/A	N/A	N/A	N/A
gwj14	1.06	N/A	N/A	N/A	N/A	N/A	N/A	N/A	N/A	N/A	N/A
gwj15	0.37	N/A	N/A	N/A	N/A	N/A	N/A	N/A	N/A	N/A	N/A
gwj16	0.37	N/A	N/A	N/A	N/A	N/A	N/A	N/A	N/A	N/A	N/A
Wai01	0.57	20674.1	BD	206742	2177.72	2733.81	N/A	N/A	N/A	N/A	N/A
Wai02	0.6	209.47	BD	2095.7	1209.59	208.362	N/A	N/A	N/A	N/A	N/A
Wai03	2.79	20742.2	7971.68	2.60197	101890	532056	1841.51	2324.19	0.792332	514.914	195954
Wai04	1.32	573523	3651.05	157.08	7922.8	1.98625e+06	122.555	496.784	0.246849	740.517	2407.14
Wai05	4.08	135300	554.828	243.816	75333.5	61924.4	424.296	BD	4243.96	69768	21.5285
Wai06	6.32	182999	395.125	463.025	60170.9	BD	N/A	N/A	N/A	N/A	N/A
Wai07	4.48	2988.5	241.512	12.3694	4212.16	127.988	N/A	N/A	N/A	N/A	N/A
Wai08	7.22	34389.1	6664.9	5.15968	1838.07	2143.13	602.447	265.522	2.26843	1210.44	549.192
Wai09	7.04	6718.98	132.498	50.6725	BD	BD	BD	BD	1	BD	90.4492
Wel01	0.03	674.57	282.999	2.38316	1978.05	2030.05	N/A	N/A	N/A	N/A	N/A
Wel02	0.07	1632.11	88.0122	18.5243	850.903	4856.71	N/A	N/A	N/A	N/A	N/A
Wel03	0.06	257.565	461.473	0.558232	114.718	527.736	N/A	N/A	N/A	N/A	N/A
Wel04	0.07	113.566	193.036	0.588528	321.007	114.479	N/A	N/A	N/A	N/A	N/A
Wel05	0.08	27615.1	461.693	59.7999	5457.36	5919.76	BD	47.4128	0.0021047	18648.1	27.4452
Wel06	0.17	6892.9	968.042	7.11982	48008.1	175503	N/A	N/A	N/A	N/A	N/A
Wel07	0.33	BD	773.711	0.00012923	1689.49	482.545	BD	39.3079	0.00253756	56083.4	212.001
Wel08	0.03	11129.3	608.866	18.2759	2790.28	104692	N/A	N/A	N/A	N/A	N/A
Wel09	1.5	3762.84	757.506	4.96688	BD	921.655	N/A	N/A	N/A	N/A	N/A
Wel10	0.19	34124.4	2271.66	15.0212	49997	414852	BD	BD	1	174.942	203.639
Wel11	5.13	1680.4	BD	16805	BD	895.173	N/A	N/A	N/A	N/A	N/A
Wel12	2.75	24272.1	468.309	51.8185	1240.92	2724.4	N/A	N/A	N/A	N/A	N/A
Wel13	0.78	9182.35	153.473	59.7921	BD	291899	N/A	N/A	N/A	N/A	N/A
Wel14	3.04	4090.19	BD	40902.9	442.742	1194.02	N/A	N/A	N/A	N/A	N/A
Wel15	5.32	30253.5	111.465	271.175	202.261	12276.2	N/A	N/A	N/A	N/A	N/A
Wel16	8.65	27184.8	454.896	59.7476	2271.92	655.428	N/A	N/A	N/A	N/A	N/A
Wel17	7.42	32628.5	200.021	163.044	1670.71	4331.19	N/A	N/A	N/A	N/A	N/A
Wel18	5.81	16188	449.429	36.0112	593.296	906.354	283.505	BD	2836.05	BD	285.21
Wel19	5.03	466340	73228.3	6.36831	1074.69	420822	2201.2	3161.17	0.696333	200.138	32804.1
Wel20	0.69	2355.93	54.4692	43.1751	1851.54	4995.58	N/A	N/A	N/A	N/A	N/A
Wel21	5.43	1287.67	BD	12877.7	BD	150.03	N/A	N/A	N/A	N/A	N/A
BD = Below the detection limit

[truncated: 2 more sheets: Table S11, Table S12]
